# Supplementary material for: Metabolome and Transcriptome Analysis of Liver and Oocytes of Schizothorax o’connori Raised in Captivity
Source: Front Genet. 2021 Oct 8;12:677066. doi: 10.3389/fgene.2021.677066 (PMC8531413; doi:10.3389/fgene.2021.677066)
Supplement: Supplementary file 1 [file DataSheet1.ZIP]

Archive with 10 entries (10 files):
- FIG S2.tif
- FIG S3.tif
- Supplementary_Material.docx
- table S1 Differentially accumulated metabolites.xlsx
- table S2 KEGG analysis of differentially accumulated metabolites.xlsx
- table S3 Differentially expressed genes.xlsx
- table S4 GO and KEGG analyses of differentially expressed genes between LD and LW.xlsx
- table S5 Primers used for qRT-PCR analysis.xlsx
- table S6 Metabolite-gene pairs.xlsx
- FIG S1.tif
