# Supplementary material for: Metabolome and Transcriptome Analysis of Liver and Oocytes of Schizothorax o’connori Raised in Captivity
Source: Front Genet. 2021 Oct 8;12:677066. doi: 10.3389/fgene.2021.677066 (PMC8531413; doi:10.3389/fgene.2021.677066)
Supplement: Supplementary file 1 [file DataSheet1.ZIP › table S1 Differentially accumulated metabolites.xlsx]

## Sheet: OD vs OW
name	adduct	description	OW1	OW2	OW3	OW4	OD1	OD2	OD3	OD4	Ratio（B/A）	Pvalue（B/A）	VIP（B/A）
M781T179	(M-H+2Na)+	Thioetheramide-PC	5.73197e+06	1.69416e+06	9.72755e+06	5.7011e+06	1.18944e+06	1.37595e+06	1.46288e+06	1.22753e+06	0.229965	0.0364862	1.49272
M779T179_1	(M-H+2Na)+	PC(16:0/16:0)	1.24322e+06	1.04297e+06	2.42485e+06	2.13667e+06	423210	599457	599826	491277	0.308683	0.0129535	1.65522
M401T55	(M+H)+	7-Oxocholesterol	27731.6	127976	71086.3	87194.5	22024.9	32709.7	31109.5	16042.5	0.324492	0.0456895	1.44817
M383T56	(M+H-H2O)+	25-hydroxyvitamin D3	12819.4	46417.6	26531.5	40998.9	11182.3	15535.8	12284.6	6469.2	0.358704	0.0402053	1.47404
M346T57	(M+NH4)+	(4Z,7Z,10Z,13Z,16Z,19Z)-4,7,10,13,1 6,19-Docosahexaenoic acid	5633.81	15823.3	14752.5	12199.5	18883.7	18656.8	18977.6	16384.6	1.50597	0.0414456	1.46776
M524T278_2	(M+H)+	1-Stearoyl-2-hydroxy-sn-glycero-3-phosphocholine	648413	811129	659043	845743	1.0249e+06	1.53068e+06	822629	1.36352e+06	1.5996	0.0384468	1.48353
M355T53	(M+H)+	MG(18:2(9Z,12Z)/0:0/0:0)[rac]	2865.71	2418.3	3924.65	2940.28	5091.38	4653.9	4471.24	5497.19	1.62267	0.00292618	1.80334
M385T704	(M+H)+	S-Adenosyl-L-homocysteine	788.518	1245.78	742.59	1095.45	1572.27	1598.21	3105.07	1575.3	2.02742	0.0472492	1.44036
M116T484	(M+H)+	D-Proline	1404.05	4067.35	2500.33	1557.51	4012.8	4194.72	8083.08	6702.32	2.41288	0.0276929	1.5424
M489T685	(M+H)+	Cytidine 5'-diphosphocholine (CDP-choline)	387.138	3553.19	1297.24	876.284	2538.15	3445.05	4956.99	4327.28	2.49719	0.0400424	1.47476
M220T390	(M+H)+	Pantothenate	23319.7	82357.9	45462.6	34126.9	91497.4	147003	132068	158459	2.85549	0.00448487	1.76866
M550T274	M+	1-O-(cis-9-Octadecenyl)-2-O-acetyl-sn-glycero-3-phosphocholine	65781.9	68110.1	83705.2	97096.8	365021	635665	180341	348412	4.86008	0.0182518	1.60872
M515T56	(M-H)-	Adynerin	1.09241e+06	4.68663e+06	2.79022e+06	2.76543e+06	771386	1.12709e+06	943682	388851	0.285055	0.0357003	1.46521
M129T59	(M-H)-	3-Methyl-2-oxopentanoate	17158.2	22417.3	37549.1	20357.7	11818.3	8117.44	5542.78	7951.12	0.342931	0.0144449	1.60632
M748T62	(M-H)-	1-Palmitoyl-2-oleoyl-phosphatidylglycerol	19938.2	5735.14	18936.1	14077.8	5797.12	3778.75	7696.02	6314.96	0.401908	0.0392935	1.44718
M351T45	(M-H)-	PGF3a	1.36492e+06	1.78581e+06	2.09365e+06	1.12111e+06	319517	827143	1.16882e+06	367605	0.421505	0.0208026	1.55523
M177T223	(M-H)-	L-Gulonic gamma-lactone	161378	64295.8	109904	110196	10704.5	47085.4	64761.7	68268.6	0.428064	0.0366892	1.4601
M329T58	(M-H)-	7Z, 10Z, 13Z, 16Z, 19Z-Docosapentaenoic acid	1.37893e+06	1.21579e+06	1.28205e+06	972395	549645	582791	620047	419975	0.448007	0.00045815	1.86518
M257T131	(M-H)-	2'-O-Methyluridine	16034.2	24385.2	26292.1	19795.3	6885.69	14849.2	9942.03	9494.69	0.475935	0.00725309	1.68596
M253T61	(M-H)-	cis-9-Palmitoleic acid	1.69441e+06	1.57571e+06	1.7745e+06	1.28934e+06	742485	974792	889790	793302	0.536848	0.000803758	1.84123
M275T61	(M-H)-	Stearidonic Acid	78254.1	147372	112296	137302	55688.8	73890.2	73039.4	52857.4	0.537591	0.0153252	1.59844
M315T59	(M-H)-	Pregnenolone	23262.6	24635.6	32652.5	19747.5	12318.1	13728.9	14406.2	13644.8	0.539371	0.00580553	1.70776
M495T35	(M-H)-	Enterostatin human	7824.92	12412.4	8760.56	10741.8	8085.76	5995.34	1842.65	6028.28	0.552396	0.0368671	1.4592
M409T284	(M-H)-	1-Palmitoyl Lysophosphatidic Acid	12458.1	13755.9	15086.4	16633.9	6916.01	11725.8	9647.6	9128.44	0.645868	0.00848459	1.66948
M241T63	(M-H)-	Pentadecanoic Acid	95585.4	74389.2	81024	89112.3	56067.5	62826	57624.4	54751.8	0.679983	0.00153114	1.80734
M227T64	(M-H)-	Myristic acid	414370	382823	368496	358611	259881	307267	281209	294886	0.750011	0.000952521	1.833
M303T59	(M-H)-	Arachidonic Acid (peroxide free)	204954	201084	304386	226911	363199	436586	359368	343341	1.60294	0.00433873	1.73367
M112T250	(M-H)-	Creatinine	4210.11	32901.7	20765.4	10762.1	30131.7	38157.2	38228.9	31941.8	2.0172	0.0382428	1.45229
M309T58	(M-H)-	2E-Eicosenoic acid	26743.4	8545.82	14766.6	15803.9	30874.2	51612.1	27135.8	37402.6	2.23239	0.0215908	1.54956
M662T721	(M-H)-	Nicotinamide adenine dinucleotide (NAD)	1251.86	19450.9	10149.8	5581.29	15319.9	21731.6	23339.7	21824.5	2.25658	0.0369861	1.45861
M295T86	(M-H)-	13(S)-HODE	3358.5	4341.55	3430.64	4368.98	14860.3	10612.7	7161.37	5977.09	2.49111	0.0284779	1.50508
M218T391	(M-H)-	Pantothenate	78785.8	255770	141684	118696	293325	471385	366447	492052	2.72838	0.00519191	1.71802
M346T689	(M-H)-	Adenosine monophosphate (AMP)	437.411	6121.45	3018.5	1285.59	9186.68	9522.52	9151	3165.7	2.85612	0.0438414	1.42564
M114T482	(M-H)-	L-Proline	791.955	4876.55	2133.37	4079.27	8735.87	12426.3	7189.18	7508.27	3.0182	0.00752521	1.68221
M426T729	(M-H)-	Adenosine 5'-diphosphate (ADP)	119.373	1765.28	1847.38	1275.22	7337.18	6216	5044.03	5197.68	4.75208	0.000398511	1.87035
M279T61	(M-H)-	Linoleic acid	212347	129273	156454	172859	800966	973338	780874	802261	5.00414	8.48252e-06	1.94933
M498T141	(M-H)-	Taurochenodeoxycholate	4580.06	2180.96	3786.45	17867.6	33721	80278.6	26298.3	35467	6.18562	0.0281158	1.50733

## Sheet: LD vs LW
name	adduct	description	LW1	LW2	LW3	LW4	LD1	LD2	LD3	LD4	Ratio（D/C）	Pvalue（D/C）	VIP（D/C）
M142T732	(M+H)+	O-Phosphoethanolamine	18342	28390.9	35547.6	9354.72	2843.26	3959.85	2805.17	5094.46	0.160449	0.0156111	1.51558
M360T598	(M+NH4)+	Cellobiose	377059	111275	253684	318340	75185.3	62234.7	60640.7	35910	0.220653	0.0116467	1.55163
M454T292	(M+H)+	1-Palmitoyl-2-hydroxy-sn-glycero-3-phosphoethanolamine	114370	189440	141449	165351	27982.9	45737.1	33644.1	36469.6	0.235557	0.000401625	1.77632
M200T733	(M+H)+	O-Phospho-L-threonine	3293.87	12296.6	7951.37	5746.7	1638.48	2342.48	1010.02	2313.56	0.249399	0.0297083	1.42257
M781T179	(M-H+2Na)+	Thioetheramide-PC	4.33253e+06	4.11078e+06	7.98056e+06	3.9612e+06	1.00999e+06	1.8295e+06	1.01819e+06	1.39095e+06	0.257474	0.00849391	1.58553
M162T546	(M+H)+	L-Carnitine	337163	285947	349017	303441	96618.4	63091.6	25633.5	150807	0.26353	0.00024328	1.79225
M468T290	(M+H)+	1-Myristoyl-sn-glycero-3-phosphocholine	68928.6	121300	165395	106759	26187.7	25481.9	35127.7	44758.7	0.284517	0.00675606	1.60781
M779T179_1	(M-H+2Na)+	PC(16:0/16:0)	1.79906e+06	2.02366e+06	1.97275e+06	932913	469240	393174	532227	556163	0.289937	0.00350723	1.6629
M345T67	(M+CH3COO+2H)+	Retinene	78286.4	42562	52033.9	52884.8	24377.4	39658	9408.04	19251.9	0.410579	0.0153259	1.51876
M245T236	(M+H)+	Uridine	2387.18	1875.83	2721.95	3155.1	850.745	894.504	553.724	2089.65	0.4328	0.0161097	1.51191
M496T284_2	(M+H)+	1-Palmitoyl-sn-glycero-3-phosphocholine	1.31939e+06	1.75409e+06	1.9595e+06	2.81517e+06	769722	624458	925458	1.17584e+06	0.445389	0.0176181	1.50002
M379T38	(M+H-H2O)+	Vitamin D2 (Ergocalciferol)	9504.53	16596	10366.8	10747	2647.4	7485.97	3779.49	9870.9	0.503741	0.0452249	1.34859
M684T730	(M+NH4)+	Stachyose	418685	197684	350714	241005	119421	100790	179868	222951	0.515716	0.0445313	1.35113
M827T165	M+	PC(20:5(5Z,8Z,11Z,14Z,17Z)/20:5(5Z,8Z,11Z,14Z,17Z))	181602	261520	141183	140326	92537	122463	63802.7	94963.1	0.515802	0.0295674	1.42372
M325T704	(M+H-H2O)+	Isomaltose	197200	140522	186118	100986	77206.4	76867.3	102006	108360	0.583266	0.0329212	1.40549
M364T726	(M+H)+	Guanosine 5'-monophosphate (GMP)	6711.29	7294.07	6440.49	9985.18	17757.7	13716.4	11695.3	10165.4	1.75265	0.0205243	1.47929
M348T721	(M+H)+	Adenosine monophosphate (AMP)	11161.3	7792.05	13429.4	14793.3	30324.6	32566.9	16973.8	17308.2	2.05981	0.0302411	1.41962
M112T361	(M+H)+	Cytosine	2120.71	611.295	2425.5	1539.82	4589.07	5505.05	7613.85	5392.58	3.44921	0.00166278	1.71191
M550T274	M+	1-O-(cis-9-Octadecenyl)-2-O-acetyl-sn-glycero-3-phosphocholine	32404	54913.4	43710.1	83430.1	192295	161303	179083	253118	3.66412	0.000757084	1.75159
M355T53	(M+H)+	MG(18:2(9Z,12Z)/0:0/0:0)[rac]	10126.6	12346.3	11126.2	7158.96	27057.8	28976.1	55553	44443.1	3.8282	0.00560389	1.62522
M244T361	(M+H)+	Cytidine	3907.57	1161.17	4159.01	3291.85	9666.57	10878	16132.6	12102.8	3.89628	0.00114053	1.73219
M349T725	(M+H)+	Inosine 5'-monophosphate (IMP)	13632.9	22014.9	10117.7	36208.5	143137	112962	106452	62071.1	5.17997	0.00288557	1.67732
M505T604	(M+H)+	Raffinose	3729.88	3290.68	1391.71	3817.87	7454.01	26230.9	21136.4	14030.9	5.62972	0.0141955	1.52699
M261T728	(M+H)+	D-Glucose 6-phosphate	1791.2	3529.41	3733.3	11126.3	18772.8	23002.9	29987.3	41851.9	5.63001	0.0051866	1.63178
M228T305	(M+H)+	Deoxycytidine	329.503	133.83	439.79	316.973	3208.19	4830.28	585.576	2487.57	9.10717	0.0310184	1.41521
M111T135_2	(M-H)-	Uracil	845984	424171	1.04428e+06	634705	56636.9	21732.1	1504.85	133138	0.0722284	0.00245491	1.57958
M129T59	(M-H)-	3-Methyl-2-oxopentanoate	395612	169486	207214	166108	18469	20973.3	19328.7	26617.9	0.0909921	0.00786678	1.49112
M339T35	(M-H)-	Norethindrone Acetate	43425.4	973280	486705	679511	44607.3	74170.9	45212.3	76675.9	0.11025	0.0473537	1.25364
M351T45	(M-H)-	PGF3a	112054	185346	203112	293942	13129.9	18600	36726.3	27393.9	0.120649	0.00358889	1.55491
M140T732	(M-H)-	O-Phosphoethanolamine	24910.5	37757	63858.1	16356.2	2985.82	3814.8	3870.41	6782.23	0.122152	0.0234772	1.36575
M329T58	(M-H)-	7Z, 10Z, 13Z, 16Z, 19Z-Docosapentaenoic acid	1.57582e+06	1.48653e+06	1.59456e+06	575240	253884	352437	111872	99481.6	0.156279	0.00473719	1.53435
M365T55	(M-H)-	Nervonic acid	26033	24377.9	45171.5	17624.3	4834.61	5629.19	2807.28	4475.6	0.156764	0.00697635	1.50198
M299T59	(M-H)-	Dehydroabietic acid	125309	229513	238002	238544	69903.1	37148.6	24395.4	17978.2	0.179734	0.00126058	1.61623
M452T292	(M-H)-	1-Palmitoyl-2-hydroxy-sn-glycero-3-phosphoethanolamine	130356	233627	189691	218509	34299.6	56432.1	41762.1	36933.1	0.219413	0.000652331	1.64519
M301T59	(M-H)-	Eicosapentaenoic acid	3.47406e+06	4.19382e+06	3.56933e+06	1.70348e+06	868120	1.25334e+06	414637	542503	0.237901	0.00482298	1.53305
M317T67	(M-H2O-H)-	PGA1	262377	448065	380592	237900	113716	112634	69495.9	58173.8	0.266394	0.00326702	1.56139
M337T70	(M-H)-	(+-)5,6-DHET	178363	259328	402660	403555	84671.4	79236.4	151900	98600.5	0.333151	0.0118153	1.45033
M225T64	(M-H)-	Myristoleic acid	178302	153774	133692	183374	60566.8	42452	60352	55150.3	0.33663	0.000121709	1.69438
M748T62	(M-H)-	1-Palmitoyl-2-oleoyl-phosphatidylglycerol	175019	220674	191561	51462.3	76151	53648.2	39391.7	46388.8	0.337521	0.0322331	1.31872
M213T65	(M-H)-	Tridecanoic acid (Tridecylic acid)	23632.8	13930	12159.9	9933.3	7211.48	5719.72	4359.48	4112.78	0.358781	0.0215916	1.37726
M220T551	(M+CH3COO)-	L-Carnitine	6566.83	5346.79	11994.2	11337.6	3932.61	1398.53	789.611	6728.8	0.364573	0.0405975	1.28028
M275T61	(M-H)-	Stearidonic Acid	645550	703440	514913	875119	247979	446203	124099	207085	0.374355	0.00549085	1.52291
M174T581	(M-H)-	N-Acetyl-L-aspartic acid	17974.4	13311.8	7385.32	10048.4	3228.84	3526.34	6043.44	6189.23	0.389735	0.0216967	1.37686
M193T577	(M-H)-	Pectin (Galacturonic acid)	13922.6	5763.01	18011.5	18071.1	4359.53	6815.83	4370.16	6707.59	0.399029	0.0305248	1.32723
M241T63	(M-H)-	Pentadecanoic Acid	344017	229125	239470	143751	93980	138804	89244.8	84546.2	0.425127	0.018508	1.39774
M341T705	(M-H)-	Cellobiose	394248	243508	386692	320189	124946	127920	162862	158904	0.427352	0.00186985	1.59565
M253T61	(M-H)-	cis-9-Palmitoleic acid	5.89418e+06	5.69603e+06	3.90668e+06	3.67308e+06	2.01334e+06	2.29836e+06	2.14664e+06	1.87732e+06	0.434829	0.00370258	1.55282
M315T59	(M-H)-	Pregnenolone	76006.1	89557.2	89858.8	32799.1	40011.7	46623.5	26890.2	11874.5	0.435082	0.0393676	1.28614
M409T284	(M-H)-	1-Palmitoyl Lysophosphatidic Acid	6290.24	8797.74	10069.7	11166.3	3453.06	4991.58	4188.98	3727.69	0.450426	0.00396829	1.54786
M503T705	(M-H)-	Maltotriose	2.2625e+06	1.39925e+06	2.05075e+06	1.83521e+06	746393	737864	944096	980139	0.451593	0.00183001	1.59684
M269T61	(M-H)-	Heptadecanoic acid	167728	107793	101515	74638	51228.2	61755.7	47528.9	47697.4	0.460975	0.0223378	1.37281
M495T35	(M-H)-	Enterostatin human	15653.7	31325.3	26626.9	43895.9	10259.3	17344.6	12343.4	16596.1	0.481213	0.0463812	1.25751
M283T25	(M-H)-	Stearic acid	258688	213824	359994	229575	114339	141163	84752	209896	0.517992	0.0233098	1.36667
M311T57	(M-H)-	Arachidic acid	29187.3	22630.3	35442.7	26286.4	19027.2	23586	14983.1	7737.05	0.575388	0.0314699	1.32266
M227T64	(M-H)-	Myristic acid	1.38788e+06	1.20844e+06	1.27833e+06	793974	658532	719790	868838	545216	0.598116	0.0184217	1.39834
M141T610	(M-H2O-H)-	2-Oxoadipic acid	609845	459193	517012	668445	765493	721763	1.12621e+06	1.09334e+06	1.64418	0.0203978	1.38501
M219T49	(M-H)-	4-Nonylphenol	3240.42	4466.91	3756.07	3611.47	8503.24	5842.6	4609.68	5980.16	1.65412	0.0280857	1.34063
M362T726	(M-H)-	Guanosine 5'-monophosphate (GMP)	9830.27	9996.74	10040.5	14007.2	24235.2	18823.3	16022.8	16294.8	1.71799	0.0107037	1.46129
M426T729	(M-H)-	Adenosine 5'-diphosphate (ADP)	901.189	1956.75	928.185	3011.56	2913.4	3449.6	3583.76	3459.49	1.97218	0.0196469	1.38958
M297T68	(M-H)-	Nname,cis-9,10-Epoxystearic acid	90201.2	117518	115168	123438	197670	217277	279437	203934	2.01269	0.00136127	1.6123
M281T60	(M-H)-	Oleic acid	1.56534e+06	1.71373e+06	1.4434e+06	946594	3.1783e+06	3.00851e+06	3.23367e+06	2.40217e+06	2.08547	0.000898972	1.63184
M242T362	(M-H)-	Cytidine	5739.05	1610.05	7188.39	5064.17	12430.8	13324.6	26043.3	18346.1	3.57851	0.00910912	1.47707
M309T58	(M-H)-	2E-Eicosenoic acid	111570	103402	110902	50138.6	395866	393031	441920	185433	3.7665	0.00459623	1.53657
M242T605_2	(M+CH3COO)-	Phosphorylcholine	32009.7	30249.3	32740.6	64441.3	50793	248170	116409	225128	4.01716	0.0433762	1.26849
M279T61	(M-H)-	Linoleic acid	454871	366392	353308	305152	1.9352e+06	2.44394e+06	1.3991e+06	1.44112e+06	4.87886	0.00114974	1.62057
M187T453	(M-H)-	N-Acetylglutamine	2527.13	2400.07	3126.52	6391.09	26602.8	23612.1	11622.4	11862.2	5.10214	0.0102473	1.46554
M347T725	(M-H)-	Inosine 5'-monophosphate (IMP)	25974.3	44023.8	27183.2	84871.8	358953	273336	194049	106367	5.12326	0.0151281	1.42264
M259T727	(M-H)-	D-Mannose 1-phosphate	5680.63	11803.5	17733.8	62015.4	99111.9	113876	167695	230935	6.29021	0.00750298	1.49551
M514T271	(M-H)-	Taurocholate	4946.71	12936.5	8339.89	7760.58	81033.8	132783	67431.7	168160	13.2242	0.00437234	1.5403
M498T141	(M-H)-	Taurochenodeoxycholate	30885.1	11626.7	21018.4	105957	984747	1.819e+06	2.76115e+06	2.83758e+06	49.576	0.00335483	1.55924
