# Supplementary material for: Metabolome and Transcriptome Analysis of Liver and Oocytes of Schizothorax o’connori Raised in Captivity
Source: Front Genet. 2021 Oct 8;12:677066. doi: 10.3389/fgene.2021.677066 (PMC8531413; doi:10.3389/fgene.2021.677066)
Supplement: Supplementary file 1 [file DataSheet1.ZIP › table S2 KEGG analysis of differentially accumulated metabolites.xlsx]

## Sheet: OD vs OW
Pathway Name	Pathway ID	Pvalue	Pvalue_adjusted	Compounds	Count	Pop Hit	List_Total	Background Genes	URL
Arginine and proline metabolism	ola00330	0.00149	0.0238	C00791|Creatinine|2.017203361;C00763|D-Proline|2.412880412;C00148|L-Proline|3.01819664	3	78	12	3898	http://www.kegg.jp/kegg-bin/show_pathway?ola00330/C00791%09red/C00763%09red/C00148%09red
Linoleic acid metabolism	ola00591	0.00314	0.0251	C14762|13(S)-HODE|2.491114814;C01595|Linoleate|5.004136699	2	28	12	3898	http://www.kegg.jp/kegg-bin/show_pathway?ola00591/C14762%09red/C01595%09red

## Sheet: LD vs LW
Pathway Name	Pathway ID	Pvalue	Pvalue_adjusted	Compounds	Count	Pop Hit	List_Total	Background Genes	URL
Biosynthesis of unsaturated fatty acids	ola01040	1.28e-05	0.000359	C06425|Icosanoic acid|0.575388081;C06428|(5Z,8Z,11Z,14Z,17Z)-Icosapentaenoic acid|0.237901164;C01595|Linoleate|4.878860882;C08323|(15Z)-Tetracosenoic acid|0.156763566;C00712|(9Z)-Octadecenoic acid|2.085469639;C01530|Octadecanoic acid|0.517992033	6	74	29	3898	http://www.kegg.jp/kegg-bin/show_pathway?ola01040/C06425%09blue/C06428%09blue/C01595%09red/C08323%09blue/C00712%09red/C01530%09blue
Pyrimidine metabolism	ola00240	9.62e-05	0.00135	C00475|Cytidine|3.737395051;C00380|Cytosine|3.449214718;C00881|Deoxycytidine|9.107169403;C00106|Uracil|0.072228431;C00299|Uridine|0.432800431	5	65	29	3898	http://www.kegg.jp/kegg-bin/show_pathway?ola00240/C00475%09red/C00380%09red/C00881%09red/C00106%09blue/C00299%09blue
ABC transporters	ola02010	0.000412	0.00384	C00185|Cellobiose|0.32400213;C00475|Cytidine|3.737395051;C00881|Deoxycytidine|9.107169403;C01835|Maltotriose|0.451592665;C00492|Raffinose|5.629720666;C00299|Uridine|0.432800431	6	137	29	3898	http://www.kegg.jp/kegg-bin/show_pathway?ola02010/C00185%09blue/C00475%09red/C00881%09red/C01835%09blue/C00492%09red/C00299%09blue
Starch and sucrose metabolism	ola00500	0.00243	0.017	C00185|Cellobiose|0.32400213;C00092|D-Glucose 6-phosphate|5.630011531;C00252|Isomaltose|0.583266037	3	37	29	3898	http://www.kegg.jp/kegg-bin/show_pathway?ola00500/C00185%09blue/C00092%09red/C00252%09blue
Fatty acid biosynthesis	ola00061	0.00868	0.0486	C06424|Tetradecanoic acid|0.598115577;C00712|(9Z)-Octadecenoic acid|2.085469639;C01530|Octadecanoic acid|0.517992033	3	58	29	3898	http://www.kegg.jp/kegg-bin/show_pathway?ola00061/C06424%09blue/C00712%09red/C01530%09blue
