# Supplementary material for: Metabolome and Transcriptome Analysis of Liver and Oocytes of Schizothorax o’connori Raised in Captivity
Source: Front Genet. 2021 Oct 8;12:677066. doi: 10.3389/fgene.2021.677066 (PMC8531413; doi:10.3389/fgene.2021.677066)
Supplement: Supplementary file 1 [file DataSheet1.ZIP › table S3 Differentially expressed genes.xlsx]

## Sheet: OD vs OW
Gene ID	Gene Symbol	OW FPKM	OD FPKM	log2(OD/OW)	Qvalue(OW-vs-OD)	Pvalue(OW-vs-OD)	Pvalue(OW-vs-OD)	Qvalue(OW-vs-OD)	log2(OD/OW)	Kegg Orthology	GO	Nr	Nt	Swissprot	Pfam	Kog	TFs
MSTRG.2764		23.8425	0.1075	-4.14142	4.15e-18	1.1e-22	1.1e-22	4.15e-18	-4.14142
gene_SCHocov5_0011038-RC		33.9325	1.0675	-3.13299	4.71e-09	6.25e-13	6.25e-13	4.71e-09	-3.13299	K06944//uncharacterized protein	GO:0005525//molecular_function GTP binding	PREDICTED: developmentally-regulated GTP-binding protein 2-like [Sinocyclocheilus rhinocerous]	XM_016468799.1 PREDICTED: Sinocyclocheilus anshuiensis developmentally-regulated GTP-binding protein 2 (LOC107674714), mRNA	Developmentally-regulated GTP-binding protein 2 {ECO:0000313|EMBL:ROL49436.1} OS=Anabarilius grahami (Kanglang fish) (Barilius grahami) ORFNames=DPX16_15762 {ECO:0000313|EMBL:ROL49436.1} PE=4	50S ribosome-binding GTPase	[T] KOG1486 GTP-binding protein DRG2 (ODN superfamily)
MSTRG.45601		9.585	0.4275	-2.60716	2.74e-05	5.08e-09	5.08e-09	2.74e-05	-2.60716
MSTRG.15599		2.35	0.001	-2.54396	9.55e-05	3.04e-08	3.04e-08	9.55e-05	-2.54396
gene_SCHocov5_0009924-RA		10.665	0.2125	-2.45337	0.000221082	9.38e-08	9.38e-08	0.000221082	-2.45337	K10879//DNA-repair protein XRCC2	GO:0000724//biological_process double-strand break repair via homologous recombination;GO:0005657//cellular_component replication fork;GO:0006281//biological_process DNA repair;GO:0033063//cellular_component Rad51B-Rad51C-Rad51D-XRCC2 complex;GO:0003677//molecular_function DNA binding;GO:0005524//molecular_function ATP binding;GO:0008094//molecular_function DNA-dependent ATPase activity	PREDICTED: DNA repair protein XRCC2-like [Sinocyclocheilus anshuiensis]	XM_019100060.1 PREDICTED: Cyprinus carpio DNA repair protein XRCC2-like (LOC109085519), mRNA	LOC553395 protein {ECO:0000313|EMBL:AAH93362.1} Fragment OS=Danio rerio (Zebrafish) (Brachydanio rerio) Synonyms=LOC553395 {ECO:0000313|EMBL:AAH93362.1} PE=2	Rad51	[L] KOG2859 DNA repair protein, member of the recA/RAD51 family
gene_SCHocov5_0050584-RA		2.635	0.001	-2.36801	0.000435209	2.42e-07	2.42e-07	0.000435209	-2.36801	K15979//staphylococcal nuclease domain-containing protein 1		PREDICTED: staphylococcal nuclease domain-containing protein 1 isoform X1 [Sinocyclocheilus rhinocerous] >XP_016406144.1 PREDICTED: staphylococcal nuclease domain-containing protein 1 isoform X2 [Sinocyclocheilus rhinocerous]	XM_016550657.1 PREDICTED: Sinocyclocheilus rhinocerous staphylococcal nuclease domain-containing protein 1 (LOC107738807), transcript variant X1, mRNA	Staphylococcal nuclease domain-containing protein {ECO:0000256|PIRNR:PIRNR017179} EC=3.1.31.1 {ECO:0000256|PIRNR:PIRNR017179} OS=Danio rerio (Zebrafish) (Brachydanio rerio) Synonyms=SN4TDR {ECO:0000313|EMBL:FAA00378.1} PE=4	Staphylococcal nuclease homologue	[K] KOG2039 Transcriptional coactivator p100
gene_SCHocov5_0058083-RA		6.8925	2.12	-2.29794	0.000864363	5.73e-07	5.73e-07	0.000864363	-2.29794	K19765//heat shock factor-binding protein 1	GO:0003714//molecular_function transcription corepressor activity	PREDICTED: heat shock factor-binding protein 1-like [Sinocyclocheilus grahami] >XP_016339684.1 PREDICTED: heat shock factor-binding protein 1-like [Sinocyclocheilus anshuiensis] >XP_016339685.1 PREDICTED: heat shock factor-binding protein 1-like [Sinocyclocheilus anshuiensis]	XM_016571261.1 PREDICTED: Sinocyclocheilus rhinocerous heat shock factor-binding protein 1-like (LOC107754696), mRNA		Heat shock factor binding protein 1
gene_SCHocov5_0001386-RO		10.905	1.7225	-2.18582	1.61e-13	8.55e-18	8.55e-18	1.61e-13	-2.18582		GO:0005319//molecular_function lipid transporter activity;GO:0006869//biological_process lipid transport	PREDICTED: vitellogenin-like [Sinocyclocheilus grahami]	XM_016455561.1 PREDICTED: Sinocyclocheilus anshuiensis vitellogenin-like (LOC107664873), mRNA	Vitellogenin B1 {ECO:0000313|EMBL:BAF73406.1} OS=Cyprinus carpio (Common carp) Name=vg-B1 {ECO:0000313|EMBL:BAF73406.1} PE=2	Domain of unknown function (DUF1944)	[I] KOG4338 Predicted lipoprotein
gene_SCHocov5_0037883-RB		0.505	0.001	-2.15176	0.00223841	2.73e-06	2.73e-06	0.00223841	-2.15176	K08815//tau tubulin kinase [EC:2.7.11.26]	GO:0004672//molecular_function protein kinase activity;GO:0005524//molecular_function ATP binding;GO:0006468//biological_process protein phosphorylation	PREDICTED: tau-tubulin kinase 2-like [Sinocyclocheilus rhinocerous]	XM_016529348.1 PREDICTED: Sinocyclocheilus rhinocerous tau-tubulin kinase 2-like (LOC107721367), mRNA	Tau tubulin kinase 2b {ECO:0000313|Ensembl:ENSDARP00000115574} OS=Danio rerio (Zebrafish) (Brachydanio rerio) si:dkey-12h9.14 {ECO:0000313|ZFIN:ZDB-GENE-030131-8246} PE=4	Protein kinase domain	[T] KOG1164 Casein kinase (serine/threonine/tyrosine protein kinase)
MSTRG.17556		9.4675	0.84	-2.11972	0.00266406	3.53e-06	3.53e-06	0.00266406	-2.11972
gene_SCHocov5_0041050-RA		2.17	0.001	-2.02961	0.0049283	8.66e-06	8.66e-06	0.0049283	-2.02961		GO:0005506//molecular_function iron ion binding;GO:0016705//molecular_function oxidoreductase activity, acting on paired donors, with incorporation or reduction of molecular oxygen;GO:0031418//molecular_function L-ascorbic acid binding;GO:0055114//biological_process oxidation-reduction process;GO:0016491//molecular_function oxidoreductase activity	PREDICTED: 2-oxoglutarate and iron-dependent oxygenase domain-containing protein 2 isoform X1 [Sinocyclocheilus rhinocerous]	XM_016444378.1 PREDICTED: Sinocyclocheilus anshuiensis 2-oxoglutarate and iron dependent oxygenase domain containing 2 (ogfod2), mRNA	Uncharacterized protein {ECO:0000313|Ensembl:ENSMALP00000021288} OS=Monopterus albus (Swamp eel) PE=4		[O] KOG1971 Lysyl hydroxylase
gene_SCHocov5_0011991-RB		1.6975	0.165	-1.9924	0.0049283	8.66e-06	8.66e-06	0.0049283	-1.9924			PREDICTED: uncharacterized protein LOC107695657 [Sinocyclocheilus anshuiensis]	LN590695.1 Cyprinus carpio genome assembly common carp genome, scaffold: LG23, chromosome: 23	Ligand-dependent nuclear receptor corepressor-like protein {ECO:0000313|EMBL:ROL43058.1} OS=Anabarilius grahami (Kanglang fish) (Barilius grahami) ORFNames=DPX16_5611 {ECO:0000313|EMBL:ROL43058.1} PE=4	Domain of unknown function (DUF4553)		http://bioinfo.life.hust.edu.cn/AnimalTFDB#!/seach_result?type=Ensembl_Gene_ID&query=ENSDARP00000118938
MSTRG.37366		2.4325	0.25	-1.98582	0.0049283	8.75e-06	8.75e-06	0.0049283	-1.98582
MSTRG.19880		1.685	0.345	-1.87751	0.000340917	1.63e-07	1.63e-07	0.000340917	-1.87751
gene_SCHocov5_0029832-RC		2.87	0.5275	-1.87726	0.00182047	1.88e-06	1.88e-06	0.00182047	-1.87726	K18486//heart-and neural crest derivatives-expressed protein 2	GO:0046983//molecular_function protein dimerization activity	PREDICTED: heart- and neural crest derivatives-expressed protein 2 [Sinocyclocheilus grahami]	XM_016568147.1 PREDICTED: Sinocyclocheilus rhinocerous heart- and neural crest derivatives-expressed protein 2 (LOC107752229), mRNA	Uncharacterized protein {ECO:0000313|Ensembl:ENSELUP00000034597} OS=Esox lucius (Northern pike) PE=4	Helix-loop-helix DNA-binding domain	[K] KOG4029 Transcription factor HAND2/Transcription factor TAL1/TAL2/LYL1	http://bioinfo.life.hust.edu.cn/AnimalTFDB#!/seach_result?type=Ensembl_Gene_ID&query=ENSLOCP00000016749
MSTRG.32768		11.985	0.7125	-1.87277	0.0168286	4.6e-05	4.6e-05	0.0168286	-1.87277
gene_SCHocov5_0014395-RA		2.745	0.195	-1.85619	0.0175959	5.32e-05	5.32e-05	0.0175959	-1.85619	K08745//solute carrier family 27 (fatty acid transporter), member 1/4 [EC:6.2.1.-]	GO:0004467//molecular_function long-chain fatty acid-CoA ligase activity;GO:0015908//biological_process fatty acid transport;GO:0016021//cellular_component integral component of membrane;GO:0031957//molecular_function very long-chain fatty acid-CoA ligase activity;GO:0003824//molecular_function catalytic activity;GO:0008152//biological_process metabolic process	PREDICTED: long-chain fatty acid transport protein 4-like [Sinocyclocheilus anshuiensis]	XM_016557769.1 PREDICTED: Sinocyclocheilus rhinocerous long-chain fatty acid transport protein 4-like (LOC107744240), mRNA	Solute carrier family 27 member 4 {ECO:0000313|Ensembl:ENSDARP00000137449} OS=Danio rerio (Zebrafish) (Brachydanio rerio) ECO:0000313|ZFIN:ZDB-GENE-050417-248} PE=1	AMP-binding enzyme	[I] KOG1179 Very long-chain acyl-CoA synthetase/fatty acid transporter	http://bioinfo.life.hust.edu.cn/AnimalTFDB#!/seach_result?type=Ensembl_Gene_ID&query=ENSMICP00000029409
gene_SCHocov5_0023239-RA		2.6825	0.3125	-1.84725	0.0139287	3.58e-05	3.58e-05	0.0139287	-1.84725		GO:0003677//molecular_function DNA binding;GO:0005634//cellular_component nucleus;GO:0006355//biological_process regulation of transcription, DNA-templated	PREDICTED: iroquois-class homeodomain protein IRX-5-like [Cyprinus carpio] >KTF72621.1 hypothetical protein cypCar_00041803 [Cyprinus carpio]	XM_019072476.1 PREDICTED: Cyprinus carpio iroquois-class homeodomain protein IRX-5-like (LOC109055243), mRNA	Iroquois-class homeodomain protein irx-5 {ECO:0000313|EMBL:ROL55362.1} OS=Anabarilius grahami (Kanglang fish) (Barilius grahami) ORFNames=DPX16_4830 {ECO:0000313|EMBL:ROL55362.1} PE=4		[K] KOG0773 Transcription factor MEIS1 and related HOX domain proteins	http://bioinfo.life.hust.edu.cn/AnimalTFDB#!/seach_result?type=Ensembl_Gene_ID&query=ENSDARP00000031421
gene_SCHocov5_0042966-RA		3.8525	0.3325	-1.83848	0.0193144	5.99e-05	5.99e-05	0.0193144	-1.83848			PREDICTED: putative nuclease HARBI1 [Sinocyclocheilus rhinocerous]	XM_016542247.1 PREDICTED: Sinocyclocheilus rhinocerous putative nuclease HARBI1 (LOC107731225), mRNA	Si:ch211-133l5.8 {ECO:0000313|Ensembl:ENSDARP00000120485} Fragment OS=Danio rerio (Zebrafish) (Brachydanio rerio) ECO:0000313|ZFIN:ZDB-GENE-081104-118} PE=4	DDE superfamily endonuclease	[L] KOG4585 Predicted transposase
gene_SCHocov5_0043121-RA		2.7725	0.415	-1.83306	0.00976221	2.14e-05	2.14e-05	0.00976221	-1.83306		GO:0003676//molecular_function nucleic acid binding	hypothetical protein cypCar_00021922, partial [Cyprinus carpio]	XM_016570402.1 PREDICTED: Sinocyclocheilus rhinocerous zinc finger protein 668-like (LOC107754087), mRNA	Zinc finger protein 668 {ECO:0000313|EMBL:ROI81840.1} OS=Anabarilius grahami (Kanglang fish) (Barilius grahami) ORFNames=DPX16_22075 {ECO:0000313|EMBL:ROI81840.1} PE=4	Zinc finger, C2H2 type		http://bioinfo.life.hust.edu.cn/AnimalTFDB#!/seach_result?type=Ensembl_Gene_ID&query=ENSDARP00000031054
gene_SCHocov5_0059860-RA		1.2925	0.001	-1.83012	0.0174073	5.06e-05	5.06e-05	0.0174073	-1.83012	K05124//discoidin domain receptor family member 1 [EC:2.7.10.1]	GO:0005887//cellular_component integral component of plasma membrane;GO:0038062//molecular_function protein tyrosine kinase collagen receptor activity	PREDICTED: epithelial discoidin domain-containing receptor 1-like isoform X1 [Sinocyclocheilus grahami]	XM_016501719.1 PREDICTED: Sinocyclocheilus anshuiensis epithelial discoidin domain-containing receptor 1-like (LOC107700170), transcript variant X3, mRNA	Epithelial discoidin domain-containing receptor 1 {ECO:0000313|EMBL:ROL48169.1} OS=Anabarilius grahami (Kanglang fish) (Barilius grahami) ORFNames=DPX16_6664 {ECO:0000313|EMBL:ROL48169.1} PE=4	F5/8 type C domain	[T] KOG1094 Discoidin domain receptor DDR1
gene_SCHocov5_0026167-RB		1.7825	0.305	-1.82497	0.00976221	2.23e-05	2.23e-05	0.00976221	-1.82497	K04354//serine/threonine-protein phosphatase 2A regulatory subunit B	GO:0005515//molecular_function protein binding;GO:0000159//cellular_component protein phosphatase type 2A complex;GO:0019888//molecular_function protein phosphatase regulator activity	PREDICTED: serine/threonine-protein phosphatase 2A 55 kDa regulatory subunit B beta isoform-like [Sinocyclocheilus grahami]	XM_016570931.1 PREDICTED: Sinocyclocheilus rhinocerous serine/threonine-protein phosphatase 2A 55 kDa regulatory subunit B beta isoform-like (LOC107754473), mRNA	Serine/threonine-protein phosphatase 2A 55 kDa regulatory subunit B {ECO:0000256|RuleBase:RU331113} OS=Danio rerio (Zebrafish) (Brachydanio rerio) ECO:0000313|ZFIN:ZDB-GENE-130530-705} PE=3		[T] KOG1354 Serine/threonine protein phosphatase 2A, regulatory subunit
gene_SCHocov5_0045618-RA		1.3275	0.1475	-1.79324	0.0211987	7.13e-05	7.13e-05	0.0211987	-1.79324		GO:0005216//molecular_function ion channel activity;GO:0006811//biological_process ion transport;GO:0016020//cellular_component membrane;GO:0055085//biological_process transmembrane transport;GO:0005261//molecular_function cation channel activity	PREDICTED: sodium leak channel non-selective protein-like [Sinocyclocheilus grahami]	XM_016256153.1 PREDICTED: Sinocyclocheilus grahami sodium leak channel non-selective protein (LOC107569973), mRNA	Sodium leak channel, non-selective {ECO:0000313|Ensembl:ENSDARP00000117434} OS=Danio rerio (Zebrafish) (Brachydanio rerio) ECO:0000313|ZFIN:ZDB-GENE-050410-12} PE=4	Ion transport protein	[PT] KOG2301 Voltage-gated Ca2+ channels, alpha1 subunits
MSTRG.44896		10.07	3.5425	-1.78042	0.00592394	1.08e-05	1.08e-05	0.00592394	-1.78042
MSTRG.32996		1.0425	0.2175	-1.7731	0.00344805	5.03e-06	5.03e-06	0.00344805	-1.7731
gene_SCHocov5_0008184-RA		7.1125	1.2575	-1.76074	0.00976221	2.25e-05	2.25e-05	0.00976221	-1.76074	K10177//T-box protein 3	GO:0003700//molecular_function DNA-binding transcription factor activity;GO:0005634//cellular_component nucleus;GO:0006355//biological_process regulation of transcription, DNA-templated	PREDICTED: T-box transcription factor TBX3 isoform X1 [Cyprinus carpio]	XM_019081356.1 PREDICTED: Cyprinus carpio T-box 3 (tbx3), transcript variant X1, mRNA	T-box transcription factor TBX3 {ECO:0000313|EMBL:ROL44411.1} OS=Anabarilius grahami (Kanglang fish) (Barilius grahami) ORFNames=DPX16_8833 {ECO:0000313|EMBL:ROL44411.1} PE=4	T-box transcription factor	[K] KOG3585 TBX2 and related T-box transcription factors	http://bioinfo.life.hust.edu.cn/AnimalTFDB#!/seach_result?type=Ensembl_Gene_ID&query=ENSDARP00000025722
MSTRG.26619		2.43	0.3475	-1.74524	0.0211987	7.14e-05	7.14e-05	0.0211987	-1.74524
gene_SCHocov5_0030215-RA		3.6675	0.365	-1.74413	0.0332189	0.000132992	0.000132992	0.0332189	-1.74413	K04354//serine/threonine-protein phosphatase 2A regulatory subunit B	GO:0000159//cellular_component protein phosphatase type 2A complex;GO:0019888//molecular_function protein phosphatase regulator activity;GO:0005515//molecular_function protein binding	PREDICTED: serine/threonine-protein phosphatase 2A 55 kDa regulatory subunit B beta isoform-like [Sinocyclocheilus grahami]	XM_016276388.1 PREDICTED: Sinocyclocheilus grahami serine/threonine-protein phosphatase 2A 55 kDa regulatory subunit B beta isoform-like (LOC107588330), mRNA	Serine/threonine-protein phosphatase 2A 55 kDa regulatory subunit B {ECO:0000256|RuleBase:RU331113} OS=Danio rerio (Zebrafish) (Brachydanio rerio) ECO:0000313|ZFIN:ZDB-GENE-130530-705} PE=3		[T] KOG1354 Serine/threonine protein phosphatase 2A, regulatory subunit
gene_SCHocov5_0051102-RA		1.5825	0.2225	-1.71811	0.0283829	0.000108363	0.000108363	0.0283829	-1.71811	K20127//BAI1-associated protein 2-like protein	GO:0005515//molecular_function protein binding;GO:0030833//biological_process regulation of actin filament polymerization;GO:0046626//biological_process regulation of insulin receptor signaling pathway;GO:0007009//biological_process plasma membrane organization	PREDICTED: brain-specific angiogenesis inhibitor 1-associated protein 2-like protein 1 isoform X2 [Sinocyclocheilus anshuiensis]	XM_016461388.1 PREDICTED: Sinocyclocheilus anshuiensis brain-specific angiogenesis inhibitor 1-associated protein 2-like protein 1 (LOC107669227), transcript variant X2, mRNA	BAI1-associated protein 2-like 1a {ECO:0000313|Ensembl:ENSDARP00000042005} OS=Danio rerio (Zebrafish) (Brachydanio rerio) ECO:0000313|ZFIN:ZDB-GENE-031201-1} PE=1	IRSp53/MIM homology domain	[X] LSE2741 H Unnamed protein
gene_SCHocov5_0051730-RD		17.8475	0.045	-1.70885	0.037111	0.000157429	0.000157429	0.037111	-1.70885		GO:0005515//molecular_function protein binding	PREDICTED: NACHT, LRR and PYD domains-containing protein 12-like [Sinocyclocheilus grahami]	XM_016253775.1 PREDICTED: Sinocyclocheilus grahami NACHT, LRR and PYD domains-containing protein 12-like (LOC107567957), mRNA	NLR family CARD domain-containing 8 {ECO:0000313|Ensembl:ENSDARP00000116140} OS=Danio rerio (Zebrafish) (Brachydanio rerio) Synonyms=si:dkey-121n8.4 {ECO:0000313|ZFIN:ZDB-GENE-070912-363} PE=4	NACHT domain	[S] LSE0038 H Uncharacterized protein, contains PAAD/DAPIN/pyrin domain and LRR repeats	http://bioinfo.life.hust.edu.cn/AnimalTFDB#!/seach_result?type=Ensembl_Gene_ID&query=ENSDARP00000125566
gene_SCHocov5_0012165-RC		1.87	0.48	-1.70563	0.000366916	1.95e-07	1.95e-07	0.000366916	-1.70563	K11127//telomerase protein component 1	GO:0003723//molecular_function RNA binding	PREDICTED: telomerase protein component 1-like isoform X1 [Sinocyclocheilus rhinocerous]	XM_016549864.1 PREDICTED: Sinocyclocheilus rhinocerous telomerase protein component 1-like (LOC107738151), mRNA	Telomerase protein component 1 {ECO:0000313|EMBL:ROL50432.1} OS=Anabarilius grahami (Kanglang fish) (Barilius grahami) ORFNames=DPX16_20999 {ECO:0000313|EMBL:ROL50432.1} PE=4	NACHT domain	[R] KOG3602 WD40 repeat-containing protein
MSTRG.16431		30.565	6.245	-1.69006	0.010427	2.51e-05	2.51e-05	0.010427	-1.69006
gene_SCHocov5_0052268-RB		9.1125	0.295	-1.68521	0.0442214	0.000200489	0.000200489	0.0442214	-1.68521		GO:0004536//molecular_function deoxyribonuclease activity;GO:0006308//biological_process DNA catabolic process	PREDICTED: deoxyribonuclease gamma-like isoform X2 [Sinocyclocheilus grahami]	XM_016251771.1 PREDICTED: Sinocyclocheilus grahami deoxyribonuclease gamma-like (LOC107566350), transcript variant X2, mRNA	Deoxyribonuclease gamma {ECO:0000313|EMBL:ROL50571.1} OS=Anabarilius grahami (Kanglang fish) (Barilius grahami) ORFNames=DPX16_1114 {ECO:0000313|EMBL:ROL50571.1} PE=4	Endonuclease/Exonuclease/phosphatase family	[L] LSE2773 H Deoxyribonuclease I
MSTRG.37244		1.7975	0.275	-1.68402	0.0331943	0.000131133	0.000131133	0.0331943	-1.68402
MSTRG.22386		5.32	1.3425	-1.68037	0.00116706	9.28e-07	9.28e-07	0.00116706	-1.68037
gene_SCHocov5_0025815-RA		17.17	4.915	-1.66858	1.29e-07	2.05e-11	2.05e-11	1.29e-07	-1.66858	K14316//nuclear pore complex protein Nup121		PREDICTED: nuclear envelope pore membrane protein POM 121-like isoform X1 [Sinocyclocheilus anshuiensis]	XM_016539135.1 PREDICTED: Sinocyclocheilus rhinocerous nuclear envelope pore membrane protein POM 121-like (LOC107728848), mRNA	Nuclear envelope pore membrane protein POM 121 {ECO:0000313|EMBL:ROL54242.1} OS=Anabarilius grahami (Kanglang fish) (Barilius grahami) ORFNames=DPX16_10665 {ECO:0000313|EMBL:ROL54242.1} PE=4	POM121 family	[X] LSE3560 H Unnamed protein
gene_SCHocov5_0024834-RA		105.335	36.84	-1.66774	0.00631742	1.19e-05	1.19e-05	0.00631742	-1.66774			hypothetical protein cypCar_00011899 [Cyprinus carpio]	XM_017352940.2 PREDICTED: Danio rerio SLC35A4 upstream open reading frame protein-like (LOC101885612), mRNA	Si:ch73-42p12.2 {ECO:0000313|Ensembl:ENSDARP00000149985} OS=Danio rerio (Zebrafish) (Brachydanio rerio) ECO:0000313|ZFIN:ZDB-GENE-141216-329} PE=4	Domain of unknown function (DUF4535)
gene_SCHocov5_0057239-RA		2.845	0.41	-1.65829	0.0395861	0.000170028	0.000170028	0.0395861	-1.65829	K13963//serpin B	GO:0005615//cellular_component extracellular space;GO:0004867//molecular_function serine-type endopeptidase inhibitor activity	PREDICTED: leukocyte elastase inhibitor-like isoform X1 [Sinocyclocheilus rhinocerous]	XM_016529305.1 PREDICTED: Sinocyclocheilus rhinocerous leukocyte elastase inhibitor-like (LOC107721341), transcript variant X2, mRNA	Leukocyte elastase inhibitor {ECO:0000313|EMBL:ROI33826.1} OS=Anabarilius grahami (Kanglang fish) (Barilius grahami) ORFNames=DPX16_20340 {ECO:0000313|EMBL:ROI33826.1} PE=3	Serpin (serine protease inhibitor)	[V] KOG2392 Serpin
gene_SCHocov5_0018199-RB		17.34	2.4925	-1.57016	0.00375298	5.63e-06	5.63e-06	0.00375298	-1.57016	K16184//proline-rich AKT1 substrate 1	GO:0032007//biological_process negative regulation of TOR signaling;GO:0048011//biological_process neurotrophin TRK receptor signaling pathway	PREDICTED: uncharacterized protein LOC107729505 [Sinocyclocheilus rhinocerous]	XM_016540043.1 PREDICTED: Sinocyclocheilus rhinocerous uncharacterized LOC107729505 (LOC107729505), mRNA	Proline-rich AKT1 substrate 1 {ECO:0000313|EMBL:ROL28040.1} OS=Anabarilius grahami (Kanglang fish) (Barilius grahami) ORFNames=DPX16_11170 {ECO:0000313|EMBL:ROL28040.1} PE=4	Proline-rich AKT1 substrate 1
gene_SCHocov5_0022350-RA		68.785	33.6725	-1.56866	0.00178892	1.8e-06	1.8e-06	0.00178892	-1.56866			PREDICTED: probable Bax inhibitor 1 [Cyprinus carpio] >KTF72780.1 hypothetical protein cypCar_00039126 [Cyprinus carpio]	XM_016253744.1 PREDICTED: Sinocyclocheilus grahami probable Bax inhibitor 1 (LOC107567938), mRNA	Testis-enhanced gene transcript (BAX inhibitor 1) {ECO:0000313|Ensembl:ENSDARP00000142335} OS=Danio rerio (Zebrafish) (Brachydanio rerio) ECO:0000313|ZFIN:ZDB-GENE-030826-10} PE=3	Inhibitor of apoptosis-promoting Bax1	[V] KOG1629 Bax-mediated apoptosis inhibitor TEGT/BI-1
gene_SCHocov5_0003650-RC		3.535	1.005	-1.55904	0.00222585	2.66e-06	2.66e-06	0.00222585	-1.55904		GO:0005319//molecular_function lipid transporter activity;GO:0006869//biological_process lipid transport	PREDICTED: vitellogenin-like [Sinocyclocheilus grahami]	DQ641252.1 Carassius auratus vitellogenin mRNA, partial cds	Vitellogenin 1 {ECO:0000313|EMBL:APB93352.1} OS=Ctenopharyngodon idella (Grass carp) (Leuciscus idella) Name=vtg1 {ECO:0000313|EMBL:APB93352.1} PE=2	Lipoprotein amino terminal region
gene_SCHocov5_0054349-RB		2.5	0.7275	-1.54895	0.00200485	2.32e-06	2.32e-06	0.00200485	-1.54895	K12653//NLR family member X1	GO:0005515//molecular_function protein binding	PREDICTED: NLR family member X1 isoform X1 [Sinocyclocheilus rhinocerous]	XM_016557080.1 PREDICTED: Sinocyclocheilus rhinocerous NLR family member X1 (nlrx1), transcript variant X5, mRNA	NLR family member X1 {ECO:0000313|EMBL:AFY26970.1} OS=Carassius auratus (Goldfish) Name=Nlrx1 {ECO:0000313|EMBL:AFY26970.1} PE=2	NACHT domain	[S] KOG4308 LRR-containing protein
gene_SCHocov5_0042216-RA		3.57	1.025	-1.53146	0.00269523	3.79e-06	3.79e-06	0.00269523	-1.53146	K00327//NADPH-ferrihemoprotein reductase [EC:1.6.2.4]	GO:0010181//molecular_function FMN binding;GO:0055114//biological_process oxidation-reduction process;GO:0016491//molecular_function oxidoreductase activity	hypothetical protein cypCar_00001453 [Cyprinus carpio]	XM_016539089.1 PREDICTED: Sinocyclocheilus rhinocerous NADPH--cytochrome P450 reductase-like (LOC107728816), mRNA	NADPH--cytochrome P450 reductase {ECO:0000256|HAMAP-Rule:MF_03212, ECO:0000256|PIRNR:PIRNR000208} Short=CPR {ECO:0000256|HAMAP-Rule:MF_03212} Short=P450R {ECO:0000256|HAMAP-Rule:MF_03212} EC=1.6.2.4 {ECO:0000256|HAMAP-Rule:MF_03212, ECO:0000256|PIRNR:PIRNR000208} OS=Danio rerio (Zebrafish) (Brachydanio rerio) Synonyms=POR {ECO:0000256|HAMAP-Rule:MF_03212} PE=2	Oxidoreductase NAD-binding domain	[C] KOG1158 NADP/FAD dependent oxidoreductase
MSTRG.33616		1.675	0.4375	-1.52401	0.0250098	9.24e-05	9.24e-05	0.0250098	-1.52401
gene_SCHocov5_0013523-RB		10.865	2.5225	-1.51324	0.0157038	4.16e-05	4.16e-05	0.0157038	-1.51324			PREDICTED: coiled-coil domain-containing protein 82-like [Cyprinus carpio] >KTF78604.1 hypothetical protein cypCar_00044348 [Cyprinus carpio]	XM_019122381.1 PREDICTED: Cyprinus carpio coiled-coil domain-containing protein 82-like (LOC109109231), mRNA	Coiled-coil domain-containing protein 82 {ECO:0000313|EMBL:ROL40930.1} OS=Anabarilius grahami (Kanglang fish) (Barilius grahami) ORFNames=DPX16_9924 {ECO:0000313|EMBL:ROL40930.1} PE=4
MSTRG.37729		25.475	6.0025	-1.49731	0.040032	0.000173525	0.000173525	0.040032	-1.49731
gene_SCHocov5_0024751-RA		25.315	7.5375	-1.47775	0.00375298	5.67e-06	5.67e-06	0.00375298	-1.47775	K05866//M-phase inducer phosphatase 2 [EC:3.1.3.48]	GO:0004725//molecular_function protein tyrosine phosphatase activity;GO:0005622//cellular_component intracellular;GO:0006470//biological_process protein dephosphorylation;GO:1902751//biological_process positive regulation of cell cycle G2/M phase transition	PREDICTED: M-phase inducer phosphatase 1-like [Sinocyclocheilus rhinocerous]	XM_016488377.1 PREDICTED: Sinocyclocheilus anshuiensis M-phase inducer phosphatase 1-like (LOC107690144), mRNA	M-phase inducer phosphatase 1 {ECO:0000313|EMBL:ROK15824.1} OS=Anabarilius grahami (Kanglang fish) (Barilius grahami) ORFNames=DPX16_10128 {ECO:0000313|EMBL:ROK15824.1} PE=4	M-phase inducer phosphatase	[D] KOG3772 M-phase inducer phosphatase
MSTRG.40640		23.6775	6.6325	-1.45752	0.0260519	9.74e-05	9.74e-05	0.0260519	-1.45752
gene_SCHocov5_0027247-RC		3.7125	0.98	-1.44441	0.0216466	7.35e-05	7.35e-05	0.0216466	-1.44441	K12875//apoptotic chromatin condensation inducer in the nucleus		PREDICTED: apoptotic chromatin condensation inducer in the nucleus-like isoform X3 [Sinocyclocheilus grahami]	XM_016280543.1 PREDICTED: Sinocyclocheilus grahami apoptotic chromatin condensation inducer in the nucleus-like (LOC107591382), transcript variant X3, mRNA	Apoptotic chromatin condensation inducer in the nucleus {ECO:0000313|EMBL:ROL55193.1} OS=Anabarilius grahami (Kanglang fish) (Barilius grahami) ORFNames=DPX16_5478 {ECO:0000313|EMBL:ROL55193.1} PE=4		[B] KOG2416 Acinus (induces apoptotic chromatin condensation)
gene_SCHocov5_0018761-RA		19.25	5.515	-1.44061	0.0196427	6.5e-05	6.5e-05	0.0196427	-1.44061			PREDICTED: GATS-like protein 2 isoform X2 [Cyprinus carpio]	XM_016482190.1 PREDICTED: Sinocyclocheilus anshuiensis GATS-like protein 2 (LOC107685562), mRNA	Uncharacterized protein {ECO:0000313|Ensembl:ENSELUP00000019804} OS=Esox lucius (Northern pike) PE=4	ACT domain	[X] LSE3127 H Unnamed protein
gene_SCHocov5_0039557-RA		1.7625	0.5	-1.41402	0.0469288	0.000215253	0.000215253	0.0469288	-1.41402			PREDICTED: LOW QUALITY PROTEIN: small G protein signaling modulator 1-like [Sinocyclocheilus grahami]	XM_016245085.1 PREDICTED: Sinocyclocheilus grahami small G protein signaling modulator 1-like (LOC107560817), mRNA	Uncharacterized protein {ECO:0000313|Ensembl:ENSPNAP00000013510} OS=Pygocentrus nattereri (Red-bellied piranha) PE=4		[R] KOG1648 Uncharacterized conserved protein, contains RUN, BRK and TBC domains	http://bioinfo.life.hust.edu.cn/AnimalTFDB#!/seach_result?type=Ensembl_Gene_ID&query=ENSXETP00000042112
gene_SCHocov5_0044683-RE		12.8825	4.7475	-1.40327	0.031563	0.000123015	0.000123015	0.031563	-1.40327		GO:0005622//cellular_component intracellular;GO:0008270//molecular_function zinc ion binding	PREDICTED: tripartite motif-containing protein 65-like isoform X4 [Sinocyclocheilus anshuiensis]	XM_016448053.1 PREDICTED: Sinocyclocheilus anshuiensis tripartite motif-containing protein 65-like (LOC107659198), transcript variant X4, mRNA	E3 ubiquitin/ISG15 ligase TRIM25 {ECO:0000313|EMBL:ROI33831.1} OS=Anabarilius grahami (Kanglang fish) (Barilius grahami) ORFNames=DPX16_20345 {ECO:0000313|EMBL:ROI33831.1} PE=4	B-box zinc finger	[O] KOG2177 Predicted E3 ubiquitin ligase	http://bioinfo.life.hust.edu.cn/AnimalTFDB#!/seach_result?type=Ensembl_Gene_ID&query=ENSGMOP00000011453
gene_SCHocov5_0014352-RA		22.13	8.715	-1.3984	0.0098979	2.31e-05	2.31e-05	0.0098979	-1.3984			PREDICTED: protein ABHD18-like isoform X1 [Sinocyclocheilus rhinocerous]	XM_016565685.1 PREDICTED: Sinocyclocheilus rhinocerous protein ABHD18-like (LOC107750342), transcript variant X1, mRNA	Abhydrolase domain-containing 18 {ECO:0000313|Ensembl:ENSDARP00000136479} OS=Danio rerio (Zebrafish) (Brachydanio rerio) ECO:0000313|ZFIN:ZDB-GENE-050306-53} PE=4	Abhydrolase domain containing 18	[S] KOG1551 Uncharacterized conserved protein
gene_SCHocov5_0037592-RA		14.7025	4.6425	-1.38686	0.0160359	4.29e-05	4.29e-05	0.0160359	-1.38686	K15209//snRNA-activating protein complex subunit 2		PREDICTED: snRNA-activating protein complex subunit 2-like [Sinocyclocheilus rhinocerous] >XP_016421516.1 PREDICTED: snRNA-activating protein complex subunit 2-like [Sinocyclocheilus rhinocerous]	XM_016457522.1 PREDICTED: Sinocyclocheilus anshuiensis snRNA-activating protein complex subunit 2-like (LOC107666289), transcript variant X2, mRNA	snRNA-activating protein complex subunit 2 {ECO:0000313|EMBL:ROJ33127.1} OS=Anabarilius grahami (Kanglang fish) (Barilius grahami) ORFNames=DPX16_17949 {ECO:0000313|EMBL:ROJ33127.1} PE=4	Small nuclear RNA activating complex subunit 2, SNAP190 Myb
gene_SCHocov5_0058407-RA		2.17	0.6425	-1.38203	0.0223068	7.66e-05	7.66e-05	0.0223068	-1.38203	K06114//spectrin alpha	GO:0005515//molecular_function protein binding;GO:0005509//molecular_function calcium ion binding	PREDICTED: spectrin alpha chain, non-erythrocytic 1 isoform X1 [Sinocyclocheilus anshuiensis] >XP_016325514.1 PREDICTED: spectrin alpha chain, non-erythrocytic 1 isoform X1 [Sinocyclocheilus anshuiensis]	XM_016470028.1 PREDICTED: Sinocyclocheilus anshuiensis spectrin alpha chain, non-erythrocytic 1 (LOC107675629), transcript variant X2, mRNA	Spectrin alpha, non-erythrocytic 1 {ECO:0000313|Ensembl:ENSDARP00000093027} OS=Danio rerio (Zebrafish) (Brachydanio rerio) Synonyms=spna2 {ECO:0000313|ZFIN:ZDB-GENE-051113-60} PE=1	EF-hand domain pair	[Z] KOG0040 Ca2+-binding actin-bundling protein (spectrin), alpha chain (EF-Hand protein superfamily)	http://bioinfo.life.hust.edu.cn/AnimalTFDB#!/seach_result?type=Ensembl_Gene_ID&query=ENSMICP00000001694
MSTRG.32160		22.4	7.3025	-1.378	0.00156928	1.41e-06	1.41e-06	0.00156928	-1.378
MSTRG.8263		12.3125	4.295	-1.36772	0.000888624	6.36e-07	6.36e-07	0.000888624	-1.36772
gene_SCHocov5_0040033-RB		24.2175	8.0425	-1.35319	0.00976221	2.23e-05	2.23e-05	0.00976221	-1.35319	K12483//EH domain-containing protein 1	GO:0005515//molecular_function protein binding;GO:0005509//molecular_function calcium ion binding	hypothetical protein cypCar_00006380, partial [Cyprinus carpio]	XM_016528332.1 PREDICTED: Sinocyclocheilus rhinocerous EH domain-containing protein 1-like (LOC107720605), transcript variant X2, mRNA	EH-domain containing 1 {ECO:0000313|EMBL:AAH81648.1} EH-domain-containing 1b {ECO:0000313|Ensembl:ENSDARP00000020181} OS=Danio rerio (Zebrafish) (Brachydanio rerio) {ECO:0000313|ZFIN:ZDB-GENE-030131-2069} PE=1	Cytoskeletal-regulatory complex EF hand	[TU] KOG1954 Endocytosis/signaling protein EHD1
gene_SCHocov5_0015569-RA		10.1875	3.665	-1.2786	0.0174073	5.22e-05	5.22e-05	0.0174073	-1.2786		GO:0016021//cellular_component integral component of membrane	PREDICTED: translocating chain-associated membrane protein 2-like isoform X1 [Cyprinus carpio]	XM_019126492.1 PREDICTED: Cyprinus carpio translocating chain-associated membrane protein 2-like (LOC109113677), transcript variant X1, mRNA	Translocating chain-associated membrane protein {ECO:0000256|PIRNR:PIRNR005449} OS=Danio rerio (Zebrafish) (Brachydanio rerio) ECO:0000313|ZFIN:ZDB-GENE-040426-2024} PE=2	TLC domain	[U] KOG1608 Protein transporter of the TRAM (translocating chain-associating membrane) superfamily
MSTRG.62488		5.97	2.11	-1.2532	0.043764	0.000192655	0.000192655	0.043764	-1.2532
gene_SCHocov5_0048041-RA		8.7225	3.1725	-1.24689	0.043764	0.000194923	0.000194923	0.043764	-1.24689	K18419//microprocessor complex subunit DGCR8		PREDICTED: microprocessor complex subunit DGCR8-like [Sinocyclocheilus grahami] >XP_016137250.1 PREDICTED: microprocessor complex subunit DGCR8-like [Sinocyclocheilus grahami] >XP_016137251.1 PREDICTED: microprocessor complex subunit DGCR8-like [Sinocyclocheilus grahami] >XP_016137252.1 PREDICTED: microprocessor complex subunit DGCR8-like [Sinocyclocheilus grahami]	XM_016485130.1 PREDICTED: Sinocyclocheilus anshuiensis microprocessor complex subunit DGCR8-like (LOC107687688), transcript variant X2, mRNA	Microprocessor complex subunit DGCR8 {ECO:0000313|EMBL:ROI27726.1} OS=Anabarilius grahami (Kanglang fish) (Barilius grahami) ORFNames=DPX16_23048 {ECO:0000313|EMBL:ROI27726.1} PE=4
gene_SCHocov5_0043995-RA		167.24	98.52	-1.24213	0.00459735	7.19e-06	7.19e-06	0.00459735	-1.24213	K02541//DNA replication licensing factor MCM3 [EC:3.6.4.12]		hypothetical protein cypCar_00038569, partial [Cyprinus carpio]	XM_016517529.1 PREDICTED: Sinocyclocheilus rhinocerous maternal DNA replication licensing factor mcm3-like (LOC107712296), transcript variant X3, mRNA	DNA helicase {ECO:0000256|SAAS:SAAS00536514} EC=3.6.4.12 {ECO:0000256|SAAS:SAAS00536514} OS=Danio rerio (Zebrafish) (Brachydanio rerio) Synonyms=MCM3 {ECO:0000313|EMBL:BAR13249.1} PE=1	MCM N-terminal domain	[L] KOG0479 DNA replication licensing factor, MCM3 component
gene_SCHocov5_0028964-RA		39.6725	16.715	-1.2165	5.4e-05	1.35e-08	1.35e-08	5.4e-05	-1.2165			PREDICTED: protein RCC2 homolog [Sinocyclocheilus anshuiensis] >XP_016340205.1 PREDICTED: protein RCC2 homolog [Sinocyclocheilus anshuiensis] >XP_016340206.1 PREDICTED: protein RCC2 homolog [Sinocyclocheilus anshuiensis]	XM_016505591.1 PREDICTED: Sinocyclocheilus anshuiensis protein RCC2 homolog (LOC107703073), transcript variant X3, mRNA	Protein RCC2 homolog {ECO:0000313|Ensembl:ENSDARP00000154575} OS=Danio rerio (Zebrafish) (Brachydanio rerio) ECO:0000313|ZFIN:ZDB-GENE-040426-2213} PE=1	Regulator of chromosome condensation (RCC1) repeat	[S] KOG1427 Uncharacterized conserved protein, contains RCC1 domain
gene_SCHocov5_0053555-RA		10.6025	4.17	-1.19752	0.0245955	8.87e-05	8.87e-05	0.0245955	-1.19752	K11292//transcription elongation factor SPT6	GO:0006139//biological_process nucleobase-containing compound metabolic process;GO:0000991//molecular_function obsolete transcription factor activity, core RNA polymerase II binding;GO:0006357//biological_process regulation of transcription by RNA polymerase II;GO:0032784//biological_process regulation of DNA-templated transcription, elongation;GO:0003676//molecular_function nucleic acid binding;…	PREDICTED: transcription elongation factor SPT6-like [Sinocyclocheilus grahami]	XM_016501533.1 PREDICTED: Sinocyclocheilus anshuiensis SPT6 homolog, histone chaperone (supt6h), transcript variant X2, mRNA	Transcription elongation factor SPT6 {ECO:0000313|EMBL:ROL47657.1} OS=Anabarilius grahami (Kanglang fish) (Barilius grahami) ORFNames=DPX16_13372 {ECO:0000313|EMBL:ROL47657.1} PE=4	Acidic N-terminal SPT6	[A] KOG1856 Transcription elongation factor SPT6
MSTRG.22412		41.125	16.9975	-1.19198	5.4e-05	1.43e-08	1.43e-08	5.4e-05	-1.19198
MSTRG.62375		6.1775	2.53	-1.1818	0.00404083	6.21e-06	6.21e-06	0.00404083	-1.1818
gene_SCHocov5_0049743-RA		2.355	1.0025	-1.17931	0.000690077	4.34e-07	4.34e-07	0.000690077	-1.17931	K12968//double-stranded RNA-specific adenosine deaminase [EC:3.5.4.37]	GO:0003723//molecular_function RNA binding;GO:0004000//molecular_function adenosine deaminase activity;GO:0006396//biological_process RNA processing	hypothetical protein cypCar_00029675 [Cyprinus carpio]	XM_016520615.1 PREDICTED: Sinocyclocheilus rhinocerous double-stranded RNA-specific adenosine deaminase-like (LOC107714681), transcript variant X2, mRNA	Double-stranded RNA-specific adenosine deaminase {ECO:0000313|EMBL:ROL47867.1} OS=Anabarilius grahami (Kanglang fish) (Barilius grahami) ORFNames=DPX16_18144 {ECO:0000313|EMBL:ROL47867.1} PE=4	Adenosine-deaminase (editase) domain	[A] KOG2777 tRNA-specific adenosine deaminase 1
gene_SCHocov5_0034920-RA		3.5875	1.455	-1.17854	0.0108475	2.69e-05	2.69e-05	0.0108475	-1.17854		GO:0003676//molecular_function nucleic acid binding	PREDICTED: RNA-binding protein 6-like isoform X1 [Sinocyclocheilus rhinocerous] >XP_016374503.1 PREDICTED: RNA-binding protein 6-like isoform X2 [Sinocyclocheilus rhinocerous] >XP_016374504.1 PREDICTED: RNA-binding protein 6-like isoform X2 [Sinocyclocheilus rhinocerous]	XM_016519018.1 PREDICTED: Sinocyclocheilus rhinocerous RNA-binding protein 6-like (LOC107713497), transcript variant X3, mRNA	RNA-binding protein 10 {ECO:0000313|EMBL:ROL50747.1} OS=Anabarilius grahami (Kanglang fish) (Barilius grahami) ORFNames=DPX16_14991 {ECO:0000313|EMBL:ROL50747.1} PE=4		[R] KOG0154 RNA-binding protein RBM5 and related proteins, contain G-patch and RRM domains
gene_SCHocov5_0046491-RB		9.585	3.8625	-1.14317	0.00581939	1.05e-05	1.05e-05	0.00581939	-1.14317			PREDICTED: uncharacterized protein LOC107692142 [Sinocyclocheilus anshuiensis] >XP_016346560.1 PREDICTED: uncharacterized protein LOC107692142 [Sinocyclocheilus anshuiensis]	XM_019106337.1 PREDICTED: Cyprinus carpio salivary glue protein Sgs-3-like (LOC109092572), mRNA	Si:ch211-214c7.4 {ECO:0000313|Ensembl:ENSDARP00000117940} OS=Danio rerio (Zebrafish) (Brachydanio rerio) ECO:0000313|ZFIN:ZDB-GENE-030131-6275} PE=1
gene_SCHocov5_0022581-RA		17.7875	11.1075	-1.14088	0.0168286	4.58e-05	4.58e-05	0.0168286	-1.14088			PREDICTED: uncharacterized protein LOC107732169 [Sinocyclocheilus rhinocerous]	XM_016543439.1 PREDICTED: Sinocyclocheilus rhinocerous uncharacterized LOC107732169 (LOC107732169), mRNA	Si:ch211-93e11.8 {ECO:0000313|Ensembl:ENSDARP00000134778} Fragment OS=Danio rerio (Zebrafish) (Brachydanio rerio) ECO:0000313|ZFIN:ZDB-GENE-121214-283} PE=4
MSTRG.25174		4.675	1.97	-1.13068	0.0131147	3.34e-05	3.34e-05	0.0131147	-1.13068
MSTRG.25987		6.065	2.57	-1.10959	0.0370294	0.000152401	0.000152401	0.0370294	-1.10959
gene_SCHocov5_0050617-RA		37.245	15.67	-1.10953	0.00187145	1.98e-06	1.98e-06	0.00187145	-1.10953	K03178//ubiquitin-activating enzyme E1 [EC:6.2.1.45]	GO:0008641//molecular_function ubiquitin-like modifier activating enzyme activity;GO:0006464//biological_process cellular protein modification process	hypothetical protein cypCar_00002585 [Cyprinus carpio]	XM_016549130.1 PREDICTED: Sinocyclocheilus rhinocerous ubiquitin-like modifier-activating enzyme 1 (LOC107737583), transcript variant X3, mRNA	Ubiquitin-activating enzyme E1 {ECO:0000313|EMBL:BAA94076.1} OS=Carassius auratus (Goldfish) Name=E1 {ECO:0000313|EMBL:BAA94076.1} PE=2	Ubiquitin-activating enzyme E1 four-helix bundle	[O] KOG2012 Ubiquitin activating enzyme UBA1
gene_SCHocov5_0009883-RA		68.3075	29.1525	-1.0931	0.0472817	0.000219378	0.000219378	0.0472817	-1.0931	K14025//selenoprotein S	GO:0006886//biological_process intracellular protein transport;GO:0030176//cellular_component integral component of endoplasmic reticulum membrane	PREDICTED: selenoprotein S-like isoform X1 [Cyprinus carpio]	XM_016247604.1 PREDICTED: Sinocyclocheilus grahami VCP interacting membrane selenoprotein (vimp), transcript variant X1, mRNA	Selenoprotein S {ECO:0000313|EMBL:ROL28087.1} OS=Anabarilius grahami (Kanglang fish) (Barilius grahami) ORFNames=DPX16_11217 {ECO:0000313|EMBL:ROL28087.1} PE=4	Selenoprotein S (SelS)
gene_SCHocov5_0050319-RA		6.2325	2.805	-1.05631	0.0231676	8.29e-05	8.29e-05	0.0231676	-1.05631	K19001//ATP-dependent DNA helicase	GO:0005524//molecular_function ATP binding	PREDICTED: lymphocyte-specific helicase-like isoform X1 [Sinocyclocheilus rhinocerous]	XM_016537242.1 PREDICTED: Sinocyclocheilus rhinocerous lymphoid-specific helicase-like (LOC107727385), transcript variant X1, mRNA	Helicase, lymphoid-specific {ECO:0000313|Ensembl:ENSDARP00000148967} OS=Danio rerio (Zebrafish) (Brachydanio rerio) ECO:0000313|ZFIN:ZDB-GENE-030131-9923} PE=1	SNF2 family N-terminal domain	[K] KOG0385 Chromatin remodeling complex WSTF-ISWI, small subunit	http://bioinfo.life.hust.edu.cn/AnimalTFDB#!/seach_result?type=Ensembl_Gene_ID&query=ENSDNOP00000003340
gene_SCHocov5_0039230-RB		9.09	4.85	-1.05114	0.00156928	1.38e-06	1.38e-06	0.00156928	-1.05114		GO:0005622//cellular_component intracellular;GO:0006886//biological_process intracellular protein transport	hypothetical protein cypCar_00020521 [Cyprinus carpio]	XM_016270584.1 PREDICTED: Sinocyclocheilus grahami TOM1-like protein 2 (LOC107584121), transcript variant X4, mRNA	Target of myb1-like 2 membrane-trafficking protein {ECO:0000313|Ensembl:ENSDARP00000073228} OS=Danio rerio (Zebrafish) (Brachydanio rerio) ECO:0000313|ZFIN:ZDB-GENE-061013-3} PE=3	GAT domain	[U] KOG1087 Cytosolic sorting protein GGA2/TOM1
gene_SCHocov5_0022122-RA		6.885	3.2125	-1.02906	0.0113847	2.87e-05	2.87e-05	0.0113847	-1.02906			PREDICTED: telomere repeats-binding bouquet formation protein 1-like [Sinocyclocheilus rhinocerous]	XM_016515128.1 PREDICTED: Sinocyclocheilus rhinocerous telomere repeats-binding bouquet formation protein 1-like (LOC107710377), mRNA	Telomere repeats-binding bouquet formation protein 1 {ECO:0000313|EMBL:ROL23557.1} OS=Anabarilius grahami (Kanglang fish) (Barilius grahami) ORFNames=DPX16_18825 {ECO:0000313|EMBL:ROL23557.1} PE=4			http://bioinfo.life.hust.edu.cn/AnimalTFDB#!/seach_result?type=Ensembl_Gene_ID&query=ENSLOCP00000006068
gene_SCHocov5_0020746-RA		8.8775	4.185	-1.01953	0.00616573	1.14e-05	1.14e-05	0.00616573	-1.01953	K04536//guanine nucleotide-binding protein G(I)/G(S)/G(T) subunit beta-1	GO:0005515//molecular_function protein binding;GO:0007165//biological_process signal transduction	PREDICTED: guanine nucleotide-binding protein G(I)/G(S)/G(T) subunit beta-1 isoform X1 [Sinocyclocheilus anshuiensis] >XP_016312692.1 PREDICTED: guanine nucleotide-binding protein G(I)/G(S)/G(T) subunit beta-1 isoform X1 [Sinocyclocheilus anshuiensis] >XP_016312693.1 PREDICTED: guanine nucleotide-binding protein G(I)/G(S)/G(T) subunit beta-1 isoform X1 [Sinocyclocheilus anshuiensis] >XP_016312694…	XM_016511257.1 PREDICTED: Sinocyclocheilus rhinocerous guanine nucleotide-binding protein G(I)/G(S)/G(T) subunit beta-1-like (LOC107707264), transcript variant X4, mRNA	Uncharacterized protein {ECO:0000313|Ensembl:ENSAMXP00000029499} OS=Astyanax mexicanus (Blind cave fish) (Astyanax fasciatus mexicanus) PE=4	WD domain, G-beta repeat	[R] KOG0286 G-protein beta subunit
MSTRG.16284		16.3275	7.6825	-1.01774	0.0049283	8.57e-06	8.57e-06	0.0049283	-1.01774
gene_SCHocov5_0019432-RA		8.24	5.2	1.01375	0.0370294	0.000154004	0.000154004	0.0370294	1.01375	K01858//myo-inositol-1-phosphate synthase [EC:5.5.1.4]	GO:0004512//molecular_function inositol-3-phosphate synthase activity;GO:0006021//biological_process inositol biosynthetic process;GO:0008654//biological_process phospholipid biosynthetic process	inositol-3-phosphate synthase [Cyprinus carpio]	JF836164.1 Cyprinus carpio isolate CCHLJ_S10 inositol-3-phosphate synthase mRNA, complete cds	Inositol-3-phosphate synthase {ECO:0000313|EMBL:AER39749.1} OS=Cyprinus carpio (Common carp) PE=2	Myo-inositol-1-phosphate synthase	[I] KOG0693 Myo-inositol-1-phosphate synthase
gene_SCHocov5_0038755-RA		2.05	4.65	1.06511	0.040032	0.000174066	0.000174066	0.040032	1.06511		GO:0005089//molecular_function Rho guanyl-nucleotide exchange factor activity;GO:0035023//biological_process regulation of Rho protein signal transduction	PREDICTED: rho guanine nucleotide exchange factor 19-like [Sinocyclocheilus anshuiensis]	XM_016467101.1 PREDICTED: Sinocyclocheilus anshuiensis rho guanine nucleotide exchange factor 19-like (LOC107673501), mRNA	Ubiquinol-cytochrome-c reductase complex assembly factor 2 {ECO:0000313|EMBL:ROL50692.1} OS=Anabarilius grahami (Kanglang fish) (Barilius grahami) ORFNames=DPX16_14936 {ECO:0000313|EMBL:ROL50692.1} PE=4	RhoGEF domain	[T] KOG3523 Putative guanine nucleotide exchange factor TIM
MSTRG.36989		11.22	25.5425	1.08036	0.0370294	0.000152781	0.000152781	0.0370294	1.08036
gene_SCHocov5_0026687-RA		3.8375	9.0225	1.09208	0.043764	0.000194935	0.000194935	0.043764	1.09208			PREDICTED: RUN domain-containing protein 3A-like isoform X2 [Sinocyclocheilus grahami]	XM_016268876.1 PREDICTED: Sinocyclocheilus grahami RUN domain-containing protein 3A-like (LOC107582860), transcript variant X2, mRNA	Uncharacterized protein {ECO:0000313|Ensembl:ENSPNAP00000008830} OS=Pygocentrus nattereri (Red-bellied piranha) PE=4	RUN domain	[T] KOG4381 RUN domain-containing protein
gene_SCHocov5_0002091-RA		0.565	1.33	1.09597	0.0193144	6.15e-05	6.15e-05	0.0193144	1.09597			PREDICTED: uncharacterized protein KIAA1522 homolog isoform X1 [Sinocyclocheilus anshuiensis]	XM_016484224.1 PREDICTED: Sinocyclocheilus anshuiensis KIAA1522 ortholog (kiaa1522), transcript variant X1, mRNA	Uncharacterized protein {ECO:0000313|Ensembl:ENSPNAP00000003242} OS=Pygocentrus nattereri (Red-bellied piranha) PE=4
MSTRG.55928		185.627	432.25	1.11204	0.0370294	0.000154138	0.000154138	0.0370294	1.11204
gene_SCHocov5_0048244-RA		5.9875	26.3475	1.11392	0.0101584	2.4e-05	2.4e-05	0.0101584	1.11392		GO:0016021//cellular_component integral component of membrane	PREDICTED: uncharacterized protein LOC107550880 isoform X1 [Sinocyclocheilus grahami] >XP_016087794.1 PREDICTED: uncharacterized protein LOC107550880 isoform X1 [Sinocyclocheilus grahami]	XM_016476535.1 PREDICTED: Sinocyclocheilus anshuiensis uncharacterized LOC107680596 (LOC107680596), transcript variant X1, mRNA	Histone-lysine N-methyltransferase {ECO:0000256|PROSITE-ProRule:PRU00910} EC=2.1.1.43 {ECO:0000256|PROSITE-ProRule:PRU00910} OS=Anabarilius grahami (Kanglang fish) (Barilius grahami) ORFNames=DPX16_18949 {ECO:0000313|EMBL:ROL47151.1} PE=3	CD20-like family
gene_SCHocov5_0041516-RA		23.6	49.24	1.1545	0.010427	2.54e-05	2.54e-05	0.010427	1.1545	K11251//histone H2A	GO:0000786//cellular_component nucleosome;GO:0003677//molecular_function DNA binding;GO:0005634//cellular_component nucleus	PREDICTED: histone H2A-like [Pygocentrus nattereri] >XP_018933524.1 PREDICTED: histone H2A-like [Cyprinus carpio] >XP_018953745.1 PREDICTED: histone H2A-like [Cyprinus carpio]	XM_016494529.1 PREDICTED: Sinocyclocheilus anshuiensis histone H2A-like (LOC107694833), mRNA	Histone H2A {ECO:0000256|RuleBase:RU003767} OS=Anabarilius grahami (Kanglang fish) (Barilius grahami) ORFNames=DPX16_4841 {ECO:0000313|EMBL:ROL55373.1} PE=3	C-terminus of histone H2A	[B] KOG1756 Histone 2A
gene_SCHocov5_0028639-RA		38.935	92.9575	1.16002	0.00200485	2.23e-06	2.23e-06	0.00200485	1.16002	K14025//selenoprotein S	GO:0006886//biological_process intracellular protein transport;GO:0030176//cellular_component integral component of endoplasmic reticulum membrane	PREDICTED: selenoprotein S-like isoform X1 [Cyprinus carpio]	XM_016247604.1 PREDICTED: Sinocyclocheilus grahami VCP interacting membrane selenoprotein (vimp), transcript variant X1, mRNA	Selenoprotein S {ECO:0000313|EMBL:ROL28087.1} OS=Anabarilius grahami (Kanglang fish) (Barilius grahami) ORFNames=DPX16_11217 {ECO:0000313|EMBL:ROL28087.1} PE=4	Selenoprotein S (SelS)
gene_SCHocov5_0036202-RA		1.6075	3.57	1.16522	0.0260616	9.81e-05	9.81e-05	0.0260616	1.16522		GO:0003676//molecular_function nucleic acid binding	PREDICTED: gastrula zinc finger protein XlCGF52.1-like [Sinocyclocheilus anshuiensis] >XP_016330488.1 PREDICTED: gastrula zinc finger protein XlCGF52.1-like [Sinocyclocheilus anshuiensis]	XM_016568117.1 PREDICTED: Sinocyclocheilus rhinocerous gastrula zinc finger protein XlCGF8.2DB-like (LOC107752213), mRNA	Gastrula zinc finger protein XlCGF57.1 {ECO:0000313|EMBL:ROJ30518.1} OS=Anabarilius grahami (Kanglang fish) (Barilius grahami) ORFNames=DPX16_2371 {ECO:0000313|EMBL:ROJ30518.1} PE=4	Zinc finger, C2H2 type		http://bioinfo.life.hust.edu.cn/AnimalTFDB#!/seach_result?type=Ensembl_Gene_ID&query=ENSDARP00000143151
gene_SCHocov5_0058975-RA		1.795	4.14	1.177	0.0332189	0.000132976	0.000132976	0.0332189	1.177	K01558//wingless-type MMTV integration site family, member 16	GO:0005102//molecular_function signaling receptor binding;GO:0005576//cellular_component extracellular region;GO:0007275//biological_process multicellular organism development;GO:0016055//biological_process Wnt signaling pathway	PREDICTED: protein Wnt-16-like [Cyprinus carpio]	XM_019091657.1 PREDICTED: Cyprinus carpio protein Wnt-16-like (LOC109075798), mRNA	Protein Wnt {ECO:0000256|RuleBase:RU003500} OS=Anabarilius grahami (Kanglang fish) (Barilius grahami) ORFNames=DPX16_12885 {ECO:0000313|EMBL:ROI15333.1} PE=3	wnt family	[T] KOG3913 Wnt family of developmental regulators
gene_SCHocov5_0006223-RB		3.695	9.175	1.17835	0.00976221	2.16e-05	2.16e-05	0.00976221	1.17835			PREDICTED: angiomotin-like 2a [Sinocyclocheilus rhinocerous]	XM_016493712.1 PREDICTED: Sinocyclocheilus anshuiensis angiomotin-like 2a (LOC107694113), mRNA	Uncharacterized protein {ECO:0000313|Ensembl:ENSAMXP00000004765} OS=Astyanax mexicanus (Blind cave fish) (Astyanax fasciatus mexicanus) PE=4	Angiomotin C terminal	[X] TWOG0545 Angiomotin, an angiostatin binding protein
gene_SCHocov5_0037004-RD		2331.75	3857.24	1.20688	0.00173894	1.66e-06	1.66e-06	0.00173894	1.20688			hypothetical protein cypCar_00038395 [Cyprinus carpio]	XM_019076930.1 PREDICTED: Cyprinus carpio vitelline membrane outer layer protein 1-like (LOC109059757), mRNA	Fertilization envelope outer layer protein {ECO:0000313|EMBL:AAD23572.1} OS=Cyprinus carpio (Common carp) PE=2	Vitelline membrane outer layer protein I (VOMI)	[S] TWOG0195 Uncharacterized protein
gene_SCHocov5_0051068-RA		3.1425	8.3075	1.20962	0.0193233	6.2e-05	6.2e-05	0.0193233	1.20962			PREDICTED: UPF0602 protein C4orf47 homolog isoform X1 [Sinocyclocheilus anshuiensis]	XM_016446423.1 PREDICTED: Sinocyclocheilus anshuiensis chromosome unknown open reading frame, human C4orf47 (LOC107658036), transcript variant X3, mRNA	Novel protein (Zgc:153146) {ECO:0000313|EMBL:CAX12845.1} Zgc:153146 {ECO:0000313|Ensembl:ENSDARP00000154513} OS=Danio rerio (Zebrafish) (Brachydanio rerio) ORFNames=DKEY-276L17.1-001 {ECO:0000313|EMBL:CAX12845.1} PE=4	Domain of unknown function (DUF4586)
gene_SCHocov5_0062709-RA		9.9175	21.5675	1.23571	0.00720596	1.38e-05	1.38e-05	0.00720596	1.23571		GO:0005515//molecular_function protein binding	PREDICTED: transmembrane and ubiquitin-like domain-containing protein 1 [Sinocyclocheilus grahami]	XM_016514417.1 PREDICTED: Sinocyclocheilus rhinocerous transmembrane and ubiquitin-like domain-containing protein 1 (LOC107709792), mRNA	Transmembrane and ubiquitin-like domain-containing protein 1 {ECO:0000313|EMBL:ROL44563.1} OS=Anabarilius grahami (Kanglang fish) (Barilius grahami) ORFNames=DPX16_18274 {ECO:0000313|EMBL:ROL44563.1} PE=4	Ubiquitin family	[X] TWOG0575 Unnamed protein
gene_SCHocov5_0055255-RA		3.6275	9.585	1.24275	0.0049283	8.21e-06	8.21e-06	0.0049283	1.24275			PREDICTED: angiomotin-like 2a [Sinocyclocheilus rhinocerous]	XM_016493712.1 PREDICTED: Sinocyclocheilus anshuiensis angiomotin-like 2a (LOC107694113), mRNA	Uncharacterized protein {ECO:0000313|Ensembl:ENSPNAP00000021214} OS=Pygocentrus nattereri (Red-bellied piranha) PE=4	Angiomotin C terminal	[X] TWOG0545 Angiomotin, an angiostatin binding protein
gene_SCHocov5_0042104-RA		4.6	19.4725	1.25725	0.00853587	1.72e-05	1.72e-05	0.00853587	1.25725			PREDICTED: PWWP domain-containing protein 2B-like [Sinocyclocheilus anshuiensis]	XM_016258908.1 PREDICTED: Sinocyclocheilus grahami PWWP domain containing 2B (pwwp2b), mRNA	PWWP domain-containing protein 2B {ECO:0000313|EMBL:ROK15882.1} OS=Anabarilius grahami (Kanglang fish) (Barilius grahami) ORFNames=DPX16_10186 {ECO:0000313|EMBL:ROK15882.1} PE=4	PWWP domain	[LB] TWOG0151 Cytosine methyltransferase
gene_SCHocov5_0005758-RA		11.4325	32.4475	1.27724	0.032008	0.000125598	0.000125598	0.032008	1.27724	K10280//F-box and leucine-rich repeat protein 14	GO:0005515//molecular_function protein binding	F-box/LRR-repeat protein 14 [Astyanax mexicanus]	XM_016569863.1 PREDICTED: Sinocyclocheilus rhinocerous F-box/LRR-repeat protein 14-like (LOC107753656), partial mRNA	Uncharacterized protein {ECO:0000313|Ensembl:ENSPNAP00000005824} OS=Pygocentrus nattereri (Red-bellied piranha) PE=4	Leucine Rich repeat	[R] KOG1947 Leucine rich repeat proteins, some proteins contain F-box
gene_SCHocov5_0041219-RA		17.6075	50.9	1.27763	0.0049283	8.26e-06	8.26e-06	0.0049283	1.27763	K00006//glycerol-3-phosphate dehydrogenase (NAD+) [EC:1.1.1.8]	GO:0004367//molecular_function glycerol-3-phosphate dehydrogenase [NAD+] activity;GO:0005975//biological_process carbohydrate metabolic process;GO:0055114//biological_process oxidation-reduction process;GO:0006072//biological_process glycerol-3-phosphate metabolic process;GO:0009331//cellular_component glycerol-3-phosphate dehydrogenase complex;GO:0016616//molecular_function oxidoreductase activi…	PREDICTED: glycerol-3-phosphate dehydrogenase [NAD(+)], cytoplasmic isoform X1 [Sinocyclocheilus anshuiensis]	JN631814.2 Schizothorax richardsonii GPDH (GPDH) mRNA, partial cds	Glycerol-3-phosphate dehydrogenase [NAD(+)] {ECO:0000256|RuleBase:RU361243} EC=1.1.1.8 {ECO:0000256|RuleBase:RU361243} Fragment OS=Schizothorax richardsonii (Snowtrout) (Cyprinus richardsonii) Name=GPDH {ECO:0000313|EMBL:AEQ55209.2} PE=2	NAD-dependent glycerol-3-phosphate dehydrogenase N-terminus	[C] KOG2711 Glycerol-3-phosphate dehydrogenase/dihydroxyacetone 3-phosphate reductase
gene_SCHocov5_0023924-RB		2.725	9.0125	1.32435	0.0174073	5.2e-05	5.2e-05	0.0174073	1.32435		GO:0004930//molecular_function G protein-coupled receptor activity;GO:0007186//biological_process G protein-coupled receptor signaling pathway;GO:0016021//cellular_component integral component of membrane	PREDICTED: transmembrane protein 116-like [Sinocyclocheilus anshuiensis]	XM_016483668.1 PREDICTED: Sinocyclocheilus anshuiensis transmembrane protein 116-like (LOC107686610), mRNA	Si:dkey-30c15.2 protein {ECO:0000313|EMBL:AAI54802.1} OS=Danio rerio (Zebrafish) (Brachydanio rerio) ECO:0000313|ZFIN:ZDB-GENE-060503-543} PE=2
gene_SCHocov5_0022711-RA		1.99	6.1025	1.34722	0.0168744	4.65e-05	4.65e-05	0.0168744	1.34722	K10478//BTB/POZ domain-containing protein 3/6	GO:0005515//molecular_function protein binding	hypothetical protein cypCar_00003535 [Cyprinus carpio]	XM_016561886.1 PREDICTED: Sinocyclocheilus rhinocerous BTB/POZ domain-containing protein 3-like (LOC107747408), transcript variant X2, mRNA	Uncharacterized protein {ECO:0000313|Ensembl:ENSHCOP00000022352} OS=Hippocampus comes (Tiger tail seahorse) PE=4	BTB And C-terminal Kelch	[S] KOG2075 Topoisomerase TOP1-interacting protein BTBD1
gene_SCHocov5_0059070-RA		3.5075	10.76	1.35999	0.0369962	0.000150076	0.000150076	0.0369962	1.35999	K05850//Ca2+ transporting ATPase, plasma membrane [EC:3.6.3.8]		PREDICTED: plasma membrane calcium-transporting ATPase 2-like isoform X1 [Sinocyclocheilus grahami] >XP_016112353.1 PREDICTED: plasma membrane calcium-transporting ATPase 2-like isoform X5 [Sinocyclocheilus grahami]	XM_016498364.1 PREDICTED: Sinocyclocheilus anshuiensis plasma membrane calcium-transporting ATPase 2 (LOC107697566), mRNA	Calcium-transporting ATPase {ECO:0000256|RuleBase:RU361146} EC=7.2.2.10 {ECO:0000256|RuleBase:RU361146} OS=Ictalurus punctatus (Channel catfish) (Silurus punctatus) ECO:0000313|RefSeq:XP_017306526.1} PE=3	Cation transport ATPase (P-type)	[P] KOG0204 Calcium transporting ATPase
gene_SCHocov5_0024574-RB		3.91	10.1725	1.41508	0.000106394	3.67e-08	3.67e-08	0.000106394	1.41508	K00731//glycoprotein-N-acetylgalactosamine 3-beta-galactosyltransferase [EC:2.4.1.122]	GO:0016020//cellular_component membrane;GO:0016757//molecular_function transferase activity, transferring glycosyl groups	PREDICTED: glycoprotein-N-acetylgalactosamine 3-beta-galactosyltransferase 1-A-like [Sinocyclocheilus rhinocerous] >XP_016368699.1 PREDICTED: glycoprotein-N-acetylgalactosamine 3-beta-galactosyltransferase 1-A-like [Sinocyclocheilus rhinocerous] >XP_016368700.1 PREDICTED: glycoprotein-N-acetylgalactosamine 3-beta-galactosyltransferase 1-A-like [Sinocyclocheilus rhinocerous] >XP_016368701.1 PREDIC…	XM_016513220.1 PREDICTED: Sinocyclocheilus rhinocerous glycoprotein-N-acetylgalactosamine 3-beta-galactosyltransferase 1-A-like (LOC107708852), transcript variant X9, mRNA	Glycoprotein-N-acetylgalactosamine 3-beta-galactosyltransferase 1-A {ECO:0000313|Ensembl:ENSDARP00000153447} OS=Danio rerio (Zebrafish) (Brachydanio rerio) ECO:0000313|ZFIN:ZDB-GENE-061013-303} PE=4	Fringe-like	[G] KOG2246 Galactosyltransferases
MSTRG.17778		2.8975	8.83	1.42068	0.00324331	4.64e-06	4.64e-06	0.00324331	1.42068
MSTRG.24149		0.3375	1.315	1.4613	0.0477263	0.000222707	0.000222707	0.0477263	1.4613
gene_SCHocov5_0053599-RK		1.82	6.3475	1.46151	0.0179327	5.47e-05	5.47e-05	0.0179327	1.46151			PREDICTED: sciellin [Sinocyclocheilus grahami]	XM_016463716.1 PREDICTED: Sinocyclocheilus anshuiensis mucin-22-like (LOC107670903), transcript variant X5, mRNA	Novel protein similar to human sciellin (SCEL) {ECO:0000313|EMBL:CAD58732.1} OS=Danio rerio (Zebrafish) (Brachydanio rerio) ORFNames=bY173D22.2-001 {ECO:0000313|EMBL:CAD58732.1} PE=4		[TZR] KOG1704 FOG: LIM domain
MSTRG.23617		0.785	2.635	1.49756	0.00472647	7.52e-06	7.52e-06	0.00472647	1.49756
MSTRG.45843		87.945	330.22	1.50041	0.0250098	9.28e-05	9.28e-05	0.0250098	1.50041
MSTRG.45844		87.945	330.22	1.50041	0.0250098	9.28e-05	9.28e-05	0.0250098	1.50041
gene_SCHocov5_0025703-RA		2.3275	7.9075	1.51493	0.00269523	3.66e-06	3.66e-06	0.00269523	1.51493	K05054//melanin-concentrating hormone receptor 2	GO:0004930//molecular_function G protein-coupled receptor activity;GO:0007186//biological_process G protein-coupled receptor signaling pathway;GO:0016021//cellular_component integral component of membrane	PREDICTED: melanin-concentrating hormone receptor 2-like [Cyprinus carpio]	XM_016275854.1 PREDICTED: Sinocyclocheilus grahami melanin-concentrating hormone receptor 2-like (LOC107587893), mRNA	Melanin concentrating hormone receptor 2 {ECO:0000313|Ensembl:ENSDARP00000132850} OS=Danio rerio (Zebrafish) (Brachydanio rerio) PE=3	7 transmembrane receptor (rhodopsin family)	[R] KOG3656 FOG: 7 transmembrane receptor
gene_SCHocov5_0049712-RA		77.4225	82.515	1.53993	0.017303	4.91e-05	4.91e-05	0.017303	1.53993			PREDICTED: small integral membrane protein 11A-like [Cyprinus carpio] >XP_018920848.1 PREDICTED: small integral membrane protein 11A-like [Cyprinus carpio] >XP_018920849.1 PREDICTED: small integral membrane protein 11A-like [Cyprinus carpio]	XM_019065304.1 PREDICTED: Cyprinus carpio small integral membrane protein 11A-like (LOC109047637), transcript variant X3, mRNA	Uncharacterized protein {ECO:0000313|Ensembl:ENSPNAP00000003369} OS=Pygocentrus nattereri (Red-bellied piranha) PE=4	FAM165 family
MSTRG.57042		0.3925	1.58	1.54192	0.0196427	6.46e-05	6.46e-05	0.0196427	1.54192
MSTRG.25832		17.735	63.2175	1.55089	0.000888624	6.36e-07	6.36e-07	0.000888624	1.55089
MSTRG.45847		7.62	27.34	1.59308	0.031563	0.000122713	0.000122713	0.031563	1.59308
gene_SCHocov5_0015128-RB		1.615	7.6	1.62911	0.0223068	7.83e-05	7.83e-05	0.0223068	1.62911	K10955//intestinal mucin-2	GO:0005515//molecular_function protein binding;GO:0007605//biological_process sensory perception of sound	PREDICTED: mucin-2-like isoform X1 [Sinocyclocheilus anshuiensis]	XM_016466741.1 PREDICTED: Sinocyclocheilus anshuiensis mucin-2-like (LOC107673229), transcript variant X13, mRNA	Mucin-like protein {ECO:0000313|EMBL:AEZ00739.1} Fragment OS=Cyprinus carpio (Common carp) PE=2	C8 domain	[WV] KOG1216 von Willebrand factor and related coagulation proteins
gene_SCHocov5_0057123-RA		28.605	104.007	1.63205	0.010427	2.53e-05	2.53e-05	0.010427	1.63205			PREDICTED: nucleoplasmin ATPase-like [Sinocyclocheilus grahami]	XM_016553546.1 PREDICTED: Sinocyclocheilus rhinocerous nucleoplasmin ATPase-like (LOC107740978), transcript variant X1, mRNA	Nucleophosmin/nucleoplasmin, 2a {ECO:0000313|Ensembl:ENSDARP00000116605} OS=Danio rerio (Zebrafish) (Brachydanio rerio) ECO:0000313|ZFIN:ZDB-GENE-060810-57} PE=4	Nucleoplasmin/nucleophosmin domain
gene_SCHocov5_0001419-RA		2.1525	13.1275	1.66488	0.0491842	0.000230814	0.000230814	0.0491842	1.66488			PREDICTED: myelin protein P0-like [Cyprinus carpio]	XM_019112350.1 PREDICTED: Cyprinus carpio myelin protein P0-like (LOC109098833), mRNA	HERV-H LTR-associating protein 2 {ECO:0000313|EMBL:ACO14461.1} OS=Esox lucius (Northern pike) Name=HHLA2 {ECO:0000313|EMBL:ACO14461.1} PE=2	Immunoglobulin V-set domain
gene_SCHocov5_0034501-RB		0.515	3.1625	1.66906	0.0359312	0.000144803	0.000144803	0.0359312	1.66906		GO:0051301//biological_process cell division	PREDICTED: leucine zipper putative tumor suppressor 2 homolog [Sinocyclocheilus grahami] >XP_016140980.1 PREDICTED: leucine zipper putative tumor suppressor 2 homolog [Sinocyclocheilus grahami]	XM_016285494.1 PREDICTED: Sinocyclocheilus grahami leucine zipper putative tumor suppressor 2 homolog (LOC107595157), transcript variant X2, mRNA	Leucine zipper putative tumor suppressor 2 homolog {ECO:0000256|HAMAP-Rule:MF_03026} Protein LAPSER1 {ECO:0000256|HAMAP-Rule:MF_03026} OS=Anabarilius grahami (Kanglang fish) (Barilius grahami) ORFNames=DPX16_14755 {ECO:0000313|EMBL:ROI83813.1} PE=3	Fez1	[X] TWOG0543 Unnamed protein
gene_SCHocov5_0018795-RA		5.2975	23.4925	1.67014	0.00774369	1.52e-05	1.52e-05	0.00774369	1.67014	K06505//CD74 antigen	GO:0016021//cellular_component integral component of membrane;GO:0019882//biological_process antigen processing and presentation;GO:0042289//molecular_function MHC class II protein binding;GO:0006886//biological_process intracellular protein transport;GO:0006955//biological_process immune response;GO:0016020//cellular_component membrane	PREDICTED: H-2 class II histocompatibility antigen gamma chain-like [Sinocyclocheilus grahami]	XM_016276366.1 PREDICTED: Sinocyclocheilus grahami H-2 class II histocompatibility antigen gamma chain-like (LOC107588318), mRNA	Invariant chain chain protein {ECO:0000313|EMBL:AIY53680.1} OS=Ctenopharyngodon idella (Grass carp) (Leuciscus idella) Name=Ii {ECO:0000313|EMBL:AIY53680.1} PE=2	CLIP, MHC2 interacting	[MW] KOG1214 Nidogen and related basement membrane protein proteins
MSTRG.45846		4.905	24.2675	1.67109	0.0193144	6.1e-05	6.1e-05	0.0193144	1.67109
gene_SCHocov5_0007319-RB		11.3275	46.7	1.68682	0.000592623	3.46e-07	3.46e-07	0.000592623	1.68682	K13963//serpin B	GO:0005615//cellular_component extracellular space	PREDICTED: leukocyte elastase inhibitor-like [Sinocyclocheilus grahami]	XM_016485787.1 PREDICTED: Sinocyclocheilus anshuiensis leukocyte elastase inhibitor-like (LOC107688189), mRNA	Serpin peptidase inhibitor, clade B (ovalbumin), member 1,-like 4 {ECO:0000313|Ensembl:ENSDARP00000123968} OS=Danio rerio (Zebrafish) (Brachydanio rerio) ECO:0000313|ZFIN:ZDB-GENE-030131-7169} PE=3	Serpin (serine protease inhibitor)	[V] KOG2392 Serpin
MSTRG.27862		14.32	131.38	1.69214	0.0472622	0.000218035	0.000218035	0.0472622	1.69214
gene_SCHocov5_0039270-RA		0.13	2.755	1.70336	0.0442214	0.000198623	0.000198623	0.0442214	1.70336	K08027//nuclear receptor subfamily 5 group A member 2	GO:0006355//biological_process regulation of transcription, DNA-templated;GO:0043401//biological_process steroid hormone mediated signaling pathway;GO:0003700//molecular_function DNA-binding transcription factor activity;GO:0005634//cellular_component nucleus;GO:0008270//molecular_function zinc ion binding;GO:0043565//molecular_function sequence-specific DNA binding;GO:0003677//molecular_function…	PREDICTED: nuclear receptor subfamily 5 group A member 2-like [Sinocyclocheilus anshuiensis]	XM_016453116.1 PREDICTED: Sinocyclocheilus anshuiensis nuclear receptor subfamily 5 group A member 2-like (LOC107662980), mRNA	FTZ-F1 {ECO:0000313|EMBL:AAM89250.1} OS=Carassius auratus (Goldfish) PE=2	Zinc finger, C4 type (two domains)	[K] KOG4218 Nuclear hormone receptor betaFTZ-F1	http://bioinfo.life.hust.edu.cn/AnimalTFDB#!/seach_result?type=Ensembl_Gene_ID&query=ENSDARP00000029204
MSTRG.47783		0.3775	1.845	1.71141	0.00976221	2.23e-05	2.23e-05	0.00976221	1.71141
gene_SCHocov5_0058357-RD		3.0625	13.185	1.71288	0.0281743	0.00010682	0.00010682	0.0281743	1.71288		GO:0005622//cellular_component intracellular;GO:0008270//molecular_function zinc ion binding	PREDICTED: tripartite motif-containing protein 65-like isoform X4 [Sinocyclocheilus anshuiensis]	XM_016448053.1 PREDICTED: Sinocyclocheilus anshuiensis tripartite motif-containing protein 65-like (LOC107659198), transcript variant X4, mRNA	E3 ubiquitin/ISG15 ligase TRIM25 {ECO:0000313|EMBL:ROI33831.1} OS=Anabarilius grahami (Kanglang fish) (Barilius grahami) ORFNames=DPX16_20345 {ECO:0000313|EMBL:ROI33831.1} PE=4	zinc finger of C3HC4-type, RING	[O] KOG2177 Predicted E3 ubiquitin ligase	http://bioinfo.life.hust.edu.cn/AnimalTFDB#!/seach_result?type=Ensembl_Gene_ID&query=ENSGMOP00000011453
MSTRG.28079		0.78	3.4675	1.71684	0.00943377	1.95e-05	1.95e-05	0.00943377	1.71684
gene_SCHocov5_0056147-RB		31.365	108.132	1.7338	0.000334216	1.51e-07	1.51e-07	0.000334216	1.7338	K02917//large subunit ribosomal protein L35Ae	GO:0003735//molecular_function structural constituent of ribosome;GO:0005622//cellular_component intracellular;GO:0005840//cellular_component ribosome;GO:0006412//biological_process translation	PREDICTED: 60S ribosomal protein L35a [Sinocyclocheilus grahami] >XP_016431190.1 PREDICTED: 60S ribosomal protein L35a [Sinocyclocheilus rhinocerous]	XM_016262773.1 PREDICTED: Sinocyclocheilus grahami ribosomal protein L35a (rpl35a), mRNA	Ribosomal protein L35a {ECO:0000313|EMBL:AAH76321.1, ECO:0000313|Ensembl:ENSDARP00000126258} OS=Danio rerio (Zebrafish) (Brachydanio rerio) ECO:0000313|ZFIN:ZDB-GENE-040718-190} PE=1	Ribosomal protein L35Ae	[J] KOG0887 60S ribosomal protein L35A/L37
gene_SCHocov5_0044310-RA		0.2	3.0025	1.73439	0.037111	0.000157023	0.000157023	0.037111	1.73439			PREDICTED: dachshund homolog 2 isoform X1 [Alligator mississippiensis]	XM_016450796.1 PREDICTED: Sinocyclocheilus anshuiensis dachshund family transcription factor 2 (dach2), mRNA	dachshund homolog 2 {ECO:0000313|RefSeq:XP_025065750.1} OS=Alligator sinensis (Chinese alligator) Name=DACH2 {ECO:0000313|RefSeq:XP_025065750.1} PE=4		[K] KOG3915 Transcription regulator dachshund, contains SKI/SNO domain	http://bioinfo.life.hust.edu.cn/AnimalTFDB#!/seach_result?type=Ensembl_Gene_ID&query=ENSDARP00000005001
gene_SCHocov5_0059246-RI		0.1575	0.945	1.75474	0.0193144	6.09e-05	6.09e-05	0.0193144	1.75474		GO:0003676//molecular_function nucleic acid binding	PREDICTED: gastrula zinc finger protein XlCGF57.1-like isoform X1 [Sinocyclocheilus rhinocerous]	XM_016513065.1 PREDICTED: Sinocyclocheilus rhinocerous gastrula zinc finger protein XlCGF57.1-like (LOC107708760), transcript variant X2, mRNA	Uncharacterized protein {ECO:0000313|EMBL:ROL41885.1} OS=Anabarilius grahami (Kanglang fish) (Barilius grahami) ORFNames=DPX16_3513 {ECO:0000313|EMBL:ROL41885.1} PE=4	Zinc finger, C2H2 type
MSTRG.53061		0.69	5.4125	1.78522	0.0174073	5.19e-05	5.19e-05	0.0174073	1.78522
gene_SCHocov5_0037354-RA		0.535	3.82	1.78642	0.0193372	6.25e-05	6.25e-05	0.0193372	1.78642	K03160//tumor necrosis factor receptor superfamily member 5	GO:0005515//molecular_function protein binding;GO:0004888//molecular_function transmembrane signaling receptor activity;GO:0006915//biological_process apoptotic process;GO:0006955//biological_process immune response;GO:0007165//biological_process signal transduction;GO:0016020//cellular_component membrane	PREDICTED: tumor necrosis factor receptor superfamily member 5-like isoform X2 [Sinocyclocheilus grahami]	XM_016520506.1 PREDICTED: Sinocyclocheilus rhinocerous tumor necrosis factor receptor superfamily member 3-like (LOC107714612), transcript variant X1, mRNA	Uncharacterized protein {ECO:0000313|Ensembl:ENSPNAP00000004384} OS=Pygocentrus nattereri (Red-bellied piranha) PE=4	TNFR/NGFR cysteine-rich region
MSTRG.51240		0.5	5.3525	1.79478	0.0246846	8.97e-05	8.97e-05	0.0246846	1.79478
gene_SCHocov5_0061988-RB		0.3825	3.0025	1.81006	0.017303	4.89e-05	4.89e-05	0.017303	1.81006			PREDICTED: vitelline membrane outer layer protein 1-like [Sinocyclocheilus rhinocerous] >XP_016380020.1 PREDICTED: vitelline membrane outer layer protein 1-like [Sinocyclocheilus rhinocerous]	XM_016524529.1 PREDICTED: Sinocyclocheilus rhinocerous vitelline membrane outer layer protein 1-like (LOC107717693), transcript variant X1, mRNA	Fertilization envelope outer layer protein {ECO:0000313|EMBL:AAD23572.1} OS=Cyprinus carpio (Common carp) PE=2	Vitelline membrane outer layer protein I (VOMI)	[S] TWOG0195 Uncharacterized protein
gene_SCHocov5_0011398-RA		0.5025	5.5725	1.8114	0.0223068	7.78e-05	7.78e-05	0.0223068	1.8114		GO:0003725//molecular_function double-stranded RNA binding;GO:0008047//molecular_function enzyme activator activity;GO:0030422//biological_process production of siRNA involved in RNA interference	PREDICTED: interferon-inducible double-stranded RNA-dependent protein kinase activator A homolog isoform X1 [Sinocyclocheilus rhinocerous]	XM_016561675.1 PREDICTED: Sinocyclocheilus rhinocerous interferon-inducible double-stranded RNA-dependent protein kinase activator A homolog (LOC107747227), transcript variant X1, mRNA	Interferon-inducible double stranded RNA dependent activator {ECO:0000313|EMBL:AMQ49178.1} OS=Ctenopharyngodon idella (Grass carp) (Leuciscus idella) Name=prkra {ECO:0000313|EMBL:AMQ49178.1} PE=2	Staufen C-terminal domain	[UK] KOG3732 Staufen and related double-stranded-RNA-binding proteins
MSTRG.21484		0.295	2.425	1.81587	0.00159768	1.48e-06	1.48e-06	0.00159768	1.81587
gene_SCHocov5_0010899-RA		5.1375	43.7425	1.84171	0.0155679	4.09e-05	4.09e-05	0.0155679	1.84171	K17252//clusterin		PREDICTED: clusterin-like [Sinocyclocheilus grahami]	XM_016294639.1 PREDICTED: Sinocyclocheilus grahami clusterin-like (LOC107602200), mRNA	Clusterin {ECO:0000256|RuleBase:RU000629} OS=Anabarilius grahami (Kanglang fish) (Barilius grahami) ORFNames=DPX16_6216 {ECO:0000313|EMBL:ROL52532.1} PE=3	Clusterin	[X] LSE3069 H Unnamed protein
MSTRG.6417		0.1225	1.485	1.85777	0.0174073	5.1e-05	5.1e-05	0.0174073	1.85777
MSTRG.39156		0.5525	3.2425	1.86681	0.00200485	2.34e-06	2.34e-06	0.00200485	1.86681
gene_SCHocov5_0037761-RA		0.12	1.8125	1.86825	0.0172897	4.81e-05	4.81e-05	0.0172897	1.86825			PREDICTED: cilia- and flagella-associated protein 161-like [Sinocyclocheilus rhinocerous]	XM_016544838.1 PREDICTED: Sinocyclocheilus rhinocerous cilia- and flagella-associated protein 161-like (LOC107733269), mRNA	Cilia-and flagella-associated protein 161 {ECO:0000313|EMBL:ROL23544.1} OS=Anabarilius grahami (Kanglang fish) (Barilius grahami) ORFNames=DPX16_18812 {ECO:0000313|EMBL:ROL23544.1} PE=4		[X] TWOG1006 Unnamed protein
gene_SCHocov5_0038029-RA		0.275	1.715	1.87239	0.00224375	2.8e-06	2.8e-06	0.00224375	1.87239			PREDICTED: WSC domain-containing protein 2 [Sinocyclocheilus grahami]	XM_016441803.1 PREDICTED: Sinocyclocheilus anshuiensis WSC domain containing 2 (wscd2), transcript variant X6, mRNA	Uncharacterized protein {ECO:0000313|Ensembl:ENSAMXP00000045706} OS=Astyanax mexicanus (Blind cave fish) (Astyanax fasciatus mexicanus) PE=4	WSC domain	[GO] KOG4157 beta-1,6-N-acetylglucosaminyltransferase, contains WSC domain
MSTRG.39303		1.9775	18.755	1.90416	0.00976221	2.25e-05	2.25e-05	0.00976221	1.90416
gene_SCHocov5_0008897-RB		0.395	3.6025	1.91097	0.00976221	2.12e-05	2.12e-05	0.00976221	1.91097			PREDICTED: uncharacterized protein LOC107724541 isoform X2 [Sinocyclocheilus rhinocerous]	XM_016533524.1 PREDICTED: Sinocyclocheilus rhinocerous uncharacterized LOC107724541 (LOC107724541), transcript variant X6, mRNA	Gap junction protein {ECO:0000256|RuleBase:RU000630} OS=Anabarilius grahami (Kanglang fish) (Barilius grahami) ORFNames=DPX16_19116 {ECO:0000313|EMBL:ROJ16191.1} PE=3	Tudor domain
gene_SCHocov5_0014268-RA		4.045	66.7975	1.92807	0.0108475	2.7e-05	2.7e-05	0.0108475	1.92807	K12012//tripartite motif-containing protein 35	GO:0005622//cellular_component intracellular;GO:0008270//molecular_function zinc ion binding	PREDICTED: tripartite motif-containing protein 35-like [Cyprinus carpio]	XM_016503337.1 PREDICTED: Sinocyclocheilus anshuiensis nuclear factor 7, brain-like (LOC107701346), mRNA	Tripartite motif-containing protein 35 {ECO:0000313|EMBL:ROL42041.1} OS=Anabarilius grahami (Kanglang fish) (Barilius grahami) ORFNames=DPX16_1946 {ECO:0000313|EMBL:ROL42041.1} PE=4	B-box zinc finger	[O] KOG2177 Predicted E3 ubiquitin ligase	http://bioinfo.life.hust.edu.cn/AnimalTFDB#!/seach_result?type=Ensembl_Gene_ID&query=ENSPFOP00000014588
gene_SCHocov5_0049454-RA		0.145	2.2875	1.95193	0.00976221	2.14e-05	2.14e-05	0.00976221	1.95193			PREDICTED: tubby protein homolog [Sinocyclocheilus grahami]	XM_016270498.1 PREDICTED: Sinocyclocheilus grahami tubby protein homolog (LOC107584081), mRNA	Si:dkey-220f10.4 {ECO:0000313|Ensembl:ENSDARP00000078442} OS=Danio rerio (Zebrafish) (Brachydanio rerio) ECO:0000313|ZFIN:ZDB-GENE-030131-9651} PE=3	Tub family	[R] KOG2502 Tub family proteins	http://bioinfo.life.hust.edu.cn/AnimalTFDB#!/seach_result?type=Ensembl_Gene_ID&query=ENSDARP00000078442
MSTRG.41670		0.001	0.2475	1.9666	0.00774369	1.54e-05	1.54e-05	0.00774369	1.9666
MSTRG.19325		0.13	2.555	1.9863	0.00774369	1.54e-05	1.54e-05	0.00774369	1.9863
gene_SCHocov5_0032789-RB		46.1625	19.44	1.99237	0.00156928	1.38e-06	1.38e-06	0.00156928	1.99237		GO:0005515//molecular_function protein binding	PREDICTED: LOW QUALITY PROTEIN: IgGFc-binding protein-like [Sinocyclocheilus anshuiensis]	XM_016551978.1 PREDICTED: Sinocyclocheilus rhinocerous IgGFc-binding protein-like (LOC107739770), mRNA	Uncharacterized protein {ECO:0000313|Ensembl:ENSPNAP00000036283} OS=Pygocentrus nattereri (Red-bellied piranha) PE=4	C8 domain	[WV] KOG1216 von Willebrand factor and related coagulation proteins
gene_SCHocov5_0006295-RA		0.2625	3.9	2.11529	0.00259163	3.37e-06	3.37e-06	0.00259163	2.11529	K10461//kelch-like protein 24/35	GO:0005515//molecular_function protein binding	PREDICTED: kelch-like protein 35 [Sinocyclocheilus anshuiensis]	XM_016561834.1 PREDICTED: Sinocyclocheilus rhinocerous kelch like family member 35 (klhl35), mRNA	Kelch-like protein 24 {ECO:0000313|EMBL:ROI16530.1} OS=Anabarilius grahami (Kanglang fish) (Barilius grahami) ORFNames=DPX16_2724 {ECO:0000313|EMBL:ROI16530.1} PE=4	Galactose oxidase, central domain	[TR] KOG4441 Proteins containing BTB/POZ and Kelch domains, involved in regulatory/signal transduction processes	http://bioinfo.life.hust.edu.cn/AnimalTFDB#!/seach_result?type=Ensembl_Gene_ID&query=ENSFALP00000000904
MSTRG.18505		0.001	0.4275	2.14325	0.00225275	2.87e-06	2.87e-06	0.00225275	2.14325
gene_SCHocov5_0038417-RA		0.58	12.88	2.15647	0.00200485	2.29e-06	2.29e-06	0.00200485	2.15647	K03364//cell division cycle 20-like protein 1, cofactor of APC complex	GO:0010997//molecular_function anaphase-promoting complex binding;GO:0097027//molecular_function ubiquitin-protein transferase activator activity;GO:1904668//biological_process positive regulation of ubiquitin protein ligase activity;GO:0005515//molecular_function protein binding	PREDICTED: fizzy-related protein homolog [Sinocyclocheilus grahami] >XP_016350566.1 PREDICTED: fizzy-related protein homolog [Sinocyclocheilus anshuiensis] >XP_016350567.1 PREDICTED: fizzy-related protein homolog [Sinocyclocheilus anshuiensis] >XP_016415279.1 PREDICTED: fizzy-related protein homolog [Sinocyclocheilus rhinocerous] >XP_016415281.1 PREDICTED: fizzy-related protein homolog [Sinocyclo…	XM_016542246.1 PREDICTED: Sinocyclocheilus rhinocerous fizzy/cell division cycle 20 related 1 (fzr1), mRNA	Fizzy/cell division cycle 20 related 1 (Drosophila) {ECO:0000313|EMBL:AAH48038.1} Fizzy/cell division cycle 20-related 1a {ECO:0000313|Ensembl:ENSDARP00000003004} Fzr1 protein {ECO:0000313|EMBL:AAI65357.1} OS=Danio rerio (Zebrafish) (Brachydanio rerio) Synonyms=fzr1 {ECO:0000313|EMBL:AAH48038.1} PE=2	WD domain, G-beta repeat	[DO] KOG0305 Anaphase promoting complex, Cdc20, Cdh1, and Ama1 subunits
gene_SCHocov5_0036343-RA		0.57	9.76	2.19008	0.00176626	1.73e-06	1.73e-06	0.00176626	2.19008	K05233//peptide YY	GO:0005179//molecular_function hormone activity;GO:0005576//cellular_component extracellular region	hypothetical protein cypCar_00020590, partial [Cyprinus carpio]	LN590821.1 Cyprinus carpio genome assembly common carp genome ,scaffold 000000378	PY {ECO:0000313|EMBL:AGI44278.1} OS=Ctenopharyngodon idella (Grass carp) (Leuciscus idella) PE=2
gene_SCHocov5_0058876-RA		81.235	214.412	2.23842	5.27e-05	1.12e-08	1.12e-08	5.27e-05	2.23842	K02922//large subunit ribosomal protein L37e	GO:0003735//molecular_function structural constituent of ribosome;GO:0005622//cellular_component intracellular;GO:0005840//cellular_component ribosome;GO:0006412//biological_process translation	PREDICTED: 60S ribosomal protein L37 isoform X1 [Sinocyclocheilus grahami] >XP_016128208.1 PREDICTED: 60S ribosomal protein L37 isoform X2 [Sinocyclocheilus grahami] >XP_016128212.1 PREDICTED: 60S ribosomal protein L37 [Sinocyclocheilus grahami] >XP_016146468.1 PREDICTED: 60S ribosomal protein L37 [Sinocyclocheilus grahami] >XP_016306713.1 PREDICTED: 60S ribosomal protein L37 [Sinocyclocheilus an…	XM_016548596.1 PREDICTED: Sinocyclocheilus rhinocerous 60S ribosomal protein L37-like (LOC107737157), mRNA	Ribosomal protein L37 {ECO:0000256|RuleBase:RU000576} OS=Scleropages formosus (Asian bonytongue) (Osteoglossum formosum) ORFNames=Z043_101027 {ECO:0000313|EMBL:KPP79398.1} PE=3	Ribosomal protein L37e	[J] KOG3475 60S ribosomal protein L37
gene_SCHocov5_0036805-RB		0.0775	2.83	2.24107	0.00125513	1.03e-06	1.03e-06	0.00125513	2.24107			PREDICTED: uncharacterized protein LOC107705752, partial [Sinocyclocheilus rhinocerous]	XM_016260469.1 PREDICTED: Sinocyclocheilus grahami hemicentin-2-like (LOC107573999), mRNA	SLAM family member 5 {ECO:0000313|EMBL:ROK36724.1} OS=Anabarilius grahami (Kanglang fish) (Barilius grahami) ORFNames=DPX16_0368 {ECO:0000313|EMBL:ROK36724.1} PE=4	Alphaherpesvirus glycoprotein E
gene_SCHocov5_0028355-RC		0.02	0.6475	2.25433	0.00110431	8.49e-07	8.49e-07	0.00110431	2.25433			PREDICTED: von Willebrand factor A domain-containing protein 5A-like isoform X2 [Sinocyclocheilus rhinocerous]	XM_019120191.1 PREDICTED: Cyprinus carpio von Willebrand factor A domain-containing protein 5A-like (LOC109106915), transcript variant X6, mRNA	von Willebrand factor A domain-containing protein 5A {ECO:0000313|EMBL:ROJ42697.1} OS=Anabarilius grahami (Kanglang fish) (Barilius grahami) ORFNames=DPX16_9957 {ECO:0000313|EMBL:ROJ42697.1} PE=4	von Willebrand factor type A domain	[A] LSE0221 H Predicted poly(ADP-ribose) polymerase
MSTRG.47264		0.3325	4.2875	2.39062	0.000174675	6.48e-08	6.48e-08	0.000174675	2.39062
MSTRG.29371		0.045	4.43	2.39552	0.000366916	1.87e-07	1.87e-07	0.000366916	2.39552
gene_SCHocov5_0037558-RA		0.001	6.3	2.46945	0.000186095	7.4e-08	7.4e-08	0.000186095	2.46945	K06947//polynucleotide 5'-hydroxyl-kinase GRC3/NOL9 [EC:2.7.1.-]		PREDICTED: polynucleotide 5'-hydroxyl-kinase NOL9-like [Sinocyclocheilus rhinocerous] >XP_016404511.1 PREDICTED: polynucleotide 5'-hydroxyl-kinase NOL9-like [Sinocyclocheilus rhinocerous]	XM_016549025.1 PREDICTED: Sinocyclocheilus rhinocerous polynucleotide 5'-hydroxyl-kinase NOL9-like (LOC107737527), transcript variant X2, mRNA	Nucleolar protein 9 {ECO:0000313|Ensembl:ENSDARP00000123267} OS=Danio rerio (Zebrafish) (Brachydanio rerio) ECO:0000313|ZFIN:ZDB-GENE-070629-1} PE=1	mRNA cleavage and polyadenylation factor CLP1 P-loop	[R] KOG2750 Uncharacterized conserved protein similar to ATP/GTP-binding protein
gene_SCHocov5_0014797-RA		0.11	4.8375	2.56207	8.01e-05	2.34e-08	2.34e-08	8.01e-05	2.56207			PREDICTED: tubby protein homolog [Sinocyclocheilus anshuiensis]	XM_016270498.1 PREDICTED: Sinocyclocheilus grahami tubby protein homolog (LOC107584081), mRNA	Si:dkey-220f10.4 {ECO:0000313|Ensembl:ENSDARP00000078442} OS=Danio rerio (Zebrafish) (Brachydanio rerio) ECO:0000313|ZFIN:ZDB-GENE-030131-9651} PE=3	Tubby N-terminal	[R] KOG2502 Tub family proteins	http://bioinfo.life.hust.edu.cn/AnimalTFDB#!/seach_result?type=Ensembl_Gene_ID&query=ENSDARP00000078442
gene_SCHocov5_0041818-RA		0.7375	6.1675	2.63166	2.52e-11	2.01e-15	2.01e-15	2.52e-11	2.63166	K13164//male-specific lethal 2	GO:0061630//molecular_function ubiquitin protein ligase activity	PREDICTED: E3 ubiquitin-protein ligase MSL2-like [Sinocyclocheilus rhinocerous]	XM_016531042.1 PREDICTED: Sinocyclocheilus rhinocerous E3 ubiquitin-protein ligase MSL2-like (LOC107722612), mRNA	E3 ubiquitin-protein ligase MSL2 {ECO:0000313|EMBL:ROL44679.1} OS=Anabarilius grahami (Kanglang fish) (Barilius grahami) ORFNames=DPX16_18390 {ECO:0000313|EMBL:ROL44679.1} PE=4	CXC domain of E3 ubiquitin-protein ligase MSL2	[X] TWOG0628 Unnamed protein
gene_SCHocov5_0003218-RA		0.0575	3.2175	3.27681	2.36e-09	2.5e-13	2.5e-13	2.36e-09	3.27681	K10461//kelch-like protein 24/35	GO:0005515//molecular_function protein binding	PREDICTED: kelch-like protein 35 [Sinocyclocheilus anshuiensis]	XM_016561834.1 PREDICTED: Sinocyclocheilus rhinocerous kelch like family member 35 (klhl35), mRNA	Kelch-like protein 24 {ECO:0000313|EMBL:ROI16530.1} OS=Anabarilius grahami (Kanglang fish) (Barilius grahami) ORFNames=DPX16_2724 {ECO:0000313|EMBL:ROI16530.1} PE=4	Galactose oxidase, central domain	[TR] KOG4441 Proteins containing BTB/POZ and Kelch domains, involved in regulatory/signal transduction processes	http://bioinfo.life.hust.edu.cn/AnimalTFDB#!/seach_result?type=Ensembl_Gene_ID&query=ENSFALP00000000904

## Sheet: LD vs LW
Gene ID	Gene Symbol	LW FPKM	LD FPKM	log2(LD/LW)	Qvalue(LW-vs-LD)	Pvalue(LW-vs-LD)	Pvalue(LW-vs-LD)	Qvalue(LW-vs-LD)	log2(LD/LW)	Kegg Orthology	GO	Nr	Nt	Swissprot	Pfam	Kog	TFs
gene_SCHocov5_0000004-RA		0.4675	1.7625	1.44956	0.0265785	0.00165283	0.00165283	0.0265785	1.44956			hypothetical protein cypCar_00012353, partial [Cyprinus carpio]	XM_016530419.1 PREDICTED: Sinocyclocheilus rhinocerous collagen alpha-2(IX) chain-like (LOC107722164), mRNA		Collagen triple helix repeat (20 copies)
gene_SCHocov5_0000016-RA		0.24	0.9775	1.48327	0.0262464	0.00162336	0.00162336	0.0262464	1.48327	K02091//cyclin-dependent kinase 6 [EC:2.7.11.22]	GO:0004672//molecular_function protein kinase activity;GO:0005524//molecular_function ATP binding;GO:0006468//biological_process protein phosphorylation	PREDICTED: cyclin-dependent kinase 6-like [Sinocyclocheilus grahami] >XP_016109281.1 PREDICTED: cyclin-dependent kinase 6-like [Sinocyclocheilus grahami] >XP_016317808.1 PREDICTED: cyclin-dependent kinase 6-like [Sinocyclocheilus anshuiensis] >XP_016317815.1 PREDICTED: cyclin-dependent kinase 6-like [Sinocyclocheilus anshuiensis] >XP_016317823.1 PREDICTED: cyclin-dependent kinase 6-like [Sinocycl…	XM_016530415.1 PREDICTED: Sinocyclocheilus rhinocerous cyclin-dependent kinase 6-like (LOC107722162), transcript variant X2, mRNA	Uncharacterized protein {ECO:0000313|Ensembl:ENSPNAP00000000955} OS=Pygocentrus nattereri (Red-bellied piranha) PE=3	Protein kinase domain	[R] KOG0594 Protein kinase PCTAIRE and related kinases	http://bioinfo.life.hust.edu.cn/AnimalTFDB#!/seach_result?type=Ensembl_Gene_ID&query=ENSMPUP00000001840
gene_SCHocov5_0000029-RA		19.87	7.06	-1.65367	0.0415884	0.00320501	0.00320501	0.0415884	-1.65367	K08504//blocked early in transport 1		PREDICTED: BET1 homolog [Sinocyclocheilus anshuiensis]	XM_019064366.1 PREDICTED: Cyprinus carpio BET1 homolog (LOC109046615), mRNA	Bet1 golgi vesicular membrane-trafficking protein {ECO:0000313|Ensembl:ENSDARP00000010900} Blocked early in transport 1 homolog (S. cerevisiae) {ECO:0000313|EMBL:AAH71318.1} Novel protein similar to vertebrate BET1 homolog (S. cerevisiae) (BET1) {ECO:0000313|EMBL:CAK04854.1} OS=Danio rerio (Zebrafish) (Brachydanio rerio) ORFNames=CH211-262K23.5-001 {ECO:0000313|EMBL:CAK04854.1} PE=1		[U] KOG3385 V-SNARE
gene_SCHocov5_0000030-RB		0.95	11.5	2.65109	0.00179095	3.89403e-05	3.89403e-05	0.00179095	2.65109	K06236//collagen, type I, alpha	GO:0005201//molecular_function extracellular matrix structural constituent	PREDICTED: collagen alpha-2(I) chain-like [Sinocyclocheilus grahami]	XM_016530373.1 PREDICTED: Sinocyclocheilus rhinocerous collagen alpha-2(I) chain-like (LOC107722140), mRNA	Collagen type I alpha 2 {ECO:0000313|EMBL:BAG72201.1} OS=Carassius auratus (Goldfish) Name=COL1A2 {ECO:0000313|EMBL:BAG72201.1} PE=2	Fibrillar collagen C-terminal domain	[W] KOG3544 Collagens (type IV and type XIII), and related proteins
gene_SCHocov5_0000050-RC		1.4875	3.945	1.01269	0.00200659	4.47681e-05	4.47681e-05	0.00200659	1.01269	K08810//triple functional domain protein [EC:2.7.11.1]	GO:0005089//molecular_function Rho guanyl-nucleotide exchange factor activity;GO:0035023//biological_process regulation of Rho protein signal transduction;GO:0004672//molecular_function protein kinase activity;GO:0005524//molecular_function ATP binding;GO:0006468//biological_process protein phosphorylation;GO:0005515//molecular_function protein binding;GO:0004674//molecular_function protein serin…	PREDICTED: triple functional domain protein isoform X1 [Sinocyclocheilus rhinocerous]	XM_016462016.1 PREDICTED: Sinocyclocheilus anshuiensis triple functional domain protein-like (LOC107669652), transcript variant X5, mRNA	Trio Rho guanine nucleotide exchange factor a {ECO:0000313|Ensembl:ENSDARP00000118025} OS=Danio rerio (Zebrafish) (Brachydanio rerio) Synonyms=si:dkey-158b13.2 {ECO:0000313|ZFIN:ZDB-GENE-060503-334} PE=1	SH3 domain	[T] KOG4240 Multidomain protein, contains SPEC repeats, PH, SH3, and separate rac-specific and rho-specific guanine nucleotide exchange factor domains
gene_SCHocov5_0000068-RB		30.26	14.395	-1.34592	0.00469191	0.00014157	0.00014157	0.00469191	-1.34592		GO:0008234//molecular_function cysteine-type peptidase activity;GO:0006508//biological_process proteolysis	PREDICTED: digestive cysteine proteinase 2-like [Sinocyclocheilus anshuiensis]	XM_016461820.1 PREDICTED: Sinocyclocheilus anshuiensis digestive cysteine proteinase 2-like (LOC107669544), mRNA	Zgc:110239 {ECO:0000313|EMBL:AAH92817.1} OS=Danio rerio (Zebrafish) (Brachydanio rerio) ECO:0000313|ZFIN:ZDB-GENE-050417-107} PE=2	Papain family cysteine protease	[O] KOG1543 Cysteine proteinase Cathepsin L
gene_SCHocov5_0000080-RA		1.7975	5.24	1.55624	0.0158667	0.000771442	0.000771442	0.0158667	1.55624		GO:0003676//molecular_function nucleic acid binding;GO:0008270//molecular_function zinc ion binding	PREDICTED: nucleolar protein of 40 kDa-like [Sinocyclocheilus anshuiensis]	XM_019123916.1 PREDICTED: Cyprinus carpio nucleolar protein of 40 kDa-like (LOC109110968), mRNA	Zcchc17 protein {ECO:0000313|EMBL:AAH68347.1} OS=Danio rerio (Zebrafish) (Brachydanio rerio) ECO:0000313|ZFIN:ZDB-GENE-040325-2} PE=2	S1 RNA binding domain	[A] KOG0922 DEAH-box RNA helicase
gene_SCHocov5_0000083-RA		0.62	3.8975	2.12144	0.00780951	0.000286179	0.000286179	0.00780951	2.12144	K16337//syndecan 3	GO:0016020//cellular_component membrane	PREDICTED: syndecan-3-like [Sinocyclocheilus grahami]	XM_016283337.1 PREDICTED: Sinocyclocheilus grahami syndecan-3-like (LOC107593566), mRNA	Syndecan {ECO:0000256|RuleBase:RU000649} OS=Pygocentrus nattereri (Red-bellied piranha) Name=SDC3 {ECO:0000313|Ensembl:ENSPNAP00000019864} PE=3	Syndecan domain	[T] TWOG0045 Heparan sulfate proteoglycan Syndecan
gene_SCHocov5_0000087-RA		1.2175	0.1325	-2.84116	0.00469423	0.000141906	0.000141906	0.00469423	-2.84116	K20394//sestrin 2	GO:0005634//cellular_component nucleus;GO:1901031//biological_process regulation of response to reactive oxygen species	PREDICTED: sestrin-2-like [Sinocyclocheilus anshuiensis]	XM_016497677.1 PREDICTED: Sinocyclocheilus anshuiensis sestrin-2-like (LOC107697045), mRNA	Sestrin 2 {ECO:0000313|EMBL:ABI74766.1, ECO:0000313|Ensembl:ENSDARP00000093160} OS=Danio rerio (Zebrafish) (Brachydanio rerio) ECO:0000313|ZFIN:ZDB-GENE-070108-1} PE=1	PA26 p53-induced protein (sestrin)	[S] KOG3746 Uncharacterized conserved protein	http://bioinfo.life.hust.edu.cn/AnimalTFDB#!/seach_result?type=Ensembl_Gene_ID&query=ENSTNIP00000020108
gene_SCHocov5_0000100-RA		11.5925	5.575	-1.32122	0.0463223	0.00372367	0.00372367	0.0463223	-1.32122		GO:0016021//cellular_component integral component of membrane;GO:0055085//biological_process transmembrane transport	PREDICTED: sialin-like [Sinocyclocheilus anshuiensis]	XM_016497671.1 PREDICTED: Sinocyclocheilus anshuiensis sialin-like (LOC107697040), mRNA	Sialin {ECO:0000313|EMBL:ROL48694.1} OS=Anabarilius grahami (Kanglang fish) (Barilius grahami) ORFNames=DPX16_7630 {ECO:0000313|EMBL:ROL48694.1} PE=4	Major Facilitator Superfamily	[G] KOG2532 Permease of the major facilitator superfamily
gene_SCHocov5_0000102-RA		0.8125	2.345	1.20547	0.039678	0.0029643	0.0029643	0.039678	1.20547	K03231//elongation factor 1-alpha	GO:0003924//molecular_function GTPase activity;GO:0005525//molecular_function GTP binding	hypothetical protein cypCar_00000665 [Cyprinus carpio]	XM_016509836.1 PREDICTED: Sinocyclocheilus rhinocerous elongation factor 1-alpha, somatic form-like (LOC107706209), transcript variant X2, mRNA	Elongation factor 1-alpha {ECO:0000256|RuleBase:RU000325} OS=Anabarilius grahami (Kanglang fish) (Barilius grahami) ORFNames=DPX16_7632 {ECO:0000313|EMBL:ROL48696.1} PE=3	Elongation factor Tu GTP binding domain	[J] KOG0052 Translation elongation factor EF-1 alpha/Tu
gene_SCHocov5_0000181-RA		10.3	4.915	-1.32979	0.0125129	0.000554075	0.000554075	0.0125129	-1.32979	K02105//catenin beta 1	GO:0005515//molecular_function protein binding;GO:0004871//molecular_function obsolete signal transducer activity;GO:0034333//biological_process adherens junction assembly	hypothetical protein cypCar_00034422 [Cyprinus carpio]	XM_016441992.1 PREDICTED: Sinocyclocheilus anshuiensis catenin beta-1-like (LOC107654753), mRNA	Catenin beta 2 protein {ECO:0000313|EMBL:AWO67304.1} OS=Cyprinus carpio (Common carp) PE=2	Armadillo/beta-catenin-like repeat	[TZ] KOG4203 Armadillo/beta-Catenin/plakoglobin
gene_SCHocov5_0000199-RA		1.2875	5.5275	1.71262	0.0159651	0.000781713	0.000781713	0.0159651	1.71262	K00020//3-hydroxyisobutyrate dehydrogenase [EC:1.1.1.31]	GO:0051287//molecular_function NAD binding;GO:0004616//molecular_function phosphogluconate dehydrogenase (decarboxylating) activity;GO:0055114//biological_process oxidation-reduction process	PREDICTED: 3-hydroxyisobutyrate dehydrogenase, mitochondrial-like [Sinocyclocheilus anshuiensis]	XM_016442016.1 PREDICTED: Sinocyclocheilus anshuiensis 3-hydroxyisobutyrate dehydrogenase, mitochondrial-like (LOC107654770), mRNA	3-hydroxyisobutyrate dehydrogenase {ECO:0000256|RuleBase:RU910714} Short=HIBADH {ECO:0000256|RuleBase:RU910714} EC=1.1.1.31 {ECO:0000256|RuleBase:RU910714} OS=Danio rerio (Zebrafish) (Brachydanio rerio) ECO:0000313|ZFIN:ZDB-GENE-040801-264} PE=2	NAD binding domain of 6-phosphogluconate dehydrogenase	[R] KOG0409 Predicted dehydrogenase
gene_SCHocov5_0000221-RB		2.8275	1.485	-1.47209	0.0488359	0.00405326	0.00405326	0.0488359	-1.47209		GO:0016491//molecular_function oxidoreductase activity;GO:0055114//biological_process oxidation-reduction process	PREDICTED: oxidoreductase NAD-binding domain-containing protein 1 isoform X2 [Sinocyclocheilus rhinocerous]	XM_016563602.1 PREDICTED: Sinocyclocheilus rhinocerous oxidoreductase NAD-binding domain-containing protein 1 (LOC107748678), transcript variant X2, mRNA	Oxidoreductase NAD-binding domain-containing protein 1 {ECO:0000313|Ensembl:ENSDARP00000125864} OS=Danio rerio (Zebrafish) (Brachydanio rerio) ECO:0000313|ZFIN:ZDB-GENE-060503-199} PE=4	Oxidoreductase NAD-binding domain	[HC] KOG0534 NADH-cytochrome b-5 reductase
gene_SCHocov5_0000229-RA		2.065	0.6325	-1.80936	0.026579	0.00165374	0.00165374	0.026579	-1.80936	K01456//peptide-N4-(N-acetyl-beta-glucosaminyl)asparagine amidase [EC:3.5.1.52]	GO:0005737//cellular_component cytoplasm;GO:0006516//biological_process glycoprotein catabolic process	PREDICTED: peptide-N(4)-(N-acetyl-beta-glucosaminyl)asparagine amidase [Cyprinus carpio] >KTF73623.1 hypothetical protein cypCar_00030367 [Cyprinus carpio]	XM_016563613.1 PREDICTED: Sinocyclocheilus rhinocerous peptide-N(4)-(N-acetyl-beta-glucosaminyl)asparagine amidase-like (LOC107748685), mRNA	Peptide-N(4)-(N-acetyl-beta-glucosaminyl)asparagine amidase {ECO:0000313|EMBL:ROL45873.1} OS=Anabarilius grahami (Kanglang fish) (Barilius grahami) ORFNames=DPX16_11568 {ECO:0000313|EMBL:ROL45873.1} PE=4	Transglutaminase-like superfamily	[O] KOG0909 Peptide:N-glycanase
gene_SCHocov5_0000278-RA		2.06	0.3625	-2.65201	0.000109756	1.0499e-06	1.0499e-06	0.000109756	-2.65201	K11593//eukaryotic translation initiation factor 2C	GO:0005515//molecular_function protein binding;GO:0003676//molecular_function nucleic acid binding	PREDICTED: protein argonaute-3 isoform X1 [Sinocyclocheilus grahami]	XM_016492748.1 PREDICTED: Sinocyclocheilus anshuiensis protein argonaute-3-like (LOC107693387), transcript variant X1, mRNA	Protein argonaute-3 {ECO:0000256|HAMAP-Rule:MF_03032} Short=Argonaute3 {ECO:0000256|HAMAP-Rule:MF_03032} Eukaryotic translation initiation factor 2C 3 {ECO:0000256|HAMAP-Rule:MF_03032} Short=eIF-2C 3 {ECO:0000256|HAMAP-Rule:MF_03032} Short=eIF2C 3 {ECO:0000256|HAMAP-Rule:MF_03032} OS=Danio rerio (Zebrafish) (Brachydanio rerio) {ECO:0000313|ZFIN:ZDB-GENE-060503-452} PE=2	Mid domain of argonaute	[J] KOG1041 Translation initiation factor 2C (eIF-2C) and related proteins
gene_SCHocov5_0000282-RA		1.6625	15.2875	2.52522	0.000698727	1.11296e-05	1.11296e-05	0.000698727	2.52522		GO:0003677//molecular_function DNA binding	PREDICTED: uncharacterized protein LOC107748722 [Sinocyclocheilus rhinocerous]	XR_002021487.1 PREDICTED: Cyprinus carpio uncharacterized LOC109111862 (LOC109111862), misc_RNA	Uncharacterized protein {ECO:0000313|EMBL:ROL45798.1} OS=Anabarilius grahami (Kanglang fish) (Barilius grahami) ORFNames=DPX16_11493 {ECO:0000313|EMBL:ROL45798.1} PE=4	Barrier to autointegration factor	[BL] KOG4233 DNA-bridging protein BAF
gene_SCHocov5_0000289-RA		38.8775	108.203	1.14162	0.00380216	0.000105334	0.000105334	0.00380216	1.14162	K01900//succinyl-CoA synthetase beta subunit [EC:6.2.1.4 6.2.1.5]	GO:0003824//molecular_function catalytic activity;GO:0008152//biological_process metabolic process;GO:0006099//biological_process tricarboxylic acid cycle	PREDICTED: succinyl-CoA ligase [GDP-forming] subunit beta, mitochondrial [Sinocyclocheilus rhinocerous]	XM_016570004.1 PREDICTED: Sinocyclocheilus rhinocerous succinyl-CoA ligase [GDP-forming] subunit beta, mitochondrial (LOC107753779), mRNA	Succinate--CoA ligase [GDP-forming] subunit beta, mitochondrial {ECO:0000256|HAMAP-Rule:MF_03221} EC=6.2.1.4 {ECO:0000256|HAMAP-Rule:MF_03221} GTP-specific succinyl-CoA synthetase subunit beta {ECO:0000256|HAMAP-Rule:MF_03221} Short=G-SCS {ECO:0000256|HAMAP-Rule:MF_03221} Short=GTPSCS {ECO:0000256|HAMAP-Rule:MF_03221} Succinyl-CoA synthetase beta-G chain {ECO:0000256|HAMAP-Rule:MF_03221} Short=SC…	ATP-grasp domain	[C] KOG1447 GTP-specific succinyl-CoA synthetase, beta subunit
gene_SCHocov5_0000305-RA		1.3125	6.5	1.96205	5.54205e-05	4.44111e-07	4.44111e-07	5.54205e-05	1.96205		GO:0005634//cellular_component nucleus;GO:0006355//biological_process regulation of transcription, DNA-templated;GO:0005515//molecular_function protein binding	PREDICTED: scm-like with four MBT domains protein 1 [Sinocyclocheilus grahami]	XM_016292158.1 PREDICTED: Sinocyclocheilus grahami scm-like with four MBT domains protein 1 (LOC107600298), mRNA	Scm-like with four mbt domains 1 {ECO:0000313|Ensembl:ENSDARP00000041724} OS=Danio rerio (Zebrafish) (Brachydanio rerio) ECO:0000313|ZFIN:ZDB-GENE-030131-2592} PE=4	SAM domain (Sterile alpha motif)	[K] KOG3766 Polycomb group protein SCM/L(3)MBT (tumor-supressor in Drosophila and humans)	http://bioinfo.life.hust.edu.cn/AnimalTFDB#!/seach_result?type=Ensembl_Gene_ID&query=ENSDARP00000072956
gene_SCHocov5_0000341-RC		2.38	0.735	-1.74407	0.0322148	0.00220648	0.00220648	0.0322148	-1.74407	K07211//inhibitor of nuclear factor kappa-B kinase subunit epsilon [EC:2.7.11.10]	GO:0004672//molecular_function protein kinase activity;GO:0005524//molecular_function ATP binding;GO:0006468//biological_process protein phosphorylation	PREDICTED: inhibitor of nuclear factor kappa-B kinase subunit epsilon-like isoform X1 [Sinocyclocheilus rhinocerous]	XM_016538900.1 PREDICTED: Sinocyclocheilus rhinocerous inhibitor of nuclear factor kappa-B kinase subunit epsilon-like (LOC107728638), transcript variant X1, mRNA	IKKepsilon {ECO:0000313|EMBL:ALC74334.1} OS=Ctenopharyngodon idella (Grass carp) (Leuciscus idella) Name=IKKepsilon {ECO:0000313|EMBL:ALC74334.1} PE=2	Protein kinase domain	[T] KOG4250 TANK binding protein kinase TBK1	http://bioinfo.life.hust.edu.cn/AnimalTFDB#!/seach_result?type=Ensembl_Gene_ID&query=ENSMPUP00000001840
gene_SCHocov5_0000353-RA		4.455	10.175	1.0403	0.0159651	0.000782619	0.000782619	0.0159651	1.0403	K10127//protein Mdm4		PREDICTED: protein Mdm4-like isoform X1 [Sinocyclocheilus rhinocerous]	XM_019078044.1 PREDICTED: Cyprinus carpio MDM4, p53 regulator (mdm4), transcript variant X3, mRNA	Protein Mdm4 {ECO:0000313|Ensembl:ENSDARP00000074651} OS=Danio rerio (Zebrafish) (Brachydanio rerio) ECO:0000313|ZFIN:ZDB-GENE-030131-6872} PE=3	Zinc finger, C3HC4 type (RING finger)	[K] LSE0177 H Transcription factor, contains Zn-finger
gene_SCHocov5_0000388-RB		9.0375	3.4825	-1.1803	0.00807947	0.00029997	0.00029997	0.00807947	-1.1803	K07297//adiponectin receptor	GO:0016021//cellular_component integral component of membrane	PREDICTED: adiponectin receptor protein 1-like [Sinocyclocheilus anshuiensis]	XM_016537861.1 PREDICTED: Sinocyclocheilus rhinocerous adiponectin receptor protein 1-like (LOC107727844), transcript variant X2, mRNA	Adiponectin receptor 1a {ECO:0000313|Ensembl:ENSDARP00000114440} OS=Danio rerio (Zebrafish) (Brachydanio rerio) ECO:0000313|ZFIN:ZDB-GENE-040718-169} PE=4	Haemolysin-III related	[RT] KOG0748 Predicted membrane proteins, contain hemolysin III domain
gene_SCHocov5_0000398-RA		4.3925	1.1775	-2.07809	0.00115118	2.14028e-05	2.14028e-05	0.00115118	-2.07809	K03163//DNA topoisomerase I [EC:5.99.1.2]	GO:0003677//molecular_function DNA binding;GO:0003917//molecular_function DNA topoisomerase type I activity;GO:0006265//biological_process DNA topological change;GO:0005694//cellular_component chromosome	PREDICTED: DNA topoisomerase 1-like isoform X1 [Sinocyclocheilus anshuiensis]	XM_016537802.1 PREDICTED: Sinocyclocheilus rhinocerous DNA topoisomerase 1-like (LOC107727807), mRNA	DNA topoisomerase I {ECO:0000256|RuleBase:RU365101} EC=5.99.1.2 {ECO:0000256|RuleBase:RU365101} DNA topoisomerase 1 {ECO:0000256|RuleBase:RU365101} OS=Anabarilius grahami (Kanglang fish) (Barilius grahami) ORFNames=DPX16_12254 {ECO:0000313|EMBL:ROI16136.1} PE=3	Eukaryotic DNA topoisomerase I, catalytic core	[L] KOG0981 DNA topoisomerase I
gene_SCHocov5_0000418-RA		3.445	1.9675	-1.1824	0.0103936	0.000426603	0.000426603	0.0103936	-1.1824	K12655//OTU domain-containing protein 5 [EC:3.4.19.12]	GO:0004843//molecular_function thiol-dependent ubiquitin-specific protease activity;GO:0016579//biological_process protein deubiquitination	PREDICTED: OTU domain-containing protein 5-A-like [Sinocyclocheilus anshuiensis]	XM_016489929.1 PREDICTED: Sinocyclocheilus anshuiensis OTU domain-containing protein 5-A-like (LOC107691361), mRNA	OTU domain-containing protein 5-A {ECO:0000313|EMBL:ROI16152.1} OS=Anabarilius grahami (Kanglang fish) (Barilius grahami) ORFNames=DPX16_12270 {ECO:0000313|EMBL:ROI16152.1} PE=4	OTU-like cysteine protease	[TO] KOG2605 OTU (ovarian tumor)-like cysteine protease
gene_SCHocov5_0000419-RB		2.4425	1.1625	-1.49072	0.0114986	0.000490884	0.000490884	0.0114986	-1.49072	K20195//vacuolar fusion protein MON1		PREDICTED: vacuolar fusion protein MON1 homolog B-like [Sinocyclocheilus grahami] >XP_016105399.1 PREDICTED: vacuolar fusion protein MON1 homolog B-like [Sinocyclocheilus grahami]	XM_016249913.1 PREDICTED: Sinocyclocheilus grahami vacuolar fusion protein MON1 homolog B-like (LOC107564673), transcript variant X2, mRNA	MON1 secretory-trafficking family member Bb {ECO:0000313|Ensembl:ENSDARP00000098438} OS=Danio rerio (Zebrafish) (Brachydanio rerio) ECO:0000313|ZFIN:ZDB-GENE-030131-3790} PE=1	Trafficking protein Mon1	[S] KOG0997 Uncharacterized conserved protein Sand
gene_SCHocov5_0000423-RA		1.71	0.455	-2.12533	6.27925e-05	5.16884e-07	5.16884e-07	6.27925e-05	-2.12533		GO:0046332//molecular_function SMAD binding	PREDICTED: ski oncogene-like isoform X1 [Sinocyclocheilus rhinocerous] >XP_016393279.1 PREDICTED: ski oncogene-like isoform X2 [Sinocyclocheilus rhinocerous]	XM_016537793.1 PREDICTED: Sinocyclocheilus rhinocerous ski oncogene-like (LOC107727803), transcript variant X2, mRNA	Nuclear oncoprotein {ECO:0000313|EMBL:AAC64707.1} V-ski avian sarcoma viral oncogene homolog b {ECO:0000313|Ensembl:ENSDARP00000094325} OS=Danio rerio (Zebrafish) (Brachydanio rerio) Synonyms=skiB {ECO:0000313|EMBL:AAC64707.1} PE=2	SKI/SNO/DAC family	[S] TWOG0125 Uncharacterized protein, contains SKI/SNO domain
gene_SCHocov5_0000445-RC		4.1525	1.715	-1.59393	0.00287371	7.23525e-05	7.23525e-05	0.00287371	-1.59393	K11318//ataxin-7		PREDICTED: ataxin-7-like protein 2 [Sinocyclocheilus anshuiensis]	XR_001630923.1 PREDICTED: Sinocyclocheilus anshuiensis ataxin-7-like protein 2 (LOC107659549), transcript variant X2, misc_RNA	Ataxin-7-like protein 2 {ECO:0000313|EMBL:ROI16291.1} OS=Anabarilius grahami (Kanglang fish) (Barilius grahami) ORFNames=DPX16_12409 {ECO:0000313|EMBL:ROI16291.1} PE=4	SCA7, zinc-binding domain	[B] KOG4140 Nuclear protein Ataxin-7
gene_SCHocov5_0000460-RH		3.2375	8.54	1.04065	0.0165631	0.000823103	0.000823103	0.0165631	1.04065	K06840//semaphorin 3	GO:0005515//molecular_function protein binding	PREDICTED: semaphorin-3F-like isoform X1 [Sinocyclocheilus rhinocerous] >XP_016377477.1 PREDICTED: semaphorin-3F-like isoform X1 [Sinocyclocheilus rhinocerous]	XM_016521991.1 PREDICTED: Sinocyclocheilus rhinocerous semaphorin-3F-like (LOC107715794), transcript variant X2, mRNA	Sema domain, immunoglobulin domain (Ig), short basic domain, secreted, (semaphorin) 3Fb {ECO:0000313|Ensembl:ENSDARP00000146383} OS=Danio rerio (Zebrafish) (Brachydanio rerio) ECO:0000313|ZFIN:ZDB-GENE-050513-2} PE=3	Immunoglobulin domain	[T] KOG3611 Semaphorins
gene_SCHocov5_0000484-RB		0.34	0.1125	-1.73282	0.0352705	0.00250788	0.00250788	0.0352705	-1.73282	K14951//cation-transporting ATPase 13A3/4/5 [EC:3.6.3.-]	GO:0006812//biological_process cation transport;GO:0016021//cellular_component integral component of membrane;GO:0016887//molecular_function ATPase activity	PREDICTED: probable cation-transporting ATPase 13A3 isoform X1 [Sinocyclocheilus anshuiensis]	XM_016472423.1 PREDICTED: Sinocyclocheilus anshuiensis probable cation-transporting ATPase 13A3 (LOC107677501), transcript variant X1, mRNA	Cation-transporting ATPase {ECO:0000256|RuleBase:RU362082} EC=3.6.3.- {ECO:0000256|RuleBase:RU362082} OS=Ictalurus punctatus (Channel catfish) (Silurus punctatus) Name=atp13a3 {ECO:0000313|RefSeq:XP_017333774.1} PE=3	Cation transporting ATPase, C-terminus	[P] KOG0208 Cation transport ATPase
gene_SCHocov5_0000487-RA		1.28	6.425	1.80523	0.0105992	0.000437144	0.000437144	0.0105992	1.80523	K06238//collagen, type VI, alpha		PREDICTED: collagen alpha-1(VI) chain-like [Sinocyclocheilus rhinocerous]	XM_016472432.1 PREDICTED: Sinocyclocheilus anshuiensis collagen alpha-1(VI) chain-like (LOC107677507), mRNA	Collagen, type VI, alpha 1 {ECO:0000313|Ensembl:ENSDARP00000103794} OS=Danio rerio (Zebrafish) (Brachydanio rerio) ECO:0000313|ZFIN:ZDB-GENE-070501-6} PE=1	Collagen triple helix repeat (20 copies)	[W] KOG3544 Collagens (type IV and type XIII), and related proteins
gene_SCHocov5_0000488-RA		1.29	6.32	1.70738	0.0407142	0.00309719	0.00309719	0.0407142	1.70738	K06238//collagen, type VI, alpha		PREDICTED: collagen alpha-2(VI) chain-like isoform X1 [Sinocyclocheilus rhinocerous] >XP_016377510.1 PREDICTED: collagen alpha-2(VI) chain-like isoform X1 [Sinocyclocheilus rhinocerous]	XM_016522024.1 PREDICTED: Sinocyclocheilus rhinocerous collagen alpha-2(VI) chain-like (LOC107715814), transcript variant X2, mRNA	Collagen, type VI, alpha 2 {ECO:0000313|Ensembl:ENSDARP00000082031} OS=Danio rerio (Zebrafish) (Brachydanio rerio) ECO:0000313|ZFIN:ZDB-GENE-070501-7} PE=4	Collagen triple helix repeat (20 copies)	[W] KOG3544 Collagens (type IV and type XIII), and related proteins
gene_SCHocov5_0000507-RA		4.5975	1.235	-1.91819	0.0433618	0.0034094	0.0034094	0.0433618	-1.91819	K17702//signal-induced proliferation-associated 1 like protein 2	GO:0005515//molecular_function protein binding;GO:0005096//molecular_function GTPase activator activity;GO:0051056//biological_process regulation of small GTPase mediated signal transduction	PREDICTED: signal-induced proliferation-associated 1-like protein 2 isoform X1 [Sinocyclocheilus rhinocerous]	XM_016566711.1 PREDICTED: Sinocyclocheilus rhinocerous signal-induced proliferation-associated 1-like protein 2 (LOC107751109), transcript variant X1, mRNA	Signal-induced proliferation-associated 1-like 2 {ECO:0000313|Ensembl:ENSDARP00000154714} OS=Danio rerio (Zebrafish) (Brachydanio rerio) ECO:0000313|ZFIN:ZDB-GENE-050208-66} PE=1	Rap/ran-GAP	[T] KOG3686 Rap1-GTPase-activating protein (Rap1GAP)
gene_SCHocov5_0000545-RA		3.66	1.4	-1.80897	0.0025284	6.11079e-05	6.11079e-05	0.0025284	-1.80897			PREDICTED: neurochondrin-like [Sinocyclocheilus anshuiensis] >XP_016297438.1 PREDICTED: neurochondrin-like [Sinocyclocheilus anshuiensis] >XP_016297439.1 PREDICTED: neurochondrin-like [Sinocyclocheilus anshuiensis] >XP_016297440.1 PREDICTED: neurochondrin-like [Sinocyclocheilus anshuiensis]	XM_016441954.1 PREDICTED: Sinocyclocheilus anshuiensis neurochondrin-like (LOC107654732), transcript variant X4, mRNA	Neurochondrin {ECO:0000313|EMBL:ROL52971.1} OS=Anabarilius grahami (Kanglang fish) (Barilius grahami) ORFNames=DPX16_5522 {ECO:0000313|EMBL:ROL52971.1} PE=4	Neurochondrin	[S] KOG2611 Neurochondrin/leucine-rich protein (Neurochondrin)
gene_SCHocov5_0000589-RA		3.185	1.2475	-1.53887	0.0409103	0.00312235	0.00312235	0.0409103	-1.53887	K17834//cyclic GMP-AMP synthase [EC:2.7.7.86]		PREDICTED: cyclic GMP-AMP synthase-like isoform X2 [Sinocyclocheilus anshuiensis]	XM_016441851.1 PREDICTED: Sinocyclocheilus anshuiensis cyclic GMP-AMP synthase-like (LOC107654670), transcript variant X2, mRNA	Cyclic GMP-AMP synthase {ECO:0000313|EMBL:ROL48697.1} OS=Anabarilius grahami (Kanglang fish) (Barilius grahami) ORFNames=DPX16_7633 {ECO:0000313|EMBL:ROL48697.1} PE=4	Mab-21 protein
gene_SCHocov5_0000612-RA		2.755	23.8925	2.17452	0.0315848	0.0021436	0.0021436	0.0315848	2.17452		GO:0003676//molecular_function nucleic acid binding;GO:0008270//molecular_function zinc ion binding	PREDICTED: nucleolar protein of 40 kDa-like [Sinocyclocheilus anshuiensis]	XM_019123916.1 PREDICTED: Cyprinus carpio nucleolar protein of 40 kDa-like (LOC109110968), mRNA	Zcchc17 protein {ECO:0000313|EMBL:AAH68347.1} OS=Danio rerio (Zebrafish) (Brachydanio rerio) ECO:0000313|ZFIN:ZDB-GENE-040325-2} PE=2	S1 RNA binding domain	[A] KOG0922 DEAH-box RNA helicase
gene_SCHocov5_0000625-RA		189.51	1195.06	2.15296	2.59816e-06	1.03985e-08	1.03985e-08	2.59816e-06	2.15296		GO:0008234//molecular_function cysteine-type peptidase activity	PREDICTED: counting factor associated protein D-like [Cyprinus carpio] >KTF73163.1 hypothetical protein cypCar_00025912 [Cyprinus carpio]	XM_016542393.1 PREDICTED: Sinocyclocheilus rhinocerous counting factor associated protein D-like (LOC107731336), mRNA	Counting factor associated protein D {ECO:0000313|EMBL:ROL48648.1} OS=Anabarilius grahami (Kanglang fish) (Barilius grahami) ORFNames=DPX16_7584 {ECO:0000313|EMBL:ROL48648.1} PE=4	Cathepsin propeptide inhibitor domain (I29)
gene_SCHocov5_0000649-RA		16.885	7.4375	-1.19162	0.0246711	0.0014776	0.0014776	0.0246711	-1.19162	K11656//chromatin accessibility complex protein 1		hypothetical protein cypCar_00030052 [Cyprinus carpio]	XM_016530353.1 PREDICTED: Sinocyclocheilus rhinocerous chromatin accessibility complex protein 1-like (LOC107722130), mRNA	Chromatin accessibility complex subunit 1 {ECO:0000313|Ensembl:ENSDARP00000062079} OS=Danio rerio (Zebrafish) (Brachydanio rerio) ECO:0000313|ZFIN:ZDB-GENE-050227-18} PE=1	Histone-like transcription factor (CBF/NF-Y) and archaeal histone	[K] KOG1657 CCAAT-binding factor, subunit C (HAP5)
gene_SCHocov5_0000656-RB		37.6075	16.515	-1.55742	0.0163319	0.000807554	0.000807554	0.0163319	-1.55742	K00898//pyruvate dehydrogenase kinase 2/3/4 [EC:2.7.11.2]		PREDICTED: pyruvate dehydrogenase (acetyl-transferring) kinase isozyme 2, mitochondrial-like isoform X2 [Sinocyclocheilus rhinocerous]	XM_016530395.1 PREDICTED: Sinocyclocheilus rhinocerous pyruvate dehydrogenase (acetyl-transferring) kinase isozyme 2, mitochondrial-like (LOC107722149), transcript variant X2, mRNA	Pyruvate dehydrogenase kinase, isozyme 4 {ECO:0000313|Ensembl:ENSDARP00000071589} Si:rp71-57j15.4 {ECO:0000313|EMBL:AAI63247.1} OS=Danio rerio (Zebrafish) (Brachydanio rerio) ECO:0000313|ZFIN:ZDB-GENE-060503-754} PE=1	Histidine kinase-, DNA gyrase B-, and HSP90-like ATPase	[T] KOG0787 Dehydrogenase kinase
gene_SCHocov5_0000661-RA		1.4025	12.94	2.30986	0.00436766	0.000129183	0.000129183	0.00436766	2.30986	K06236//collagen, type I, alpha	GO:0005201//molecular_function extracellular matrix structural constituent	PREDICTED: collagen alpha-2(I) chain [Sinocyclocheilus grahami]	XM_016462228.1 PREDICTED: Sinocyclocheilus anshuiensis collagen alpha-2(I) chain-like (LOC107669816), mRNA	Collagen type I alpha 2 {ECO:0000313|EMBL:BAG72201.1} OS=Carassius auratus (Goldfish) Name=COL1A2 {ECO:0000313|EMBL:BAG72201.1} PE=2	Collagen triple helix repeat (20 copies)	[W] KOG3544 Collagens (type IV and type XIII), and related proteins
gene_SCHocov5_0000692-RA		2.5	0.9	-1.67526	0.00548876	0.000174494	0.000174494	0.00548876	-1.67526		GO:0016021//cellular_component integral component of membrane	PREDICTED: XK-related protein 8-like [Sinocyclocheilus grahami]	XM_016289504.1 PREDICTED: Sinocyclocheilus grahami XK-related protein 8-like (LOC107598225), mRNA	XK-related protein {ECO:0000256|RuleBase:RU910716} OS=Anabarilius grahami (Kanglang fish) (Barilius grahami) ORFNames=DPX16_17412 {ECO:0000313|EMBL:ROK35669.1} PE=3	XK-related protein	[S] KOG4790 Uncharacterized conserved protein
gene_SCHocov5_0000769-RA		3.7325	1.4525	-1.5659	0.02679	0.00167295	0.00167295	0.02679	-1.5659	K18668//ribonuclease ZC3H12 [EC:3.1.-.-]	GO:0046872//molecular_function metal ion binding	PREDICTED: ribonuclease ZC3H12A-like [Sinocyclocheilus rhinocerous]	XM_016545910.1 PREDICTED: Sinocyclocheilus rhinocerous ribonuclease ZC3H12A-like (LOC107734041), mRNA	Si:dkey-206d17.12 {ECO:0000313|Ensembl:ENSDARP00000136372} OS=Danio rerio (Zebrafish) (Brachydanio rerio) ECO:0000313|ZFIN:ZDB-GENE-081031-82} PE=4	Zc3h12a-like Ribonuclease NYN domain	[S] KOG3777 Uncharacterized conserved protein
gene_SCHocov5_0000796-RB		1.445	0.475	-1.79938	0.00539645	0.00017018	0.00017018	0.00539645	-1.79938	K11643//chromodomain-helicase-DNA-binding protein 4 [EC:3.6.4.12]	GO:0005524//molecular_function ATP binding	chromodomain helicase DNA binding protein 4 isoform X1 [Danio rerio]	XM_016563921.1 PREDICTED: Sinocyclocheilus rhinocerous chromodomain-helicase-DNA-binding protein 4-like (LOC107748913), mRNA	Chromodomain helicase DNA-binding protein 4a {ECO:0000313|Ensembl:ENSDARP00000111640} OS=Danio rerio (Zebrafish) (Brachydanio rerio) Synonyms=si:ch211-51m24.3 {ECO:0000313|ZFIN:ZDB-GENE-041111-187} PE=1	CHDCT2 (NUC038) domain	[R] KOG0383 Predicted helicase	http://bioinfo.life.hust.edu.cn/AnimalTFDB#!/seach_result?type=Ensembl_Gene_ID&query=ENSOARP00000019164
gene_SCHocov5_0000836-RA		2.0875	0.55	-2.08343	0.00217368	5.00383e-05	5.00383e-05	0.00217368	-2.08343	K01456//peptide-N4-(N-acetyl-beta-glucosaminyl)asparagine amidase [EC:3.5.1.52]	GO:0005737//cellular_component cytoplasm;GO:0006516//biological_process glycoprotein catabolic process	PREDICTED: peptide-N(4)-(N-acetyl-beta-glucosaminyl)asparagine amidase-like [Sinocyclocheilus anshuiensis]	XM_016563613.1 PREDICTED: Sinocyclocheilus rhinocerous peptide-N(4)-(N-acetyl-beta-glucosaminyl)asparagine amidase-like (LOC107748685), mRNA	Peptide-N(4)-(N-acetyl-beta-glucosaminyl)asparagine amidase {ECO:0000313|EMBL:ROL45873.1} OS=Anabarilius grahami (Kanglang fish) (Barilius grahami) ORFNames=DPX16_11568 {ECO:0000313|EMBL:ROL45873.1} PE=4	Transglutaminase-like superfamily	[O] KOG0909 Peptide:N-glycanase
gene_SCHocov5_0000849-RA		24.59	130.667	1.67522	0.00865272	0.000329113	0.000329113	0.00865272	1.67522		GO:0005856//cellular_component cytoskeleton	epiplakin 1 [Danio rerio]	XM_016563640.1 PREDICTED: Sinocyclocheilus rhinocerous epiplakin-like (LOC107748699), mRNA	Epiplakin 1 {ECO:0000313|Ensembl:ENSDARP00000125774} OS=Danio rerio (Zebrafish) (Brachydanio rerio) ECO:0000313|ZFIN:ZDB-GENE-030416-1} PE=1	Plectin repeat	[Z] KOG0516 Dystonin, GAS (Growth-arrest-specific protein), and related proteins
gene_SCHocov5_0000877-RB		1.895	0.2825	-2.65399	0.000297283	3.72132e-06	3.72132e-06	0.000297283	-2.65399	K11593//eukaryotic translation initiation factor 2C	GO:0003676//molecular_function nucleic acid binding;GO:0005515//molecular_function protein binding	PREDICTED: protein argonaute-3 isoform X1 [Sinocyclocheilus grahami]	XM_019124849.1 PREDICTED: Cyprinus carpio protein argonaute-3 (LOC109111859), transcript variant X1, mRNA	Protein argonaute-3 {ECO:0000256|HAMAP-Rule:MF_03032} Short=Argonaute3 {ECO:0000256|HAMAP-Rule:MF_03032} Eukaryotic translation initiation factor 2C 3 {ECO:0000256|HAMAP-Rule:MF_03032} Short=eIF-2C 3 {ECO:0000256|HAMAP-Rule:MF_03032} Short=eIF2C 3 {ECO:0000256|HAMAP-Rule:MF_03032} OS=Danio rerio (Zebrafish) (Brachydanio rerio) {ECO:0000313|ZFIN:ZDB-GENE-060503-452} PE=2	Argonaute linker 2 domain	[J] KOG1041 Translation initiation factor 2C (eIF-2C) and related proteins
gene_SCHocov5_0000918-RA		0.1775	0.59	1.31449	0.03258	0.00223519	0.00223519	0.03258	1.31449	K11421//histone-lysine N-methyltransferase SETDB1 [EC:2.1.1.43]	GO:0005515//molecular_function protein binding;GO:0003677//molecular_function DNA binding;GO:0005634//cellular_component nucleus;GO:0008270//molecular_function zinc ion binding;GO:0018024//molecular_function histone-lysine N-methyltransferase activity;GO:0034968//biological_process histone lysine methylation	PREDICTED: histone-lysine N-methyltransferase SETDB1-A-like isoform X1 [Sinocyclocheilus rhinocerous]	XM_019124943.1 PREDICTED: Cyprinus carpio histone-lysine N-methyltransferase SETDB1-A-like (LOC109111939), transcript variant X4, mRNA	Histone-lysine N-methyltransferase SETDB1-A {ECO:0000313|EMBL:ROL45752.1} OS=Anabarilius grahami (Kanglang fish) (Barilius grahami) ORFNames=DPX16_11447 {ECO:0000313|EMBL:ROL45752.1} PE=4	Pre-SET motif	[B] KOG1141 Predicted histone methyl transferase	http://bioinfo.life.hust.edu.cn/AnimalTFDB#!/seach_result?type=Ensembl_Gene_ID&query=ENSDARP00000060441
gene_SCHocov5_0000928-RA		5.4825	3.1875	-1.14932	0.000393325	5.30313e-06	5.30313e-06	0.000393325	-1.14932	K04710//ceramide synthetase [EC:2.3.1.24]	GO:0003677//molecular_function DNA binding;GO:0016021//cellular_component integral component of membrane	PREDICTED: ceramide synthase 2-like isoform X1 [Sinocyclocheilus rhinocerous] >XP_016421809.1 PREDICTED: ceramide synthase 2-like isoform X2 [Sinocyclocheilus rhinocerous]	XM_016566323.1 PREDICTED: Sinocyclocheilus rhinocerous ceramide synthase 2-like (LOC107750802), transcript variant X2, mRNA	Ceramide synthase 2a {ECO:0000313|Ensembl:ENSDARP00000007330} LAG1 homolog, ceramide synthase 2 (S. cerevisiae) {ECO:0000313|EMBL:AAH45284.1} Lass2 protein {ECO:0000313|EMBL:AAI64702.1} Trh3 {ECO:0000313|EMBL:AAK83374.1} OS=Danio rerio (Zebrafish) (Brachydanio rerio) {ECO:0000313|ZFIN:ZDB-GENE-020808-2} PE=2	TLC domain	[U] KOG1607 Protein transporter of the TRAM (translocating chain-associating membrane) superfamily	http://bioinfo.life.hust.edu.cn/AnimalTFDB#!/seach_result?type=Ensembl_Gene_ID&query=ENSTNIP00000004275
gene_SCHocov5_0000943-RA		0.195	0.885	1.97374	0.00720977	0.00025622	0.00025622	0.00720977	1.97374			PREDICTED: uncharacterized protein LOC107753892 [Sinocyclocheilus rhinocerous]	XM_016443621.1 PREDICTED: Sinocyclocheilus anshuiensis uncharacterized LOC107655992 (LOC107655992), mRNA	Uncharacterized protein {ECO:0000313|EMBL:ROL47735.1} OS=Anabarilius grahami (Kanglang fish) (Barilius grahami) ORFNames=DPX16_16107 {ECO:0000313|EMBL:ROL47735.1} PE=4
gene_SCHocov5_0000944-RE		9.86	36.5625	1.50734	0.029519	0.00193303	0.00193303	0.029519	1.50734			PREDICTED: arrestin domain-containing protein 2-like isoform X2 [Sinocyclocheilus rhinocerous]	XM_016570074.1 PREDICTED: Sinocyclocheilus rhinocerous arrestin domain-containing protein 2-like (LOC107753823), transcript variant X2, mRNA	Arrdc2 protein {ECO:0000313|EMBL:AAH68345.1} OS=Danio rerio (Zebrafish) (Brachydanio rerio) ECO:0000313|ZFIN:ZDB-GENE-030131-7146} PE=2	Arrestin (or S-antigen), N-terminal domain	[R] KOG3780 Thioredoxin binding protein TBP-2/VDUP1
gene_SCHocov5_0000980-RB		14.5425	10.1	-1.08772	0.0056891	0.000182961	0.000182961	0.0056891	-1.08772	K07897//Ras-related protein Rab-7A	GO:0003924//molecular_function GTPase activity;GO:0005525//molecular_function GTP binding	ras-related protein Rab-7a [Danio rerio] >XP_007256486.1 ras-related protein rab7 [Astyanax mexicanus] >XP_015463130.1 ras-related protein rab7 [Astyanax mexicanus] >AAH54602.1 RAB7, member RAS oncogene family [Danio rerio] >AAI55203.1 Rab7 protein [Danio rerio] >AUG68890.1 RAB7 [Ctenopharyngodon idella]	XM_016570011.1 PREDICTED: Sinocyclocheilus rhinocerous ras-related protein Rab-7a (LOC107753785), transcript variant X2, mRNA	RAB7, member RAS oncogene family {ECO:0000313|EMBL:AAH54602.1} RAB7a, member RAS oncogene family {ECO:0000313|Ensembl:ENSDARP00000022120} Rab7 protein {ECO:0000313|EMBL:AAI55203.1} OS=Danio rerio (Zebrafish) (Brachydanio rerio) ECO:0000313|ZFIN:ZDB-GENE-040426-1352} PE=1	Ras family	[R] KOG0394 Ras-related GTPase
gene_SCHocov5_0000999-RB		0.145	0.885	1.94854	0.0312469	0.00210194	0.00210194	0.0312469	1.94854		GO:0005634//cellular_component nucleus;GO:0006355//biological_process regulation of transcription, DNA-templated;GO:0005515//molecular_function protein binding	PREDICTED: scm-like with four MBT domains protein 1 [Sinocyclocheilus grahami]	XM_016292158.1 PREDICTED: Sinocyclocheilus grahami scm-like with four MBT domains protein 1 (LOC107600298), mRNA	Scm-like with four mbt domains 1 {ECO:0000313|Ensembl:ENSDARP00000041724} OS=Danio rerio (Zebrafish) (Brachydanio rerio) ECO:0000313|ZFIN:ZDB-GENE-030131-2592} PE=4	SAM domain (Sterile alpha motif)	[K] KOG3766 Polycomb group protein SCM/L(3)MBT (tumor-supressor in Drosophila and humans)	http://bioinfo.life.hust.edu.cn/AnimalTFDB#!/seach_result?type=Ensembl_Gene_ID&query=ENSDARP00000072956
gene_SCHocov5_0001017-RA		4.9625	20.1275	1.57141	0.0173789	0.000890403	0.000890403	0.0173789	1.57141		GO:0000786//cellular_component nucleosome;GO:0003677//molecular_function DNA binding;GO:0005634//cellular_component nucleus;GO:0006334//biological_process nucleosome assembly;GO:0003682//molecular_function chromatin binding;GO:0005694//cellular_component chromosome;GO:0006355//biological_process regulation of transcription, DNA-templated;GO:0070828//biological_process heterochromatin organization	PREDICTED: heterochromatin protein 1-binding protein 3-like [Sinocyclocheilus rhinocerous]	XM_016494597.1 PREDICTED: Sinocyclocheilus anshuiensis heterochromatin protein 1-binding protein 3-like (LOC107694877), mRNA	Heterochromatin protein 1-binding protein 3 {ECO:0000313|EMBL:ROI16313.1} OS=Anabarilius grahami (Kanglang fish) (Barilius grahami) ORFNames=DPX16_12431 {ECO:0000313|EMBL:ROI16313.1} PE=4	linker histone H1 and H5 family	[B] KOG4012 Histone H1
gene_SCHocov5_0001019-RB		0.9275	9.5975	2.34713	0.0234031	0.00135981	0.00135981	0.0234031	2.34713			PREDICTED: specifically androgen-regulated gene protein-like isoform X1 [Sinocyclocheilus grahami]	XM_016556439.1 PREDICTED: Sinocyclocheilus rhinocerous specifically androgen-regulated gene protein-like (LOC107743280), transcript variant X2, mRNA	Specifically androgen-regulated gene protein {ECO:0000313|EMBL:ROI16316.1} OS=Anabarilius grahami (Kanglang fish) (Barilius grahami) ORFNames=DPX16_12434 {ECO:0000313|EMBL:ROI16316.1} PE=4	Specifically androgen-regulated gene protein
gene_SCHocov5_0001022-RA		1.79	0.22	-2.44578	0.0348812	0.00246679	0.00246679	0.0348812	-2.44578	K00894//ethanolamine kinase [EC:2.7.1.82]		PREDICTED: ethanolamine kinase 1-like [Sinocyclocheilus anshuiensis]	XM_016494606.1 PREDICTED: Sinocyclocheilus anshuiensis ethanolamine kinase 1-like (LOC107694884), mRNA	Ethanolamine kinase 2 {ECO:0000313|Ensembl:ENSDARP00000093642} OS=Danio rerio (Zebrafish) (Brachydanio rerio) ECO:0000313|ZFIN:ZDB-GENE-050913-135} PE=4	Choline/ethanolamine kinase	[I] KOG4720 Ethanolamine kinase
gene_SCHocov5_0001025-RA		68.6675	27.43	-1.54945	0.00706653	0.000250127	0.000250127	0.00706653	-1.54945	K15122//solute carrier family 41	GO:0006812//biological_process cation transport;GO:0008324//molecular_function cation transmembrane transporter activity	PREDICTED: solute carrier family 41 member 1-like [Sinocyclocheilus anshuiensis] >XP_016296901.1 PREDICTED: solute carrier family 41 member 1-like [Sinocyclocheilus anshuiensis] >XP_016296902.1 PREDICTED: solute carrier family 41 member 1-like [Sinocyclocheilus anshuiensis]	XM_016441416.1 PREDICTED: Sinocyclocheilus anshuiensis solute carrier family 41 member 1-like (LOC107654373), transcript variant X3, mRNA	Solute carrier family 41 member 1 {ECO:0000313|EMBL:ROI16322.1} OS=Anabarilius grahami (Kanglang fish) (Barilius grahami) ORFNames=DPX16_12440 {ECO:0000313|EMBL:ROI16322.1} PE=4	Divalent cation transporter	[P] KOG3788 Predicted divalent cation transporter
gene_SCHocov5_0001030-RA		0.3925	1.99	2.05395	0.0050212	0.000155355	0.000155355	0.0050212	2.05395	K09210//krueppel-like factor 15	GO:0003676//molecular_function nucleic acid binding	hypothetical protein cypCar_00039444 [Cyprinus carpio]	XM_016441422.1 PREDICTED: Sinocyclocheilus anshuiensis Krueppel-like factor 15 (LOC107654380), mRNA	Krueppel-like factor 15 {ECO:0000313|EMBL:ROI16328.1} OS=Anabarilius grahami (Kanglang fish) (Barilius grahami) ORFNames=DPX16_12446 {ECO:0000313|EMBL:ROI16328.1} PE=4	Zinc finger, C2H2 type	[R] KOG1721 FOG: Zn-finger	http://bioinfo.life.hust.edu.cn/AnimalTFDB#!/seach_result?type=Ensembl_Gene_ID&query=ENSDARP00000112329
gene_SCHocov5_0001041-RA		0.9725	15.425	2.63882	0.028617	0.00184958	0.00184958	0.028617	2.63882		GO:0004672//molecular_function protein kinase activity;GO:0005524//molecular_function ATP binding;GO:0006468//biological_process protein phosphorylation	hypothetical protein cypCar_00020629 [Cyprinus carpio]	XM_016566821.1 PREDICTED: Sinocyclocheilus rhinocerous serine/threonine-protein kinase pim-3-like (LOC107751180), mRNA	Serine/threonine-protein kinase pim-3 {ECO:0000313|EMBL:ROL54455.1} OS=Anabarilius grahami (Kanglang fish) (Barilius grahami) ORFNames=DPX16_10878 {ECO:0000313|EMBL:ROL54455.1} PE=4	Protein kinase domain	[T] KOG0583 Serine/threonine protein kinase
gene_SCHocov5_0001044-RA		3.1725	13.135	1.68193	0.00513788	0.000160568	0.000160568	0.00513788	1.68193	K10099//F-box protein 2		PREDICTED: F-box only protein 2-like [Sinocyclocheilus grahami]	XR_001630330.1 PREDICTED: Sinocyclocheilus anshuiensis F-box only protein 2-like (LOC107654389), transcript variant X2, misc_RNA	Zgc:175088 {ECO:0000313|Ensembl:ENSDARP00000134933} Zgc:175088 protein {ECO:0000313|EMBL:AAI58199.1} OS=Danio rerio (Zebrafish) (Brachydanio rerio) ECO:0000313|ZFIN:ZDB-GENE-080204-124} PE=1	F-box associated region	[R] TWOG0121 F-box domain
gene_SCHocov5_0001050-RA		0.565	3.0325	1.85342	0.00910899	0.000355775	0.000355775	0.00910899	1.85342	K02633//period circadian protein	GO:0005515//molecular_function protein binding;GO:0032922//biological_process circadian regulation of gene expression	PREDICTED: period circadian protein homolog 3-like isoform X1 [Sinocyclocheilus rhinocerous] >XP_016422287.1 PREDICTED: period circadian protein homolog 3-like isoform X1 [Sinocyclocheilus rhinocerous]	XM_016566802.1 PREDICTED: Sinocyclocheilus rhinocerous period circadian protein homolog 2-like (LOC107751173), transcript variant X3, mRNA	Period3 circadian clock protein {ECO:0000313|EMBL:AAF87986.1} OS=Danio rerio (Zebrafish) (Brachydanio rerio) Synonyms=Per3 {ECO:0000313|EMBL:AAF87986.1} PE=2	Period protein 2/3C-terminal region	[T] KOG3753 Circadian clock protein period	http://bioinfo.life.hust.edu.cn/AnimalTFDB#!/seach_result?type=Ensembl_Gene_ID&query=ENSXMAP00000001496
gene_SCHocov5_0001062-RA		3.6275	0.9325	-2.24029	0.00637411	0.000215609	0.000215609	0.00637411	-2.24029		GO:0010972//biological_process negative regulation of G2/M transition of mitotic cell cycle;GO:0030336//biological_process negative regulation of cell migration	PREDICTED: migration and invasion-inhibitory protein-like [Sinocyclocheilus rhinocerous]	XM_016518357.1 PREDICTED: Sinocyclocheilus rhinocerous migration and invasion-inhibitory protein-like (LOC107712958), mRNA	Migration and invasion-inhibitory protein {ECO:0000313|EMBL:ROI16355.1} OS=Anabarilius grahami (Kanglang fish) (Barilius grahami) ORFNames=DPX16_12473 {ECO:0000313|EMBL:ROI16355.1} PE=4	Migration and invasion-inhibitory
gene_SCHocov5_0001071-RA		7.38	55.08	2.32679	2.53232e-05	1.66761e-07	1.66761e-07	2.53232e-05	2.32679	K05687//protein DJ-1		PREDICTED: protein deglycase DJ-1zDJ-1 [Sinocyclocheilus anshuiensis]	XM_016504170.1 PREDICTED: Sinocyclocheilus anshuiensis protein deglycase DJ-1zDJ-1-like (LOC107701995), mRNA	Protein/nucleic acid deglycase DJ-1 {ECO:0000313|EMBL:ROI15551.1} OS=Anabarilius grahami (Kanglang fish) (Barilius grahami) ORFNames=DPX16_2498 {ECO:0000313|EMBL:ROI15551.1} PE=4	DJ-1/PfpI family	[RV] KOG2764 Putative transcriptional regulator DJ-1
gene_SCHocov5_0001073-RA		0.1675	2.555	3.20867	2.57023e-07	4.96098e-10	4.96098e-10	2.57023e-07	3.20867		GO:0005515//molecular_function protein binding;GO:0005509//molecular_function calcium ion binding	PREDICTED: multiple epidermal growth factor-like domains protein 6 [Sinocyclocheilus rhinocerous]	XM_016518344.1 PREDICTED: Sinocyclocheilus rhinocerous multiple epidermal growth factor-like domains protein 6 (LOC107712944), mRNA	Uncharacterized protein {ECO:0000313|Ensembl:ENSPNAP00000020629} OS=Pygocentrus nattereri (Red-bellied piranha) PE=4	Complement Clr-like EGF-like	[T] KOG1218 Proteins containing Ca2+-binding EGF-like domains
gene_SCHocov5_0001074-RB		10.785	38.3875	1.4327	0.017206	0.000877637	0.000877637	0.017206	1.4327	K15303//aflatoxin B1 aldehyde reductase	GO:0016491//molecular_function oxidoreductase activity;GO:0055114//biological_process oxidation-reduction process	hypothetical protein cypCar_00022062 [Cyprinus carpio]	XM_019111920.1 PREDICTED: Cyprinus carpio aflatoxin B1 aldehyde reductase member 4-like (LOC109098357), mRNA	Aldo-keto reductase family 7, member A3 (aflatoxin aldehyde reductase) {ECO:0000313|Ensembl:ENSDARP00000156857} OS=Danio rerio (Zebrafish) (Brachydanio rerio) ECO:0000313|ZFIN:ZDB-GENE-040718-62} PE=1	Aldo/keto reductase family	[X] LSE3702 H Aflatoxin aldehyde reductase
gene_SCHocov5_0001098-RB		1.4675	5.2675	1.32237	0.000762055	1.24779e-05	1.24779e-05	0.000762055	1.32237		GO:0003723//molecular_function RNA binding;GO:0005515//molecular_function protein binding	PREDICTED: ataxin-1-like [Sinocyclocheilus rhinocerous]	XM_016533118.1 PREDICTED: Sinocyclocheilus rhinocerous ataxin-1-like (LOC107724277), mRNA	Ataxin-1 {ECO:0000313|EMBL:ROK35792.1} OS=Anabarilius grahami (Kanglang fish) (Barilius grahami) ORFNames=DPX16_17535 {ECO:0000313|EMBL:ROK35792.1} PE=4	Capicua transcriptional repressor modulator	[S] KOG4053 Ataxin-1, involved in Ca2+ homeostasis
gene_SCHocov5_0001100-RA		3.12	8.2175	1.038	0.0203673	0.00112516	0.00112516	0.0203673	1.038	K01206//alpha-L-fucosidase [EC:3.2.1.51]	GO:0004560//molecular_function alpha-L-fucosidase activity;GO:0005975//biological_process carbohydrate metabolic process;GO:0006004//biological_process fucose metabolic process	PREDICTED: tissue alpha-L-fucosidase-like [Sinocyclocheilus rhinocerous]	XM_016533139.1 PREDICTED: Sinocyclocheilus rhinocerous tissue alpha-L-fucosidase-like (LOC107724287), mRNA	Tissue alpha-L-fucosidase {ECO:0000313|EMBL:ROK35796.1} OS=Anabarilius grahami (Kanglang fish) (Barilius grahami) ORFNames=DPX16_17539 {ECO:0000313|EMBL:ROK35796.1} PE=4	Alpha-L-fucosidase C-terminal domain	[G] KOG3340 Alpha-L-fucosidase
gene_SCHocov5_0001103-RA		0.5875	2.105	1.4146	0.0368135	0.00266879	0.00266879	0.0368135	1.4146		GO:0003677//molecular_function DNA binding;GO:0005634//cellular_component nucleus;GO:0045893//biological_process positive regulation of transcription, DNA-templated	PREDICTED: homeobox-containing protein 1-like isoform X1 [Sinocyclocheilus rhinocerous]	XM_016533135.1 PREDICTED: Sinocyclocheilus rhinocerous homeobox-containing protein 1-like (LOC107724285), transcript variant X1, mRNA	Zgc:91944 {ECO:0000313|Ensembl:ENSDARP00000052100} OS=Danio rerio (Zebrafish) (Brachydanio rerio) ECO:0000313|ZFIN:ZDB-GENE-040718-417} PE=4	Hepatocyte nuclear factor 1 (HNF-1), N terminus	[K] TWOG0040 Transcription factor, contains HOX domain	http://bioinfo.life.hust.edu.cn/AnimalTFDB#!/seach_result?type=Ensembl_Gene_ID&query=ENSDARP00000052100
gene_SCHocov5_0001113-RB		55.89	9.445	-2.5949	5.31635e-07	1.28269e-09	1.28269e-09	5.31635e-07	-2.5949		GO:0003824//molecular_function catalytic activity;GO:0006596//biological_process polyamine biosynthetic process;GO:0042978//molecular_function ornithine decarboxylase activator activity	PREDICTED: antizyme inhibitor 1-like [Sinocyclocheilus anshuiensis]	XM_016533140.1 PREDICTED: Sinocyclocheilus rhinocerous antizyme inhibitor 1-like (LOC107724288), mRNA	Antizyme inhibitor 1b {ECO:0000313|Ensembl:ENSDARP00000122392} OS=Danio rerio (Zebrafish) (Brachydanio rerio) ECO:0000313|ZFIN:ZDB-GENE-030121-1} PE=3	Pyridoxal-dependent decarboxylase, pyridoxal binding domain	[E] KOG0622 Ornithine decarboxylase
gene_SCHocov5_0001141-RA		0.4425	2.135	1.92487	0.0126247	0.000560811	0.000560811	0.0126247	1.92487		GO:0016811//molecular_function hydrolase activity, acting on carbon-nitrogen (but not peptide) bonds, in linear amides	PREDICTED: protein N-terminal glutamine amidohydrolase-like [Sinocyclocheilus anshuiensis]	XM_016440720.1 PREDICTED: Sinocyclocheilus anshuiensis protein N-terminal glutamine amidohydrolase-like (LOC107653860), mRNA	Protein N-terminal glutamine amidohydrolase {ECO:0000313|EMBL:ROK35842.1} OS=Anabarilius grahami (Kanglang fish) (Barilius grahami) ORFNames=DPX16_17585 {ECO:0000313|EMBL:ROK35842.1} PE=4	N-terminal glutamine amidase	[S] KOG3261 Uncharacterized conserved protein
gene_SCHocov5_0001146-RA		1.09	3.7625	1.4584	0.000832894	1.39249e-05	1.39249e-05	0.000832894	1.4584	K19827//microtuble-actin crosslinking factor 1	GO:0005515//molecular_function protein binding;GO:0008017//molecular_function microtubule binding;GO:0005509//molecular_function calcium ion binding	hypothetical protein cypCar_00008392 [Cyprinus carpio]	XM_016440725.1 PREDICTED: Sinocyclocheilus anshuiensis microtubule-actin cross-linking factor 1-like (LOC107653864), mRNA	Microtubule-actin cross-linking factor 1 {ECO:0000313|EMBL:ROK35846.1} OS=Anabarilius grahami (Kanglang fish) (Barilius grahami) ORFNames=DPX16_17589 {ECO:0000313|EMBL:ROK35846.1} PE=4	Growth-Arrest-Specific Protein 2 Domain	[Z] KOG0516 Dystonin, GAS (Growth-arrest-specific protein), and related proteins
gene_SCHocov5_0001165-RA		16.8675	10.1625	-1.3443	0.000531926	7.77581e-06	7.77581e-06	0.000531926	-1.3443		GO:0005634//cellular_component nucleus;GO:0006355//biological_process regulation of transcription, DNA-templated	PREDICTED: cbp/p300-interacting transactivator 3-like [Cyprinus carpio] >KTF77869.1 hypothetical protein cypCar_00044930 [Cyprinus carpio]	XM_016513013.1 PREDICTED: Sinocyclocheilus rhinocerous cbp/p300-interacting transactivator 3-like (LOC107708716), mRNA	CITED3b {ECO:0000313|EMBL:APX54478.1} OS=Megalobrama amblycephala (Chinese blunt snout bream) (Brema carp) Name=CITED3b {ECO:0000313|EMBL:APX54478.1} PE=2	CITED	[X] LSE3594 H Unnamed protein
gene_SCHocov5_0001238-RA		2.8225	0.9875	-1.71808	0.00637411	0.000215667	0.000215667	0.00637411	-1.71808	K12831//splicing factor 3B subunit 4	GO:0003676//molecular_function nucleic acid binding	PREDICTED: splicing factor 3B subunit 4-like [Sinocyclocheilus rhinocerous]	XM_016569630.1 PREDICTED: Sinocyclocheilus rhinocerous splicing factor 3B subunit 4-like (LOC107753477), mRNA	Uncharacterized protein {ECO:0000313|Ensembl:ENSSLDP00000018064} OS=Seriola lalandi dorsalis PE=4	RNA recognition motif. (a.k.a. RRM, RBD, or RNP domain)	[A] KOG0131 Splicing factor 3b, subunit 4	http://bioinfo.life.hust.edu.cn/AnimalTFDB#!/seach_result?type=Ensembl_Gene_ID&query=ENSCAFP00000004588
gene_SCHocov5_0001272-RA		10.38	5.0725	-1.30396	0.00146031	2.95959e-05	2.95959e-05	0.00146031	-1.30396	K04710//ceramide synthetase [EC:2.3.1.24]	GO:0003677//molecular_function DNA binding;GO:0016021//cellular_component integral component of membrane	PREDICTED: ceramide synthase 2-like isoform X1 [Sinocyclocheilus rhinocerous] >XP_016421809.1 PREDICTED: ceramide synthase 2-like isoform X2 [Sinocyclocheilus rhinocerous]	XM_016566323.1 PREDICTED: Sinocyclocheilus rhinocerous ceramide synthase 2-like (LOC107750802), transcript variant X2, mRNA	Ceramide synthase 2a {ECO:0000313|Ensembl:ENSDARP00000007330} LAG1 homolog, ceramide synthase 2 (S. cerevisiae) {ECO:0000313|EMBL:AAH45284.1} Lass2 protein {ECO:0000313|EMBL:AAI64702.1} Trh3 {ECO:0000313|EMBL:AAK83374.1} OS=Danio rerio (Zebrafish) (Brachydanio rerio) {ECO:0000313|ZFIN:ZDB-GENE-020808-2} PE=2	TLC domain	[U] KOG1607 Protein transporter of the TRAM (translocating chain-associating membrane) superfamily	http://bioinfo.life.hust.edu.cn/AnimalTFDB#!/seach_result?type=Ensembl_Gene_ID&query=ENSTNIP00000004275
gene_SCHocov5_0001286-RA		64.7575	536.472	2.68191	1.3968e-10	7.53313e-14	7.53313e-14	1.3968e-10	2.68191			PREDICTED: uncharacterized protein LOC107724087 [Sinocyclocheilus rhinocerous]	XM_016532865.1 PREDICTED: Sinocyclocheilus rhinocerous uncharacterized LOC107724087 (LOC107724087), mRNA	Si:rp71-15k1.1 {ECO:0000313|Ensembl:ENSDARP00000095394} OS=Danio rerio (Zebrafish) (Brachydanio rerio) ECO:0000313|ZFIN:ZDB-GENE-030131-1113} PE=1
gene_SCHocov5_0001287-RB		61.8525	333.262	1.97172	0.00274879	6.8115e-05	6.8115e-05	0.00274879	1.97172			PREDICTED: uncharacterized protein LOC107589401 [Sinocyclocheilus grahami] >XP_016133307.1 PREDICTED: uncharacterized protein LOC107589401 [Sinocyclocheilus grahami] >XP_016133308.1 PREDICTED: uncharacterized protein LOC107589401 [Sinocyclocheilus grahami]	XM_016532922.1 PREDICTED: Sinocyclocheilus rhinocerous uncharacterized LOC107724121 (LOC107724121), transcript variant X3, mRNA	Uncharacterized protein {ECO:0000313|EMBL:ROL45759.1} OS=Anabarilius grahami (Kanglang fish) (Barilius grahami) ORFNames=DPX16_11454 {ECO:0000313|EMBL:ROL45759.1} PE=4
gene_SCHocov5_0001304-RB		2.6225	1.5675	-1.04435	0.00973426	0.00039042	0.00039042	0.00973426	-1.04435	K12580//CCR4-NOT transcription complex subunit 3	GO:0005634//cellular_component nucleus;GO:0006355//biological_process regulation of transcription, DNA-templated	PREDICTED: CCR4-NOT transcription complex subunit 3-like [Sinocyclocheilus rhinocerous]	XM_016532907.1 PREDICTED: Sinocyclocheilus rhinocerous CCR4-NOT transcription complex subunit 3-like (LOC107724113), mRNA	CCR4-NOT transcription complex subunit 3 {ECO:0000313|EMBL:ROL45780.1} OS=Anabarilius grahami (Kanglang fish) (Barilius grahami) ORFNames=DPX16_11475 {ECO:0000313|EMBL:ROL45780.1} PE=4	NOT2 / NOT3 / NOT5 family	[K] KOG2150 CCR4-NOT transcriptional regulation complex, NOT5 subunit
gene_SCHocov5_0001377-RE		197.037	37.1975	-2.40109	0.00134031	2.62127e-05	2.62127e-05	0.00134031	-2.40109	K14000//ribosome-binding protein 1	GO:0015031//biological_process protein transport;GO:0030176//cellular_component integral component of endoplasmic reticulum membrane	PREDICTED: ribosome-binding protein 1-like isoform X1 [Sinocyclocheilus anshuiensis] >XP_016303739.1 PREDICTED: ribosome-binding protein 1-like isoform X1 [Sinocyclocheilus anshuiensis]	XM_016554278.1 PREDICTED: Sinocyclocheilus rhinocerous ribosome-binding protein 1-like (LOC107741526), transcript variant X3, mRNA	Ribosome-binding protein 1b {ECO:0000313|Ensembl:ENSDARP00000148899} OS=Danio rerio (Zebrafish) (Brachydanio rerio) ECO:0000313|ZFIN:ZDB-GENE-030429-36} PE=1	Ribosome receptor lysine/proline rich region	[J] LSE3605 H Ribosome binding protein
gene_SCHocov5_0001379-RB		2.445	1.1775	-1.32824	0.0312489	0.00210395	0.00210395	0.0312489	-1.32824		GO:0008080//molecular_function N-acetyltransferase activity	hypothetical protein cypCar_00025045 [Cyprinus carpio]	XM_016256607.1 PREDICTED: Sinocyclocheilus grahami protein PET117 homolog, mitochondrial-like (LOC107570376), transcript variant X2, mRNA	Cysteine-rich protein 2-binding protein {ECO:0000313|EMBL:ROL40719.1} OS=Anabarilius grahami (Kanglang fish) (Barilius grahami) ORFNames=DPX16_9713 {ECO:0000313|EMBL:ROL40719.1} PE=4	Acetyltransferase (GNAT) family	[R] KOG3138 Predicted N-acetyltransferase
gene_SCHocov5_0001381-RB		1.415	0.525	-1.64899	0.0457468	0.00366572	0.00366572	0.0457468	-1.64899	K11453//chromobox protein 6		PREDICTED: neuronal pentraxin receptor-like [Sinocyclocheilus grahami]	XM_016256610.1 PREDICTED: Sinocyclocheilus grahami neuronal pentraxin receptor-like (LOC107570379), mRNA	Neuronal pentraxin receptor {ECO:0000313|EMBL:ROL40722.1} OS=Anabarilius grahami (Kanglang fish) (Barilius grahami) ORFNames=DPX16_9716 {ECO:0000313|EMBL:ROL40722.1} PE=4	Pentaxin family	[T] LSE2762 H Neuronal pentraxin receptor
gene_SCHocov5_0001383-RB		130.715	44.405	-1.63292	0.0279207	0.00177843	0.00177843	0.0279207	-1.63292			PREDICTED: extracellular serine/threonine protein kinase FAM20C-like [Sinocyclocheilus anshuiensis]	XM_016554326.1 PREDICTED: Sinocyclocheilus rhinocerous extracellular serine/threonine protein kinase FAM20C-like (LOC107741571), mRNA	Family with sequence similarity 20 member C,-like {ECO:0000313|Ensembl:ENSDARP00000079306} OS=Danio rerio (Zebrafish) (Brachydanio rerio) Synonyms=si:dkey-179j5.2 {ECO:0000313|ZFIN:ZDB-GENE-070705-319} PE=1	Golgi casein kinase, C-terminal, Fam20	[S] KOG3829 Uncharacterized conserved protein	http://bioinfo.life.hust.edu.cn/AnimalTFDB#!/seach_result?type=Ensembl_Gene_ID&query=ENSDNOP00000024070
gene_SCHocov5_0001385-RA		42.265	11.44	-1.88634	0.0246575	0.0014753	0.0014753	0.0246575	-1.88634		GO:0005319//molecular_function lipid transporter activity;GO:0006869//biological_process lipid transport	PREDICTED: vitellogenin-like [Sinocyclocheilus rhinocerous]	XM_016521910.1 PREDICTED: Sinocyclocheilus rhinocerous vitellogenin-like (LOC107715730), mRNA	Vitellogenin 3 {ECO:0000313|EMBL:APB93354.1} OS=Ctenopharyngodon idella (Grass carp) (Leuciscus idella) Name=vtg3 {ECO:0000313|EMBL:APB93354.1} PE=2	Lipoprotein amino terminal region
gene_SCHocov5_0001386-RO		26243.3	1043.85	-4.10456	2.55556e-10	1.59586e-13	1.59586e-13	2.55556e-10	-4.10456		GO:0005319//molecular_function lipid transporter activity;GO:0006869//biological_process lipid transport	PREDICTED: vitellogenin-like [Sinocyclocheilus grahami]	XM_016455561.1 PREDICTED: Sinocyclocheilus anshuiensis vitellogenin-like (LOC107664873), mRNA	Vitellogenin B1 {ECO:0000313|EMBL:BAF73406.1} OS=Cyprinus carpio (Common carp) Name=vg-B1 {ECO:0000313|EMBL:BAF73406.1} PE=2	Domain of unknown function (DUF1944)	[I] KOG4338 Predicted lipoprotein
gene_SCHocov5_0001391-RB		0.5475	0.2475	-1.55469	0.0243237	0.00144575	0.00144575	0.0243237	-1.55469		GO:0005515//molecular_function protein binding	PREDICTED: WD repeat-containing protein 47-like [Sinocyclocheilus anshuiensis]	XM_016554295.1 PREDICTED: Sinocyclocheilus rhinocerous WD repeat-containing protein 47-like (LOC107741541), mRNA	WD repeat-containing protein 47 {ECO:0000313|EMBL:ROL40733.1} OS=Anabarilius grahami (Kanglang fish) (Barilius grahami) ORFNames=DPX16_9727 {ECO:0000313|EMBL:ROL40733.1} PE=4	WD domain, G-beta repeat	[R] KOG0641 WD40 repeat protein
gene_SCHocov5_0001520-RA		2.98	0.685	-2.11019	0.0222655	0.00126717	0.00126717	0.0222655	-2.11019	K19179//glycerophosphoinositol glycerophosphodiesterase [EC:3.1.4.44]	GO:0006629//biological_process lipid metabolic process;GO:0008081//molecular_function phosphoric diester hydrolase activity;GO:0008889//molecular_function glycerophosphodiester phosphodiesterase activity	PREDICTED: glycerophosphodiester phosphodiesterase 1-like isoform X1 [Sinocyclocheilus rhinocerous]	XM_016572119.1 PREDICTED: Sinocyclocheilus rhinocerous glycerophosphodiester phosphodiesterase 1-like (LOC107755351), transcript variant X1, mRNA	Glycerophosphodiester phosphodiesterase 1 {ECO:0000313|EMBL:ROL55436.1} OS=Anabarilius grahami (Kanglang fish) (Barilius grahami) ORFNames=DPX16_20812 {ECO:0000313|EMBL:ROL55436.1} PE=4	Glycerophosphoryl diester phosphodiesterase family	[C] KOG2258 Glycerophosphoryl diester phosphodiesterase
gene_SCHocov5_0001523-RA		18.9425	7.9075	-1.45677	0.000557532	8.37168e-06	8.37168e-06	0.000557532	-1.45677	K00510//heme oxygenase 1 [EC:1.14.14.18]	GO:0004392//molecular_function heme oxygenase (decyclizing) activity;GO:0006788//biological_process heme oxidation;GO:0055114//biological_process oxidation-reduction process	PREDICTED: heme oxygenase 2-like [Sinocyclocheilus anshuiensis] >XP_016303675.1 PREDICTED: heme oxygenase 2-like [Sinocyclocheilus anshuiensis] >XP_016303676.1 PREDICTED: heme oxygenase 2-like [Sinocyclocheilus anshuiensis] >XP_016303677.1 PREDICTED: heme oxygenase 2-like [Sinocyclocheilus anshuiensis] >XP_016303678.1 PREDICTED: heme oxygenase 2-like [Sinocyclocheilus anshuiensis]	XM_016448192.1 PREDICTED: Sinocyclocheilus anshuiensis heme oxygenase 2-like (LOC107659301), transcript variant X5, mRNA	Heme oxygenase {ECO:0000256|PIRNR:PIRNR000343} EC=1.14.14.18 {ECO:0000256|PIRNR:PIRNR000343} OS=Danio rerio (Zebrafish) (Brachydanio rerio) ECO:0000313|ZFIN:ZDB-GENE-040914-13} PE=1	Heme oxygenase	[P] KOG4480 Heme oxygenase
gene_SCHocov5_0001544-RA		0.21	1.46	2.18004	0.00405005	0.000114906	0.000114906	0.00405005	2.18004		GO:0003924//molecular_function GTPase activity;GO:0005525//molecular_function GTP binding	PREDICTED: GTP-binding protein 2-like isoform X1 [Sinocyclocheilus rhinocerous]	XM_016524501.1 PREDICTED: Sinocyclocheilus rhinocerous GTP-binding protein 2-like (LOC107717670), transcript variant X1, mRNA	GTP-binding protein 2b {ECO:0000313|Ensembl:ENSDARP00000095598} OS=Danio rerio (Zebrafish) (Brachydanio rerio) si:ch211-151i8.2 {ECO:0000313|ZFIN:ZDB-GENE-050208-373} PE=4	Elongation factor Tu domain 2	[J] KOG1143 Predicted translation elongation factor
gene_SCHocov5_0001620-RA		4.7775	15.3075	1.18936	0.0212844	0.00119502	0.00119502	0.0212844	1.18936			PREDICTED: heme-binding protein 1-like [Sinocyclocheilus grahami] >XP_016132026.1 PREDICTED: heme-binding protein 1-like [Sinocyclocheilus grahami]	XM_016504514.1 PREDICTED: Sinocyclocheilus anshuiensis heme-binding protein 1-like (LOC107702255), transcript variant X2, mRNA	Heme-binding protein 1 {ECO:0000313|EMBL:ROI83723.1} OS=Anabarilius grahami (Kanglang fish) (Barilius grahami) ORFNames=DPX16_14665 {ECO:0000313|EMBL:ROI83723.1} PE=4	SOUL heme-binding protein
gene_SCHocov5_0001652-RA		9.475	38.4375	1.62507	0.00900828	0.000350819	0.000350819	0.00900828	1.62507	K00940//nucleoside-diphosphate kinase [EC:2.7.4.6]	GO:0004550//molecular_function nucleoside diphosphate kinase activity;GO:0006165//biological_process nucleoside diphosphate phosphorylation;GO:0006183//biological_process GTP biosynthetic process;GO:0006228//biological_process UTP biosynthetic process;GO:0006241//biological_process CTP biosynthetic process	hypothetical protein cypCar_00038805 [Cyprinus carpio]	XM_016536928.1 PREDICTED: Sinocyclocheilus rhinocerous nucleoside diphosphate kinase-like (LOC107727143), mRNA	Nucleoside diphosphate kinase {ECO:0000256|RuleBase:RU004013} EC=2.7.4.6 {ECO:0000256|RuleBase:RU004013} OS=Pygocentrus nattereri (Red-bellied piranha) Name=NME2 {ECO:0000313|Ensembl:ENSPNAP00000018816} PE=3	Nucleoside diphosphate kinase	[F] KOG0888 Nucleoside diphosphate kinase	http://bioinfo.life.hust.edu.cn/AnimalTFDB#!/seach_result?type=Ensembl_Gene_ID&query=ENSDARP00000136238
gene_SCHocov5_0001664-RA		1.115	0.095	-2.66627	0.0258294	0.00158804	0.00158804	0.0258294	-2.66627	K04444//mitogen-activated protein kinase-activated protein kinase 3 [EC:2.7.11.1]	GO:0004672//molecular_function protein kinase activity;GO:0005524//molecular_function ATP binding;GO:0006468//biological_process protein phosphorylation	PREDICTED: MAP kinase-activated protein kinase 3 isoform X2 [Sinocyclocheilus rhinocerous]	XM_016522009.1 PREDICTED: Sinocyclocheilus rhinocerous mitogen-activated protein kinase-activated protein kinase 3 (mapkapk3), transcript variant X2, mRNA	Mitogen-activated protein kinase-activated protein kinase 3 {ECO:0000313|Ensembl:ENSDARP00000157636} OS=Danio rerio (Zebrafish) (Brachydanio rerio) ECO:0000313|ZFIN:ZDB-GENE-061215-124} PE=3	Protein kinase domain	[T] KOG0604 MAP kinase-activated protein kinase 2	http://bioinfo.life.hust.edu.cn/AnimalTFDB#!/seach_result?type=Ensembl_Gene_ID&query=ENSMPUP00000001840
gene_SCHocov5_0001675-RA		0.7125	5.475	2.30991	0.00115667	2.16362e-05	2.16362e-05	0.00115667	2.30991	K06238//collagen, type VI, alpha		PREDICTED: collagen alpha-1(VI) chain-like [Sinocyclocheilus rhinocerous]	XM_016472432.1 PREDICTED: Sinocyclocheilus anshuiensis collagen alpha-1(VI) chain-like (LOC107677507), mRNA	Collagen, type VI, alpha 1 {ECO:0000313|Ensembl:ENSDARP00000103794} OS=Danio rerio (Zebrafish) (Brachydanio rerio) ECO:0000313|ZFIN:ZDB-GENE-070501-6} PE=1	Collagen triple helix repeat (20 copies)	[W] KOG3544 Collagens (type IV and type XIII), and related proteins
gene_SCHocov5_0001676-RA		0.9325	5.325	1.96999	0.00567728	0.000182098	0.000182098	0.00567728	1.96999	K06238//collagen, type VI, alpha		PREDICTED: collagen alpha-2(VI) chain-like isoform X1 [Sinocyclocheilus rhinocerous] >XP_016377510.1 PREDICTED: collagen alpha-2(VI) chain-like isoform X1 [Sinocyclocheilus rhinocerous]	XM_016522024.1 PREDICTED: Sinocyclocheilus rhinocerous collagen alpha-2(VI) chain-like (LOC107715814), transcript variant X2, mRNA	Collagen, type VI, alpha 2 {ECO:0000313|Ensembl:ENSDARP00000082031} OS=Danio rerio (Zebrafish) (Brachydanio rerio) ECO:0000313|ZFIN:ZDB-GENE-070501-7} PE=4	Collagen triple helix repeat (20 copies)	[W] KOG3544 Collagens (type IV and type XIII), and related proteins
gene_SCHocov5_0001708-RB		1.1425	4.095	1.50164	6.82358e-06	3.44762e-08	3.44762e-08	6.82358e-06	1.50164	K19827//microtuble-actin crosslinking factor 1	GO:0008017//molecular_function microtubule binding;GO:0005509//molecular_function calcium ion binding;GO:0005515//molecular_function protein binding	PREDICTED: microtubule-actin cross-linking factor 1 isoform X2 [Sinocyclocheilus rhinocerous]	XM_016462816.1 PREDICTED: Sinocyclocheilus anshuiensis microtubule-actin cross-linking factor 1-like (LOC107670270), mRNA	Microtubule-actin crosslinking factor 1a {ECO:0000313|Ensembl:ENSDARP00000054273} OS=Danio rerio (Zebrafish) (Brachydanio rerio) ECO:0000313|ZFIN:ZDB-GENE-030131-3606} PE=1	Growth-Arrest-Specific Protein 2 Domain	[Z] KOG0516 Dystonin, GAS (Growth-arrest-specific protein), and related proteins
gene_SCHocov5_0001740-RB		26.0775	6.6675	-2.2816	1.70298e-05	1.01334e-07	1.01334e-07	1.70298e-05	-2.2816		GO:0042978//molecular_function ornithine decarboxylase activator activity;GO:0003824//molecular_function catalytic activity;GO:0006596//biological_process polyamine biosynthetic process	PREDICTED: antizyme inhibitor 1-like [Sinocyclocheilus anshuiensis]	XM_016533140.1 PREDICTED: Sinocyclocheilus rhinocerous antizyme inhibitor 1-like (LOC107724288), mRNA	Antizyme inhibitor 1b {ECO:0000313|Ensembl:ENSDARP00000122392} OS=Danio rerio (Zebrafish) (Brachydanio rerio) ECO:0000313|ZFIN:ZDB-GENE-030121-1} PE=3	Pyridoxal-dependent decarboxylase, C-terminal sheet domain	[E] KOG0622 Ornithine decarboxylase
gene_SCHocov5_0001771-RA		9.1725	2.0275	-2.29016	0.000237845	2.78183e-06	2.78183e-06	0.000237845	-2.29016	K19870//sperm-associated antigen 1	GO:0005515//molecular_function protein binding	PREDICTED: sperm-associated antigen 1A-like isoform X2 [Sinocyclocheilus rhinocerous]	XM_016550056.1 PREDICTED: Sinocyclocheilus rhinocerous sperm-associated antigen 1A (LOC107738319), mRNA	Sperm-associated antigen 1A {ECO:0000313|Ensembl:ENSDARP00000104892} OS=Danio rerio (Zebrafish) (Brachydanio rerio) ECO:0000313|ZFIN:ZDB-GENE-030131-9443} PE=1	Tetratricopeptide repeat	[R] KOG1124 FOG: TPR repeat
gene_SCHocov5_0001772-RB		8.895	2.925	-1.98788	1.90493e-08	2.48728e-11	2.48728e-11	1.90493e-08	-1.98788	K11972//E3 ubiquitin-protein ligase RNF19A [EC:2.3.2.27]	GO:0004842//molecular_function ubiquitin-protein transferase activity;GO:0016567//biological_process protein ubiquitination	PREDICTED: LOW QUALITY PROTEIN: E3 ubiquitin-protein ligase RNF19A-like [Cyprinus carpio]	XM_019072976.1 PREDICTED: Cyprinus carpio E3 ubiquitin-protein ligase RNF19A-like (LOC109055787), mRNA	RBR-type E3 ubiquitin transferase {ECO:0000256|SAAS:SAAS01037474} EC=2.3.2.31 {ECO:0000256|SAAS:SAAS01037474} OS=Danio rerio (Zebrafish) (Brachydanio rerio) ECO:0000313|ZFIN:ZDB-GENE-030131-9414} PE=3	IBR domain, a half RING-finger domain	[O] KOG1815 Predicted E3 ubiquitin ligase
gene_SCHocov5_0001842-RA		0.1525	1.9475	2.97684	0.00206956	4.6878e-05	4.6878e-05	0.00206956	2.97684	K09068//T-cell acute lymphocytic leukemia protein	GO:0046983//molecular_function protein dimerization activity	PREDICTED: T-cell acute lymphocytic leukemia protein 1 homolog [Sinocyclocheilus anshuiensis] >XP_016317759.1 PREDICTED: T-cell acute lymphocytic leukemia protein 1 homolog [Sinocyclocheilus anshuiensis] >XP_016317760.1 PREDICTED: T-cell acute lymphocytic leukemia protein 1 homolog [Sinocyclocheilus anshuiensis] >XP_016317761.1 PREDICTED: T-cell acute lymphocytic leukemia protein 1 homolog [Sinoc…	XM_016462276.1 PREDICTED: Sinocyclocheilus anshuiensis T-cell acute lymphocytic leukemia protein 1 homolog (LOC107669848), transcript variant X5, mRNA	Uncharacterized protein {ECO:0000313|Ensembl:ENSPKIP00000015807} OS=Paramormyrops kingsleyae PE=4	Helix-loop-helix DNA-binding domain	[K] KOG4029 Transcription factor HAND2/Transcription factor TAL1/TAL2/LYL1	http://bioinfo.life.hust.edu.cn/AnimalTFDB#!/seach_result?type=Ensembl_Gene_ID&query=ENSDARP00000077498
gene_SCHocov5_0001846-RA		0.3775	0.9875	1.79674	0.0239554	0.0014123	0.0014123	0.0239554	1.79674			PREDICTED: pleckstrin homology domain-containing family B member 2-like [Sinocyclocheilus rhinocerous] >XP_016398137.1 PREDICTED: pleckstrin homology domain-containing family B member 2-like [Sinocyclocheilus rhinocerous] >XP_016398138.1 PREDICTED: pleckstrin homology domain-containing family B member 2-like [Sinocyclocheilus rhinocerous]	XM_016542652.1 PREDICTED: Sinocyclocheilus rhinocerous pleckstrin homology domain-containing family B member 2-like (LOC107731538), transcript variant X3, mRNA	Pleckstrin homology domain-containing, family B (evectins) member 2 {ECO:0000313|Ensembl:ENSDARP00000015417} OS=Danio rerio (Zebrafish) (Brachydanio rerio) ECO:0000313|ZFIN:ZDB-GENE-040426-754} PE=4	PH domain	[X] LSE3524 H Unnamed protein
gene_SCHocov5_0001858-RA		10.02	3.0175	-1.78887	0.0375393	0.00274976	0.00274976	0.0375393	-1.78887	K14692//solute carrier family 30 (zinc transporter), member 5/7	GO:0006812//biological_process cation transport;GO:0008324//molecular_function cation transmembrane transporter activity;GO:0016021//cellular_component integral component of membrane;GO:0055085//biological_process transmembrane transport	PREDICTED: zinc transporter 7 [Sinocyclocheilus grahami]	XM_016282259.1 PREDICTED: Sinocyclocheilus grahami zinc transporter 7 (LOC107592711), mRNA	Solute carrier family 30 member 7-1 {ECO:0000313|EMBL:BAP46877.1} OS=Cyprinus carpio (Common carp) Name=slc30a7-1 {ECO:0000313|EMBL:BAP46877.1} PE=2	Cation efflux family	[P] KOG1484 Putative Zn2+ transporter MSC2 (cation diffusion facilitator superfamily)
gene_SCHocov5_0001866-RA		1.1075	5.51	1.90457	0.000474445	6.76934e-06	6.76934e-06	0.000474445	1.90457	K17845//krueppel-like factor 2	GO:0003676//molecular_function nucleic acid binding	PREDICTED: Krueppel-like factor 2 [Sinocyclocheilus rhinocerous]	XM_016456416.1 PREDICTED: Sinocyclocheilus anshuiensis Krueppel-like factor 2 (LOC107665506), mRNA	Kruppel-like factor 2a {ECO:0000313|EMBL:CAK04231.1, ECO:0000313|Ensembl:ENSDARP00000062586} OS=Danio rerio (Zebrafish) (Brachydanio rerio) ORFNames=CH211-171D11.5-001-3 {ECO:0000313|EMBL:CAK04231.1} PE=4	Zinc finger, C2H2 type	[R] KOG1721 FOG: Zn-finger	http://bioinfo.life.hust.edu.cn/AnimalTFDB#!/seach_result?type=Ensembl_Gene_ID&query=ENSDARP00000062586
gene_SCHocov5_0001895-RA		8.1175	3.2875	-1.57094	0.0402218	0.00303091	0.00303091	0.0402218	-1.57094	K15183//RNA polymerase II elongation factor ELL	GO:0006366//biological_process transcription by RNA polymerase II;GO:0008023//cellular_component transcription elongation factor complex;GO:0042795//biological_process snRNA transcription by RNA polymerase II;GO:0006368//biological_process transcription elongation from RNA polymerase II promoter	PREDICTED: RNA polymerase II elongation factor ELL-like [Sinocyclocheilus rhinocerous]	XM_016471739.1 PREDICTED: Sinocyclocheilus anshuiensis elongation factor for RNA polymerase II (ell), mRNA	Elongation factor RNA polymerase II {ECO:0000313|EMBL:AAH58072.1, ECO:0000313|Ensembl:ENSDARP00000091415} OS=Danio rerio (Zebrafish) (Brachydanio rerio) ECO:0000313|ZFIN:ZDB-GENE-030131-3946} PE=1	Occludin homology domain	[K] KOG4796 RNA polymerase II elongation factor
gene_SCHocov5_0001967-RA		0.1875	1.465	2.11602	0.047698	0.00390871	0.00390871	0.047698	2.11602			PREDICTED: matrix-remodeling-associated protein 8-like [Sinocyclocheilus anshuiensis]	XM_016442494.1 PREDICTED: Sinocyclocheilus anshuiensis matrix-remodeling-associated protein 8-like (LOC107655079), mRNA	Matrix-remodelling associated 8 {ECO:0000313|EMBL:AAI29224.1} Si:ch211-15p9.5 {ECO:0000313|EMBL:CAP71914.1} OS=Danio rerio (Zebrafish) (Brachydanio rerio) Synonyms=si:ch211-15p9.5 {ECO:0000313|ZFIN:ZDB-GENE-060503-671} PE=2	Immunoglobulin V-set domain
gene_SCHocov5_0001974-RA		3.645	2.04	-1.1449	0.029519	0.00193259	0.00193259	0.029519	-1.1449	K01260//aminopeptidase B [EC:3.4.11.6]	GO:0008237//molecular_function metallopeptidase activity;GO:0008270//molecular_function zinc ion binding;GO:0006508//biological_process proteolysis;GO:0004177//molecular_function aminopeptidase activity;GO:0005615//cellular_component extracellular space	PREDICTED: aminopeptidase B-like isoform X1 [Sinocyclocheilus rhinocerous]	XM_016537914.1 PREDICTED: Sinocyclocheilus rhinocerous aminopeptidase B-like (LOC107727878), transcript variant X1, mRNA	Aminopeptidase B {ECO:0000313|EMBL:ROI16120.1} OS=Anabarilius grahami (Kanglang fish) (Barilius grahami) ORFNames=DPX16_12238 {ECO:0000313|EMBL:ROI16120.1} PE=4	Leukotriene A4 hydrolase, C-terminal	[IOVE] KOG1047 Bifunctional leukotriene A4 hydrolase/aminopeptidase LTA4H
gene_SCHocov5_0001975-RA		8.7975	3.42	-1.61378	0.00790046	0.000290633	0.000290633	0.00790046	-1.61378	K07297//adiponectin receptor	GO:0016491//molecular_function oxidoreductase activity;GO:0055114//biological_process oxidation-reduction process;GO:0005085//molecular_function guanyl-nucleotide exchange factor activity;GO:0007264//biological_process small GTPase mediated signal transduction;GO:0016021//cellular_component integral component of membrane	PREDICTED: NADH-cytochrome b5 reductase 3-like [Sinocyclocheilus grahami]	XM_016537907.1 PREDICTED: Sinocyclocheilus rhinocerous NADH-cytochrome b5 reductase 3-like (LOC107727873), mRNA	Adiponectin receptor 1a {ECO:0000313|Ensembl:ENSDARP00000114440} OS=Danio rerio (Zebrafish) (Brachydanio rerio) ECO:0000313|ZFIN:ZDB-GENE-040718-169} PE=4	Haemolysin-III related	[RT] KOG0748 Predicted membrane proteins, contain hemolysin III domain
gene_SCHocov5_0001977-RA		0.245	1.07	1.61891	0.0382599	0.00281832	0.00281832	0.0382599	1.61891		GO:0005523//molecular_function tropomyosin binding;GO:0051694//biological_process pointed-end actin filament capping;GO:0006936//biological_process muscle contraction	PREDICTED: leiomodin-1-like [Sinocyclocheilus rhinocerous]	XM_016537702.1 PREDICTED: Sinocyclocheilus rhinocerous leiomodin-1-like (LOC107727744), mRNA	Uncharacterized protein {ECO:0000313|Ensembl:ENSDARP00000155176} OS=Danio rerio (Zebrafish) (Brachydanio rerio) Name=lmod1b {ECO:0000313|Ensembl:ENSDARP00000155176} PE=4		[Z] KOG3735 Tropomodulin and leiomodulin
gene_SCHocov5_0001978-RA		37.9075	19.55	-1.43547	0.000143694	1.50231e-06	1.50231e-06	0.000143694	-1.43547	K17795//mitochondrial import inner membrane translocase subunit TIM17		PREDICTED: mitochondrial import inner membrane translocase subunit Tim17-A [Sinocyclocheilus grahami] >XP_016337868.1 PREDICTED: mitochondrial import inner membrane translocase subunit Tim17-A [Sinocyclocheilus anshuiensis] >XP_016420143.1 PREDICTED: mitochondrial import inner membrane translocase subunit Tim17-A [Sinocyclocheilus rhinocerous]	XM_016537877.1 PREDICTED: Sinocyclocheilus rhinocerous mitochondrial import inner membrane translocase subunit Tim17-A-like (LOC107727855), transcript variant X2, mRNA	Mitochondrial import inner membrane translocase subunit TIM17 {ECO:0000256|RuleBase:RU364008} OS=Danio rerio (Zebrafish) (Brachydanio rerio) ECO:0000313|ZFIN:ZDB-GENE-031030-6} PE=1	Tim17/Tim22/Tim23/Pmp24 family	[U] KOG1652 Mitochondrial import inner membrane translocase, subunit TIM17
gene_SCHocov5_0001982-RB		0.7425	3.8625	1.8519	0.0235161	0.00137506	0.00137506	0.0235161	1.8519			PREDICTED: protein NDRG3-like isoform X3 [Cyprinus carpio]	XM_016442457.1 PREDICTED: Sinocyclocheilus anshuiensis protein NDRG3-like (LOC107655061), transcript variant X2, mRNA	Uncharacterized protein {ECO:0000313|Ensembl:ENSACLP00000030407} OS=Astatotilapia calliptera (Eastern happy) (Chromis callipterus) PE=4	Ndr family	[S] KOG2931 Differentiation-related gene 1 protein (NDR1 protein), related proteins
gene_SCHocov5_0001989-RA		6.445	1.35	-2.36978	0.000142821	1.48781e-06	1.48781e-06	0.000142821	-2.36978	K03163//DNA topoisomerase I [EC:5.99.1.2]	GO:0003677//molecular_function DNA binding;GO:0003917//molecular_function DNA topoisomerase type I activity;GO:0005694//cellular_component chromosome;GO:0006265//biological_process DNA topological change	PREDICTED: DNA topoisomerase 1-like [Sinocyclocheilus rhinocerous]	XM_016537802.1 PREDICTED: Sinocyclocheilus rhinocerous DNA topoisomerase 1-like (LOC107727807), mRNA	DNA topoisomerase I {ECO:0000256|RuleBase:RU365101} EC=5.99.1.2 {ECO:0000256|RuleBase:RU365101} DNA topoisomerase 1 {ECO:0000256|RuleBase:RU365101} OS=Anabarilius grahami (Kanglang fish) (Barilius grahami) ORFNames=DPX16_12254 {ECO:0000313|EMBL:ROI16136.1} PE=3	Eukaryotic DNA topoisomerase I, DNA binding fragment	[L] KOG0981 DNA topoisomerase I
gene_SCHocov5_0002001-RA		5.01	1.1575	-2.13954	0.00533968	0.000167935	0.000167935	0.00533968	-2.13954	K14538//nuclear GTP-binding protein	GO:0005525//molecular_function GTP binding	PREDICTED: guanine nucleotide-binding protein-like 3-like protein [Sinocyclocheilus grahami]	XM_016537790.1 PREDICTED: Sinocyclocheilus rhinocerous guanine nucleotide-binding protein-like 3-like protein (LOC107727799), mRNA	FLJ10613-like {ECO:0000313|EMBL:AAT68055.1} Guanine nucleotide-binding protein-like 3 (nucleolar)-like {ECO:0000313|Ensembl:ENSDARP00000005405} OS=Danio rerio (Zebrafish) (Brachydanio rerio) ORFNames=zK13A21.8-001 {ECO:0000313|EMBL:CAE30418.1} PE=1	GNL3L/Grn1 putative GTPase	[R] KOG2484 GTPase
gene_SCHocov5_0002009-RB		3.14	1.5575	-1.25414	0.0275064	0.00173968	0.00173968	0.0275064	-1.25414	K12655//OTU domain-containing protein 5 [EC:3.4.19.12]	GO:0004843//molecular_function thiol-dependent ubiquitin-specific protease activity;GO:0016579//biological_process protein deubiquitination	PREDICTED: OTU domain-containing protein 5-A-like [Sinocyclocheilus grahami]	XM_016489929.1 PREDICTED: Sinocyclocheilus anshuiensis OTU domain-containing protein 5-A-like (LOC107691361), mRNA	OTU domain-containing protein 5-A {ECO:0000313|EMBL:ROI16152.1} OS=Anabarilius grahami (Kanglang fish) (Barilius grahami) ORFNames=DPX16_12270 {ECO:0000313|EMBL:ROI16152.1} PE=4	OTU-like cysteine protease	[TO] KOG2605 OTU (ovarian tumor)-like cysteine protease
gene_SCHocov5_0002014-RA		0.59	0.2	-1.79672	0.0258124	0.00158553	0.00158553	0.0258124	-1.79672		GO:0046332//molecular_function SMAD binding	PREDICTED: ski oncogene-like isoform X1 [Sinocyclocheilus rhinocerous] >XP_016393279.1 PREDICTED: ski oncogene-like isoform X2 [Sinocyclocheilus rhinocerous]	XM_016537793.1 PREDICTED: Sinocyclocheilus rhinocerous ski oncogene-like (LOC107727803), transcript variant X2, mRNA	Nuclear oncoprotein {ECO:0000313|EMBL:AAC64707.1} V-ski avian sarcoma viral oncogene homolog b {ECO:0000313|Ensembl:ENSDARP00000094325} OS=Danio rerio (Zebrafish) (Brachydanio rerio) Synonyms=skiB {ECO:0000313|EMBL:AAC64707.1} PE=2	c-SKI Smad4 binding domain	[S] TWOG0125 Uncharacterized protein, contains SKI/SNO domain
gene_SCHocov5_0002015-RA		3.3675	1.2625	-1.06918	0.0483361	0.00398433	0.00398433	0.0483361	-1.06918			PREDICTED: transmembrane protein 51-like [Sinocyclocheilus rhinocerous] >XP_016393284.1 PREDICTED: transmembrane protein 51-like [Sinocyclocheilus rhinocerous]	XM_016489973.1 PREDICTED: Sinocyclocheilus anshuiensis transmembrane protein 51-like (LOC107691400), transcript variant X3, mRNA	Transmembrane protein 51 {ECO:0000313|EMBL:ROI16159.1} OS=Anabarilius grahami (Kanglang fish) (Barilius grahami) ORFNames=DPX16_12277 {ECO:0000313|EMBL:ROI16159.1} PE=4	Transmembrane protein 51
gene_SCHocov5_0002021-RA		3.0625	1.3125	-1.39114	0.0379767	0.00279136	0.00279136	0.0379767	-1.39114	K14767//U3 small nucleolar RNA-associated protein 3		PREDICTED: something about silencing protein 10-like [Sinocyclocheilus anshuiensis]	XM_016489915.1 PREDICTED: Sinocyclocheilus anshuiensis something about silencing protein 10-like (LOC107691351), mRNA	UTP3, small subunit (SSU) processome component, homolog (S. cerevisiae) {ECO:0000313|Ensembl:ENSDARP00000073711} Zgc:92127 {ECO:0000313|EMBL:AAH81603.1} OS=Danio rerio (Zebrafish) (Brachydanio rerio) Synonyms=zgc:92127 {ECO:0000313|EMBL:AAH81603.1} PE=1	Sas10/Utp3/C1D family	[B] KOG3118 Disrupter of silencing SAS10
gene_SCHocov5_0002039-RA		0.3175	3.4925	3.17782	2.42604e-06	9.393e-09	9.393e-09	2.42604e-06	3.17782	K09361//BarH-like homeobox	GO:0003677//molecular_function DNA binding	PREDICTED: homeobox protein BarH-like 1 [Sinocyclocheilus anshuiensis] >XP_016337786.1 PREDICTED: homeobox protein BarH-like 1 [Sinocyclocheilus anshuiensis]	XM_016537785.1 PREDICTED: Sinocyclocheilus rhinocerous homeobox protein BarH-like 1 (LOC107727794), mRNA	Barx1 protein {ECO:0000313|EMBL:AAI65106.1} Homeobox protein BarH-like 1 {ECO:0000313|Ensembl:ENSDARP00000014797} OS=Danio rerio (Zebrafish) (Brachydanio rerio) ECO:0000313|ZFIN:ZDB-GENE-050522-28} PE=2	Homeobox domain	[R] KOG0488 Transcription factor BarH and related HOX domain proteins	http://bioinfo.life.hust.edu.cn/AnimalTFDB#!/seach_result?type=Ensembl_Gene_ID&query=ENSDARP00000014797
gene_SCHocov5_0002045-RA		12.755	2.045	-2.06147	4.09e-05	3.0765e-07	3.0765e-07	4.09e-05	-2.06147		GO:0042978//molecular_function ornithine decarboxylase activator activity;GO:0003824//molecular_function catalytic activity;GO:0006596//biological_process polyamine biosynthetic process	PREDICTED: antizyme inhibitor 1-like [Sinocyclocheilus rhinocerous]	XM_016533140.1 PREDICTED: Sinocyclocheilus rhinocerous antizyme inhibitor 1-like (LOC107724288), mRNA	Antizyme inhibitor 1b {ECO:0000313|Ensembl:ENSDARP00000122392} OS=Danio rerio (Zebrafish) (Brachydanio rerio) ECO:0000313|ZFIN:ZDB-GENE-030121-1} PE=3	Pyridoxal-dependent decarboxylase, C-terminal sheet domain	[E] KOG0622 Ornithine decarboxylase
gene_SCHocov5_0002073-RA		0.76	4.2825	1.97116	0.000508844	7.4095e-06	7.4095e-06	0.000508844	1.97116		GO:0007605//biological_process sensory perception of sound;GO:0048741//biological_process skeletal muscle fiber development	PREDICTED: protein FAM65B [Sinocyclocheilus grahami]	XM_016270894.1 PREDICTED: Sinocyclocheilus grahami family with sequence similarity 65 member B (fam65b), mRNA	Rho family-interacting cell polarization regulator 2 {ECO:0000313|Ensembl:ENSDARP00000157357} OS=Danio rerio (Zebrafish) (Brachydanio rerio) ECO:0000313|ZFIN:ZDB-GENE-060503-342} PE=4	Filopodia upregulated, FAM65	[X] TWOG0638 Unnamed protein
gene_SCHocov5_0002074-RA		0.0425	1.185	3.24788	0.00473016	0.00014373	0.00014373	0.00473016	3.24788		GO:0007605//biological_process sensory perception of sound;GO:0048741//biological_process skeletal muscle fiber development	hypothetical protein cypCar_00035372 [Cyprinus carpio]	XM_016504364.1 PREDICTED: Sinocyclocheilus anshuiensis family with sequence similarity 65 member B (fam65b), transcript variant X3, mRNA	Rho family-interacting cell polarization regulator 2 {ECO:0000313|EMBL:ROK35777.1} OS=Anabarilius grahami (Kanglang fish) (Barilius grahami) ORFNames=DPX16_17520 {ECO:0000313|EMBL:ROK35777.1} PE=4
gene_SCHocov5_0002084-RA		13.26	4.5475	-1.72264	0.00651267	0.000223128	0.000223128	0.00651267	-1.72264	K07945//ADP-ribosylation factor-like protein 4	GO:0005525//molecular_function GTP binding;GO:0005622//cellular_component intracellular;GO:0007264//biological_process small GTPase mediated signal transduction	PREDICTED: ADP-ribosylation factor-like protein 4A [Sinocyclocheilus anshuiensis]	XM_016504377.1 PREDICTED: Sinocyclocheilus anshuiensis ADP-ribosylation factor-like protein 4A (LOC107702133), mRNA	ADP-ribosylation factor-like 4 {ECO:0000313|EMBL:CAK04314.1} ADP-ribosylation factor-like 4, like {ECO:0000313|EMBL:AAH63973.1} ADP-ribosylation factor-like 4ab {ECO:0000313|Ensembl:ENSDARP00000040809} OS=Danio rerio (Zebrafish) (Brachydanio rerio) ORFNames=CH211-195L15.5-001-2 {ECO:0000313|EMBL:CAK04314.1} PE=2	ADP-ribosylation factor family	[U] KOG0070 GTP-binding ADP-ribosylation factor Arf1
gene_SCHocov5_0002093-RB		0.175	1.24	2.38661	0.0125793	0.000557413	0.000557413	0.0125793	2.38661			PREDICTED: sodium-dependent lysophosphatidylcholine symporter 1-B [Sinocyclocheilus rhinocerous]	XM_016484243.1 PREDICTED: Sinocyclocheilus anshuiensis sodium-dependent lysophosphatidylcholine symporter 1-B (LOC107687081), mRNA	Sodium-dependent lysophosphatidylcholine symporter 1-B {ECO:0000313|EMBL:ROK35758.1} OS=Anabarilius grahami (Kanglang fish) (Barilius grahami) ORFNames=DPX16_17501 {ECO:0000313|EMBL:ROK35758.1} PE=4	MFS/sugar transport protein	[G] KOG4830 Predicted sugar transporter
gene_SCHocov5_0002102-RB		2.6925	1.5575	-1.08375	0.0415137	0.00318983	0.00318983	0.0415137	-1.08375	K17552//protein phosphatase 1 regulatory subunit 10	GO:0005634//cellular_component nucleus;GO:0046872//molecular_function metal ion binding	PREDICTED: serine/threonine-protein phosphatase 1 regulatory subunit 10-like [Sinocyclocheilus rhinocerous] >XP_016415137.1 PREDICTED: serine/threonine-protein phosphatase 1 regulatory subunit 10-like [Sinocyclocheilus rhinocerous]	XM_016513730.1 PREDICTED: Sinocyclocheilus rhinocerous serine/threonine-protein phosphatase 1 regulatory subunit 10-like (LOC107709274), transcript variant X2, mRNA	Serine/threonine-protein phosphatase 1 regulatory subunit 10 {ECO:0000313|EMBL:ROK35748.1} OS=Anabarilius grahami (Kanglang fish) (Barilius grahami) ORFNames=DPX16_17491 {ECO:0000313|EMBL:ROK35748.1} PE=4	Zinc finger C-x8-C-x5-C-x3-H type (and similar)	[X] TWOG0672 Unnamed protein
gene_SCHocov5_0002108-RA		0.175	1.1875	2.01527	0.0264878	0.0016443	0.0016443	0.0264878	2.01527			PREDICTED: uncharacterized protein LOC107738604 [Sinocyclocheilus rhinocerous]	XM_016550371.1 PREDICTED: Sinocyclocheilus rhinocerous uncharacterized LOC107738604 (LOC107738604), mRNA	RNA-binding protein 43 {ECO:0000313|EMBL:ROK35667.1} OS=Anabarilius grahami (Kanglang fish) (Barilius grahami) ORFNames=DPX16_17410 {ECO:0000313|EMBL:ROK35667.1} PE=4	Nmi/IFP 35 domain (NID)
gene_SCHocov5_0002133-RA		6.5875	20.9575	1.17122	0.0200286	0.00109211	0.00109211	0.0200286	1.17122		GO:0003677//molecular_function DNA binding;GO:0006281//biological_process DNA repair	PREDICTED: endonuclease/exonuclease/phosphatase family domain-containing protein 1-like isoform X1 [Sinocyclocheilus anshuiensis]	XM_016558866.1 PREDICTED: Sinocyclocheilus rhinocerous endonuclease/exonuclease/phosphatase family domain-containing protein 1-like (LOC107745036), mRNA	Endonuclease/exonuclease/phosphatase family domain-containing protein 1 {ECO:0000313|Ensembl:ENSDARP00000095703} OS=Danio rerio (Zebrafish) (Brachydanio rerio) ECO:0000313|ZFIN:ZDB-GENE-040426-1831} PE=4	Helix-hairpin-helix motif	[K] KOG1857 Transcription accessory protein TEX, contains S1 domain
gene_SCHocov5_0002183-RD		0.965	0.0975	-3.24221	0.00200851	4.48678e-05	4.48678e-05	0.00200851	-3.24221			PREDICTED: uncharacterized protein LOC107754833 [Sinocyclocheilus rhinocerous]	XM_016494025.1 PREDICTED: Sinocyclocheilus anshuiensis uncharacterized LOC107694340 (LOC107694340), transcript variant X3, mRNA	Uncharacterized protein {ECO:0000313|EMBL:ROK35707.1} OS=Anabarilius grahami (Kanglang fish) (Barilius grahami) ORFNames=DPX16_17450 {ECO:0000313|EMBL:ROK35707.1} PE=4	Domain of unknown function (DUF4661)	[X] LSE3003 H Unnamed protein
gene_SCHocov5_0002217-RA		2.15	12.75	1.97986	0.0244153	0.00145466	0.00145466	0.0244153	1.97986	K08562//nuclear receptor subfamily 0 group B member 1	GO:0006355//biological_process regulation of transcription, DNA-templated;GO:0043401//biological_process steroid hormone mediated signaling pathway;GO:0003677//molecular_function DNA binding;GO:0003707//molecular_function steroid hormone receptor activity;GO:0005634//cellular_component nucleus;GO:0030325//biological_process adrenal gland development	PREDICTED: nuclear receptor subfamily 0 group B member 1-like [Sinocyclocheilus rhinocerous]	XM_016548138.1 PREDICTED: Sinocyclocheilus rhinocerous nuclear receptor subfamily 0 group B member 1-like (LOC107736787), mRNA	Dax1 {ECO:0000313|EMBL:AHK25456.1} OS=Cyprinus carpio (Common carp) Name=NROB1 {ECO:0000313|EMBL:AHK25456.1} PE=2	Ligand-binding domain of nuclear hormone receptor	[T] KOG3575 FOG: Hormone receptors	http://bioinfo.life.hust.edu.cn/AnimalTFDB#!/seach_result?type=Ensembl_Gene_ID&query=ENSDARP00000105523
gene_SCHocov5_0002241-RA		10.38	3.78	-1.55899	0.0460114	0.00369606	0.00369606	0.0460114	-1.55899	K00966//mannose-1-phosphate guanylyltransferase [EC:2.7.7.13]	GO:0009058//biological_process biosynthetic process;GO:0016779//molecular_function nucleotidyltransferase activity	hypothetical protein cypCar_00039048 [Cyprinus carpio]	XM_016276484.1 PREDICTED: Sinocyclocheilus grahami GDP-mannose pyrophosphorylase B (gmppb), transcript variant X2, mRNA	Mannose-1-phosphate guanyltransferase beta {ECO:0000313|Ensembl:ENSDARP00000022618} OS=Danio rerio (Zebrafish) (Brachydanio rerio) ECO:0000313|ZFIN:ZDB-GENE-040801-234} PE=1	Bacterial transferase hexapeptide (six repeats)	[M] KOG1322 GDP-mannose pyrophosphorylase/mannose-1-phosphate guanylyltransferase
gene_SCHocov5_0002254-RA		2280.51	8071.49	1.45029	0.0030413	7.86646e-05	7.86646e-05	0.0030413	1.45029		GO:0004869//molecular_function cysteine-type endopeptidase inhibitor activity	PREDICTED: antihemorrhagic factor cHLP-B-like isoform X2 [Sinocyclocheilus rhinocerous] >XP_016367485.1 PREDICTED: antihemorrhagic factor cHLP-B-like isoform X3 [Sinocyclocheilus rhinocerous]	XM_016276508.1 PREDICTED: Sinocyclocheilus grahami antihemorrhagic factor cHLP-B-like (LOC107588428), mRNA	Fetuin long form {ECO:0000313|EMBL:AAO74862.1} OS=Cyprinus carpio (Common carp) PE=2	Cystatin domain
gene_SCHocov5_0002255-RA		1839.57	7083.27	1.674	9.69802e-07	2.61513e-09	2.61513e-09	9.69802e-07	1.674		GO:0004869//molecular_function cysteine-type endopeptidase inhibitor activity	PREDICTED: antihemorrhagic factor cHLP-B-like [Sinocyclocheilus anshuiensis]	XM_016453046.1 PREDICTED: Sinocyclocheilus anshuiensis antihemorrhagic factor cHLP-B-like (LOC107662917), mRNA	Fetuin-B {ECO:0000313|EMBL:ABA33614.1} OS=Carassius gibelio (Prussian carp) (Cyprinus gibelio) PE=2	Cystatin domain	[X] LSE3071 H Unnamed protein
gene_SCHocov5_0002321-RA		0.96	3.7725	1.55291	0.00707774	0.000250724	0.000250724	0.00707774	1.55291	K07604//type I keratin, acidic	GO:0005198//molecular_function structural molecule activity;GO:0005882//cellular_component intermediate filament	PREDICTED: keratin, type I cytoskeletal 15-like [Sinocyclocheilus rhinocerous]	XM_016570128.1 PREDICTED: Sinocyclocheilus rhinocerous keratin, type I cytoskeletal 15-like (LOC107753855), mRNA	Keratin, type I cytoskeletal 42 {ECO:0000313|EMBL:ROL47757.1} OS=Anabarilius grahami (Kanglang fish) (Barilius grahami) ORFNames=DPX16_16129 {ECO:0000313|EMBL:ROL47757.1} PE=3	Intermediate filament protein	[Z] LSE0592 H Keratins	http://bioinfo.life.hust.edu.cn/AnimalTFDB#!/seach_result?type=Ensembl_Gene_ID&query=ENSTRUP00000042740
gene_SCHocov5_0002347-RA		2.58	0.785	-1.9388	0.000182609	2.01631e-06	2.01631e-06	0.000182609	-1.9388	K11643//chromodomain-helicase-DNA-binding protein 4 [EC:3.6.4.12]	GO:0005524//molecular_function ATP binding	chromodomain helicase DNA binding protein 4 isoform X1 [Danio rerio]	XM_016563921.1 PREDICTED: Sinocyclocheilus rhinocerous chromodomain-helicase-DNA-binding protein 4-like (LOC107748913), mRNA	Chromodomain helicase DNA-binding protein 4a {ECO:0000313|Ensembl:ENSDARP00000111640} OS=Danio rerio (Zebrafish) (Brachydanio rerio) Synonyms=si:ch211-51m24.3 {ECO:0000313|ZFIN:ZDB-GENE-041111-187} PE=1	CHDNT (NUC034) domain	[R] KOG0383 Predicted helicase	http://bioinfo.life.hust.edu.cn/AnimalTFDB#!/seach_result?type=Ensembl_Gene_ID&query=ENSOARP00000019164
gene_SCHocov5_0002421-RB		5.815	83.705	3.16936	1.75934e-05	1.0537e-07	1.0537e-07	1.75934e-05	3.16936			PREDICTED: sodium-dependent lysophosphatidylcholine symporter 1-B [Sinocyclocheilus anshuiensis]	XM_016484243.1 PREDICTED: Sinocyclocheilus anshuiensis sodium-dependent lysophosphatidylcholine symporter 1-B (LOC107687081), mRNA	Sodium-dependent lysophosphatidylcholine symporter 1-B {ECO:0000313|EMBL:ROK35758.1} OS=Anabarilius grahami (Kanglang fish) (Barilius grahami) ORFNames=DPX16_17501 {ECO:0000313|EMBL:ROK35758.1} PE=4	MFS/sugar transport protein	[G] KOG4830 Predicted sugar transporter
gene_SCHocov5_0002423-RC		23.2125	9.87	-1.24037	0.0284476	0.00183137	0.00183137	0.0284476	-1.24037			PREDICTED: uncharacterized protein KIAA1522 homolog isoform X1 [Sinocyclocheilus rhinocerous]	XM_016533219.1 PREDICTED: Sinocyclocheilus rhinocerous uncharacterized protein KIAA1522 homolog (LOC107724336), transcript variant X3, mRNA	Uncharacterized protein {ECO:0000313|Ensembl:ENSAMXP00000038316} OS=Astyanax mexicanus (Blind cave fish) (Astyanax fasciatus mexicanus) PE=4
gene_SCHocov5_0002448-RA		1.8	0.6725	-1.5638	0.0458711	0.00367958	0.00367958	0.0458711	-1.5638	K07211//inhibitor of nuclear factor kappa-B kinase subunit epsilon [EC:2.7.11.10]	GO:0004672//molecular_function protein kinase activity;GO:0005524//molecular_function ATP binding;GO:0006468//biological_process protein phosphorylation	PREDICTED: inhibitor of nuclear factor kappa-B kinase subunit epsilon-like isoform X1 [Sinocyclocheilus rhinocerous]	XM_016278762.1 PREDICTED: Sinocyclocheilus grahami inhibitor of nuclear factor kappa-B kinase subunit epsilon-like (LOC107590150), transcript variant X2, mRNA	IKKepsilon {ECO:0000313|EMBL:ALC74334.1} OS=Ctenopharyngodon idella (Grass carp) (Leuciscus idella) Name=IKKepsilon {ECO:0000313|EMBL:ALC74334.1} PE=2	Protein kinase domain	[T] KOG4250 TANK binding protein kinase TBK1	http://bioinfo.life.hust.edu.cn/AnimalTFDB#!/seach_result?type=Ensembl_Gene_ID&query=ENSMPUP00000001840
gene_SCHocov5_0002494-RB		2.855	7.9525	1.12539	0.0342962	0.00240339	0.00240339	0.0342962	1.12539	K06265//dystroglycan 1	GO:0016020//cellular_component membrane;GO:0007016//biological_process cytoskeletal anchoring at plasma membrane;GO:0016010//cellular_component dystrophin-associated glycoprotein complex	PREDICTED: dystroglycan-like [Sinocyclocheilus grahami] >XP_016137868.1 PREDICTED: dystroglycan-like [Sinocyclocheilus grahami]	XM_016574749.1 PREDICTED: Sinocyclocheilus rhinocerous dystroglycan-like (LOC107757307), mRNA	Dystroglycan {ECO:0000313|EMBL:ROI83705.1} OS=Anabarilius grahami (Kanglang fish) (Barilius grahami) ORFNames=DPX16_14647 {ECO:0000313|EMBL:ROI83705.1} PE=4	Dystroglycan (Dystrophin-associated glycoprotein 1)	[W] KOG3781 Dystroglycan
gene_SCHocov5_0002519-RB		44.0975	3.48	-3.41456	2.11626e-05	1.33956e-07	1.33956e-07	2.11626e-05	-3.41456	K14684//solute carrier family 25 (mitochondrial phosphate transporter), member 23/24/25/41	GO:0005743//cellular_component mitochondrial inner membrane;GO:0055085//biological_process transmembrane transport	PREDICTED: LOW QUALITY PROTEIN: calcium-binding mitochondrial carrier protein SCaMC-2-A-like [Cyprinus carpio]	XM_016570828.1 PREDICTED: Sinocyclocheilus rhinocerous calcium-binding mitochondrial carrier protein SCaMC-2-A (LOC107754405), mRNA	Calcium-binding mitochondrial carrier protein SCaMC-2-A {ECO:0000313|EMBL:ROI64790.1} OS=Anabarilius grahami (Kanglang fish) (Barilius grahami) ORFNames=DPX16_3337 {ECO:0000313|EMBL:ROI64790.1} PE=3	Mitochondrial carrier protein	[F] KOG0036 Predicted mitochondrial carrier protein
gene_SCHocov5_0002534-RB		1.1325	5.1125	1.67976	0.0210545	0.00118014	0.00118014	0.0210545	1.67976		GO:0005044//molecular_function scavenger receptor activity;GO:0006955//biological_process immune response;GO:0030247//molecular_function polysaccharide binding	PREDICTED: mucin-2-like [Cyprinus carpio]	XR_002015268.1 PREDICTED: Cyprinus carpio uncharacterized LOC109075777 (LOC109075777), transcript variant X2, ncRNA	integumentary mucin C.1-like {ECO:0000313|RefSeq:XP_018601529.1} OS=Scleropages formosus (Asian bonytongue) (Osteoglossum formosum) Name=LOC108930648 {ECO:0000313|RefSeq:XP_018601529.1} PE=4
gene_SCHocov5_0002602-RA		8.31	0.7925	-2.98841	0.00106027	1.89302e-05	1.89302e-05	0.00106027	-2.98841	K08059//interferon, gamma-inducible protein 30		PREDICTED: gamma-interferon-inducible lysosomal thiol reductase-like [Sinocyclocheilus rhinocerous]	XM_016559220.1 PREDICTED: Sinocyclocheilus rhinocerous gamma-interferon-inducible lysosomal thiol reductase-like (LOC107745350), mRNA	Si:dkey-197i20.6 {ECO:0000313|Ensembl:ENSDARP00000127782} OS=Danio rerio (Zebrafish) (Brachydanio rerio) ECO:0000313|ZFIN:ZDB-GENE-131127-557} PE=4	Gamma interferon inducible lysosomal thiol reductase (GILT)	[O] KOG3160 Gamma-interferon inducible lysosomal thiol reductase
gene_SCHocov5_0002613-RA		1.4675	0.06	-3.76027	6.29464e-05	5.21724e-07	5.21724e-07	6.29464e-05	-3.76027			PREDICTED: spermatogenesis-associated protein 1 [Sinocyclocheilus grahami]	XM_016241473.1 PREDICTED: Sinocyclocheilus grahami spermatogenesis associated 1 (spata1), mRNA	Si:dkey-205k8.5 {ECO:0000313|Ensembl:ENSDARP00000112640} OS=Danio rerio (Zebrafish) (Brachydanio rerio) ECO:0000313|ZFIN:ZDB-GENE-141216-11} PE=4	Spermatogenesis-associated C-terminus
gene_SCHocov5_0002688-RA		45.2275	20.085	-1.52972	5.52786e-07	1.35612e-09	1.35612e-09	5.52786e-07	-1.52972		GO:0000079//biological_process regulation of cyclin-dependent protein serine/threonine kinase activity;GO:0006355//biological_process regulation of transcription, DNA-templated;GO:0006396//biological_process RNA processing	PREDICTED: cyclin-L1-like isoform X2 [Cyprinus carpio]	XM_019089022.1 PREDICTED: Cyprinus carpio cyclin-L1-like (LOC109072826), transcript variant X2, mRNA	Cyclin-L1 {ECO:0000313|EMBL:ROL44201.1} OS=Anabarilius grahami (Kanglang fish) (Barilius grahami) ORFNames=DPX16_1385 {ECO:0000313|EMBL:ROL44201.1} PE=3	Cyclin, N-terminal domain	[R] KOG0835 Cyclin L
gene_SCHocov5_0002696-RA		3.515	2.1775	-1.01439	0.00417454	0.000120525	0.000120525	0.00417454	-1.01439	K18727//transportin-2		PREDICTED: transportin-2 [Sinocyclocheilus grahami] >XP_016145351.1 PREDICTED: transportin-2 [Sinocyclocheilus grahami]	XM_016289865.1 PREDICTED: Sinocyclocheilus grahami transportin-2 (LOC107598499), transcript variant X2, mRNA	Transportin-2 {ECO:0000313|EMBL:ROL52038.1} OS=Anabarilius grahami (Kanglang fish) (Barilius grahami) ORFNames=DPX16_23530 {ECO:0000313|EMBL:ROL52038.1} PE=4	HEAT-like repeat	[YU] KOG2023 Nuclear transport receptor Karyopherin-beta2/Transportin (importin beta superfamily)
gene_SCHocov5_0002720-RA		48.025	22.5625	-1.35022	0.00142515	2.86809e-05	2.86809e-05	0.00142515	-1.35022	K09496//T-complex protein 1 subunit delta	GO:0005524//molecular_function ATP binding	PREDICTED: T-complex protein 1 subunit delta [Sinocyclocheilus rhinocerous]	XM_016502709.1 PREDICTED: Sinocyclocheilus anshuiensis T-complex protein 1 subunit delta (LOC107700877), mRNA	T-complex protein 1 subunit delta {ECO:0000256|RuleBase:RU004192} OS=Pygocentrus nattereri (Red-bellied piranha) PE=3	TCP-1/cpn60 chaperonin family	[O] KOG0358 Chaperonin complex component, TCP-1 delta subunit (CCT4)	http://bioinfo.life.hust.edu.cn/AnimalTFDB#!/seach_result?type=Ensembl_Gene_ID&query=ENSTRUP00000001254
gene_SCHocov5_0002737-RA		2.625	0.4375	-2.69494	1.5291e-05	8.89766e-08	8.89766e-08	1.5291e-05	-2.69494	K11654//SWI/SNF-related matrix-associated actin-dependent regulator of chromatin subfamily A member 5 [EC:3.6.4.-]	GO:0003676//molecular_function nucleic acid binding;GO:0005524//molecular_function ATP binding;GO:0005634//cellular_component nucleus;GO:0006338//biological_process chromatin remodeling;GO:0016818//molecular_function hydrolase activity, acting on acid anhydrides, in phosphorus-containing anhydrides;GO:0016589//cellular_component NURF complex;GO:0016887//molecular_function ATPase activity;GO:00430…	PREDICTED: SWI/SNF-related matrix-associated actin-dependent regulator of chromatin subfamily A member 5 [Sinocyclocheilus rhinocerous]	XM_016446344.1 PREDICTED: Sinocyclocheilus anshuiensis SWI/SNF-related matrix-associated actin-dependent regulator of chromatin subfamily A member 5-like (LOC107657985), mRNA	SWI/SNF-related matrix-associated actin-dependent regulator of chromatin subfamily A member 5 {ECO:0000313|EMBL:ROL46577.1} OS=Anabarilius grahami (Kanglang fish) (Barilius grahami) ORFNames=DPX16_21761 {ECO:0000313|EMBL:ROL46577.1} PE=3	SNF2 family N-terminal domain	[K] KOG0385 Chromatin remodeling complex WSTF-ISWI, small subunit	http://bioinfo.life.hust.edu.cn/AnimalTFDB#!/seach_result?type=Ensembl_Gene_ID&query=ENSDARP00000107618
gene_SCHocov5_0002763-RA		10.6575	0.6575	-4.00858	1.488e-09	1.09815e-12	1.09815e-12	1.488e-09	-4.00858	K01937//CTP synthase [EC:6.3.4.2]	GO:0003883//molecular_function CTP synthase activity;GO:0006221//biological_process pyrimidine nucleotide biosynthetic process	PREDICTED: CTP synthase 1 [Sinocyclocheilus rhinocerous]	XM_016513015.1 PREDICTED: Sinocyclocheilus rhinocerous CTP synthase 1 (LOC107708718), mRNA	CTP synthase {ECO:0000256|RuleBase:RU810713} EC=6.3.4.2 {ECO:0000256|RuleBase:RU810713} UTP--ammonia ligase {ECO:0000256|RuleBase:RU810713} OS=Danio rerio (Zebrafish) (Brachydanio rerio) ECO:0000313|ZFIN:ZDB-GENE-030131-808} PE=1	CTP synthase N-terminus	[F] KOG2387 CTP synthase (UTP-ammonia lyase)
gene_SCHocov5_0002807-RA		0.2125	1.7325	2.3947	0.0028046	7.00552e-05	7.00552e-05	0.0028046	2.3947	K20478//golgin subfamily B member 1		PREDICTED: LOW QUALITY PROTEIN: golgin subfamily B member 1-like [Cyprinus carpio]	XM_019124151.1 PREDICTED: Cyprinus carpio golgin subfamily B member 1-like (LOC109111195), mRNA	Laminin subunit gamma-1 {ECO:0000313|EMBL:ROK35867.1} OS=Anabarilius grahami (Kanglang fish) (Barilius grahami) ORFNames=DPX16_17610 {ECO:0000313|EMBL:ROK35867.1} PE=4
gene_SCHocov5_0002808-RA		0.1125	1.04	2.55257	0.00530056	0.000166404	0.000166404	0.00530056	2.55257	K20478//golgin subfamily B member 1		PREDICTED: extracellular matrix-binding protein ebh-like, partial [Sinocyclocheilus anshuiensis]	XM_016530351.1 PREDICTED: Sinocyclocheilus rhinocerous nesprin-1-like (LOC107722128), mRNA	Laminin subunit gamma-1 {ECO:0000313|EMBL:ROK35867.1} OS=Anabarilius grahami (Kanglang fish) (Barilius grahami) ORFNames=DPX16_17610 {ECO:0000313|EMBL:ROK35867.1} PE=4
gene_SCHocov5_0002814-RA		0.035	1.11	3.53371	0.000226493	2.60374e-06	2.60374e-06	0.000226493	3.53371				XM_016248097.1 PREDICTED: Sinocyclocheilus grahami nuclear anchorage protein 1-like (LOC107563278), mRNA
gene_SCHocov5_0002818-RA		0.14	1.0225	2.19646	0.0253228	0.00154108	0.00154108	0.0253228	2.19646				XM_016248097.1 PREDICTED: Sinocyclocheilus grahami nuclear anchorage protein 1-like (LOC107563278), mRNA
gene_SCHocov5_0002830-RC		0.96	0.001	-2.88928	0.0282194	0.00181427	0.00181427	0.0282194	-2.88928	K03462//nicotinamide phosphoribosyltransferase [EC:2.4.2.12]		PREDICTED: nicotinamide phosphoribosyltransferase [Sinocyclocheilus rhinocerous]	XM_016508597.1 PREDICTED: Sinocyclocheilus rhinocerous nicotinamide phosphoribosyltransferase (LOC107705339), mRNA	Nicotinamide phosphoribosyltransferase {ECO:0000256|PIRNR:PIRNR005943} Short=NAmPRTase {ECO:0000256|PIRNR:PIRNR005943} EC=2.4.2.12 {ECO:0000256|PIRNR:PIRNR005943} OS=Cyprinus carpio (Common carp) PE=2	Nicotinate phosphoribosyltransferase (NAPRTase) family
gene_SCHocov5_0002841-RA		0.205	2	2.53127	0.00134079	2.62601e-05	2.62601e-05	0.00134079	2.53127	K08747//solute carrier organic anion transporter family, member 1C	GO:0005515//molecular_function protein binding;GO:0005215//molecular_function transporter activity;GO:0016020//cellular_component membrane;GO:0055085//biological_process transmembrane transport	PREDICTED: solute carrier organic anion transporter family member 1C1-like isoform X1 [Sinocyclocheilus rhinocerous] >XP_016367650.1 PREDICTED: solute carrier organic anion transporter family member 1C1-like isoform X1 [Sinocyclocheilus rhinocerous] >XP_016367651.1 PREDICTED: solute carrier organic anion transporter family member 1C1-like isoform X1 [Sinocyclocheilus rhinocerous]	XM_016512165.1 PREDICTED: Sinocyclocheilus rhinocerous solute carrier organic anion transporter family member 1C1-like (LOC107708018), transcript variant X3, mRNA	Solute carrier organic anion transporter family member {ECO:0000256|RuleBase:RU362056} OS=Danio rerio (Zebrafish) (Brachydanio rerio) ECO:0000313|ZFIN:ZDB-GENE-041210-50} PE=2	Kazal-type serine protease inhibitor domain	[Q] KOG3626 Organic anion transporter
gene_SCHocov5_0002842-RA		5.01	13.2975	1.10539	0.00303364	7.81876e-05	7.81876e-05	0.00303364	1.10539		GO:0005783//cellular_component endoplasmic reticulum;GO:0006886//biological_process intracellular protein transport;GO:0016021//cellular_component integral component of membrane	PREDICTED: B-cell receptor-associated protein 29-like [Sinocyclocheilus grahami]	XM_016512173.1 PREDICTED: Sinocyclocheilus rhinocerous B-cell receptor-associated protein 29-like (LOC107708022), transcript variant X4, mRNA	B-cell receptor-associated protein 29 {ECO:0000313|EMBL:ROL52652.1} OS=Anabarilius grahami (Kanglang fish) (Barilius grahami) ORFNames=DPX16_7388 {ECO:0000313|EMBL:ROL52652.1} PE=4	B-cell receptor-associated protein 31-like	[V] KOG1962 B-cell receptor-associated protein and related proteins
gene_SCHocov5_0002843-RA		4.2125	1.3925	-1.69911	0.0263945	0.00163776	0.00163776	0.0263945	-1.69911	K05545//tRNA-dihydrouridine synthase 4 [EC:1.3.1.90]	GO:0008033//biological_process tRNA processing;GO:0017150//molecular_function tRNA dihydrouridine synthase activity;GO:0050660//molecular_function flavin adenine dinucleotide binding;GO:0055114//biological_process oxidation-reduction process	PREDICTED: tRNA-dihydrouridine(20a/20b) synthase [NAD(P)+]-like [Sinocyclocheilus grahami]	XM_016512169.1 PREDICTED: Sinocyclocheilus rhinocerous dihydrouridine synthase 4 like (dus4l), mRNA	tRNA-dihydrouridine(20a/20b) synthase [NAD(P)+]-like {ECO:0000313|EMBL:ROL52651.1} OS=Anabarilius grahami (Kanglang fish) (Barilius grahami) ORFNames=DPX16_7387 {ECO:0000313|EMBL:ROL52651.1} PE=4	Dihydrouridine synthase (Dus)	[J] KOG2335 tRNA-dihydrouridine synthase
gene_SCHocov5_0002856-RB		1.075	0.18	-2.28577	0.0475316	0.00388159	0.00388159	0.0475316	-2.28577	K06961//ribosomal RNA assembly protein	GO:0003676//molecular_function nucleic acid binding	PREDICTED: KRR1 small subunit processome component homolog [Sinocyclocheilus anshuiensis]	XM_016539525.1 PREDICTED: Sinocyclocheilus rhinocerous KRR1, small subunit processome component homolog (krr1), mRNA	KRR1 small subunit processome component {ECO:0000256|PIRNR:PIRNR006515} KRR-R motif-containing protein 1 {ECO:0000256|PIRNR:PIRNR006515} OS=Danio rerio (Zebrafish) (Brachydanio rerio) Synonyms=zgc:136398 {ECO:0000313|EMBL:AAI17594.1} PE=2		[JD] KOG2874 rRNA processing protein
gene_SCHocov5_0002887-RA		488.8	259.812	-1.14246	0.0311362	0.0020904	0.0020904	0.0311362	-1.14246	K02941//large subunit ribosomal protein LP0	GO:0005622//cellular_component intracellular;GO:0042254//biological_process ribosome biogenesis	PREDICTED: 60S acidic ribosomal protein P0 [Cyprinus carpio]	XM_019096943.1 PREDICTED: Cyprinus carpio 60S acidic ribosomal protein P0 (LOC109081998), mRNA	60S acidic ribosomal protein P0 {ECO:0000256|PIRNR:PIRNR039087} OS=Ictalurus punctatus (Channel catfish) (Silurus punctatus) Synonyms=L10E {ECO:0000313|RefSeq:XP_017314840.1} PE=3	Ribosomal protein L10	[J] KOG0815 60S acidic ribosomal protein P0
gene_SCHocov5_0002888-RA		1.37	0.2525	-2.38793	0.00975845	0.000391937	0.000391937	0.00975845	-2.38793	K17820//ATP-dependent RNA helicase DHX33 [EC:3.6.4.13]	GO:0004386//molecular_function helicase activity;GO:0003676//molecular_function nucleic acid binding;GO:0005524//molecular_function ATP binding	PREDICTED: putative ATP-dependent RNA helicase DHX33 [Sinocyclocheilus anshuiensis]	XM_016503995.1 PREDICTED: Sinocyclocheilus anshuiensis DEAH-box helicase 33 (dhx33), mRNA	Pre-mRNA-splicing factor ATP-dependent RNA helicase DEAH10 {ECO:0000313|EMBL:ROL53828.1} OS=Anabarilius grahami (Kanglang fish) (Barilius grahami) ORFNames=DPX16_9528 {ECO:0000313|EMBL:ROL53828.1} PE=4	Helicase conserved C-terminal domain	[A] KOG0922 DEAH-box RNA helicase
gene_SCHocov5_0002935-RA		4.765	2.065	-1.57546	0.00547851	0.000173857	0.000173857	0.00547851	-1.57546	K02207//ubiquitin-conjugating enzyme E2 R [EC:2.3.2.23]		PREDICTED: ubiquitin-conjugating enzyme E2 R1-like [Sinocyclocheilus grahami]	XM_016283002.1 PREDICTED: Sinocyclocheilus grahami ubiquitin-conjugating enzyme E2 R2-like (LOC107593326), mRNA	Cell division cycle 34 homolog (S. cerevisiae) a {ECO:0000313|Ensembl:ENSDARP00000148743} Zgc:55452 {ECO:0000313|EMBL:AAH44173.1} Zgc:55452 protein {ECO:0000313|EMBL:AAI65089.1} OS=Danio rerio (Zebrafish) (Brachydanio rerio) Synonyms=zgc:55452 {ECO:0000313|EMBL:AAH44173.1} PE=2	Ubiquitin-conjugating enzyme	[O] KOG0425 Ubiquitin-protein ligase
gene_SCHocov5_0003030-RA		10.7175	4.64	-1.38352	0.0274546	0.00173471	0.00173471	0.0274546	-1.38352	K19518//tribbles homolog 3	GO:0003714//molecular_function transcription corepressor activity;GO:0004672//molecular_function protein kinase activity;GO:0005524//molecular_function ATP binding;GO:0006468//biological_process protein phosphorylation	PREDICTED: tribbles homolog 2-like [Sinocyclocheilus grahami] >XP_016098399.1 PREDICTED: tribbles homolog 2-like [Sinocyclocheilus grahami]	XM_016242913.1 PREDICTED: Sinocyclocheilus grahami tribbles homolog 2-like (LOC107559078), transcript variant X2, mRNA	Tribbles pseudokinase 3 {ECO:0000313|Ensembl:ENSDARP00000036401} OS=Danio rerio (Zebrafish) (Brachydanio rerio) ECO:0000313|ZFIN:ZDB-GENE-040426-2609} PE=4	Protein kinase domain	[T] KOG0583 Serine/threonine protein kinase
gene_SCHocov5_0003053-RA		3.86	1.64	-1.51796	0.00935977	0.000368758	0.000368758	0.00935977	-1.51796			hypothetical protein cypCar_00018905 [Cyprinus carpio]	XM_016443654.1 PREDICTED: Sinocyclocheilus anshuiensis transmembrane protein 183A-like (LOC107656009), transcript variant X1, mRNA	Transmembrane protein 183 {ECO:0000313|EMBL:ROL45999.1} OS=Anabarilius grahami (Kanglang fish) (Barilius grahami) ORFNames=DPX16_15558 {ECO:0000313|EMBL:ROL45999.1} PE=4		[X] TWOG0679 Unnamed protein
gene_SCHocov5_0003075-RE		8.1625	2.8975	-1.75421	0.00071651	1.15317e-05	1.15317e-05	0.00071651	-1.75421	K18695//glycerophosphocholine phosphodiesterase GPCPD1 [EC:3.1.4.2]	GO:0006629//biological_process lipid metabolic process;GO:0008081//molecular_function phosphoric diester hydrolase activity;GO:0046475//biological_process glycerophospholipid catabolic process;GO:0047389//molecular_function glycerophosphocholine phosphodiesterase activity;GO:2001070//molecular_function starch binding	PREDICTED: glycerophosphocholine phosphodiesterase GPCPD1-like isoform X1 [Sinocyclocheilus grahami] >XP_016138362.1 PREDICTED: glycerophosphocholine phosphodiesterase GPCPD1-like isoform X1 [Sinocyclocheilus grahami] >XP_016138363.1 PREDICTED: glycerophosphocholine phosphodiesterase GPCPD1-like isoform X1 [Sinocyclocheilus grahami] >XP_016138364.1 PREDICTED: glycerophosphocholine phosphodiestera…	XM_019090317.1 PREDICTED: Cyprinus carpio glycerophosphocholine phosphodiesterase GPCPD1-like (LOC109074258), transcript variant X3, mRNA	Glycerophosphocholine phosphodiesterase 1 {ECO:0000313|Ensembl:ENSDARP00000107604} OS=Danio rerio (Zebrafish) (Brachydanio rerio) ECO:0000313|ZFIN:ZDB-GENE-060503-472} PE=4	Starch binding domain	[R] KOG2421 Predicted starch-binding protein
gene_SCHocov5_0003080-RA		2.39	0.7925	-1.85827	0.000123702	1.25002e-06	1.25002e-06	0.000123702	-1.85827		GO:0005515//molecular_function protein binding;GO:0005524//molecular_function ATP binding	PREDICTED: ATPase family AAA domain-containing protein 2-like isoform X1 [Sinocyclocheilus anshuiensis] >XP_016353332.1 PREDICTED: ATPase family AAA domain-containing protein 2-like isoform X1 [Sinocyclocheilus anshuiensis]	XM_016459316.1 PREDICTED: Sinocyclocheilus anshuiensis ATPase family AAA domain-containing protein 2-like (LOC107667607), mRNA	ATPase family, AAA domain-containing 2B {ECO:0000313|Ensembl:ENSDARP00000079851} OS=Danio rerio (Zebrafish) (Brachydanio rerio) Synonyms=si:ch73-97d3.2 {ECO:0000313|ZFIN:ZDB-GENE-110411-210} PE=1	ATPase family associated with various cellular activities (AAA)	[O] KOG0732 AAA+-type ATPase containing the bromodomain	http://bioinfo.life.hust.edu.cn/AnimalTFDB#!/seach_result?type=Ensembl_Gene_ID&query=ENSAMEP00000002041
gene_SCHocov5_0003109-RA		6.235	2.235	-1.67735	0.00855821	0.000325032	0.000325032	0.00855821	-1.67735	K14349//neutral cholesterol ester hydrolase 1 [EC:3.1.1.-]	GO:0008152//biological_process metabolic process;GO:0016787//molecular_function hydrolase activity	PREDICTED: neutral cholesterol ester hydrolase 1-like [Sinocyclocheilus anshuiensis]	XM_016535242.1 PREDICTED: Sinocyclocheilus rhinocerous neutral cholesterol ester hydrolase 1-like (LOC107725843), transcript variant X1, mRNA	Uncharacterized protein {ECO:0000313|Ensembl:ENSDARP00000154307} OS=Danio rerio (Zebrafish) (Brachydanio rerio) Name=LOC797436 {ECO:0000313|Ensembl:ENSDARP00000154307} PE=4	alpha/beta hydrolase fold	[V] KOG1515 Arylacetamide deacetylase
gene_SCHocov5_0003118-RA		2.6725	1.0325	-1.55436	0.0396002	0.00295595	0.00295595	0.0396002	-1.55436	K18499//Ski-like protein	GO:0000122//biological_process negative regulation of transcription by RNA polymerase II;GO:0030512//biological_process negative regulation of transforming growth factor beta receptor signaling pathway;GO:0046332//molecular_function SMAD binding	PREDICTED: ski-like protein [Sinocyclocheilus rhinocerous]	XM_016535260.1 PREDICTED: Sinocyclocheilus rhinocerous ski-like protein (LOC107725859), mRNA	Zgc:193698 protein {ECO:0000313|EMBL:AAI62526.1} OS=Danio rerio (Zebrafish) (Brachydanio rerio) Synonyms=zgc:193698 {ECO:0000313|EMBL:AAI62526.1} PE=2	c-SKI Smad4 binding domain	[S] TWOG0125 Uncharacterized protein, contains SKI/SNO domain
gene_SCHocov5_0003183-RA		2.5425	0.5475	-2.60096	2.1146e-07	4.00143e-10	4.00143e-10	2.1146e-07	-2.60096	K00993//ethanolaminephosphotransferase [EC:2.7.8.1]	GO:0008654//biological_process phospholipid biosynthetic process;GO:0016020//cellular_component membrane;GO:0016780//molecular_function phosphotransferase activity, for other substituted phosphate groups	PREDICTED: ethanolaminephosphotransferase 1-like [Sinocyclocheilus grahami]	XM_016444428.1 PREDICTED: Sinocyclocheilus anshuiensis ethanolaminephosphotransferase 1-like (LOC107656545), mRNA	Selenoprotein I {ECO:0000313|Ensembl:ENSDARP00000079698} OS=Danio rerio (Zebrafish) (Brachydanio rerio) Synonyms=si:ch211-197l9.4 {ECO:0000313|ZFIN:ZDB-GENE-091204-137} PE=1	CDP-alcohol phosphatidyltransferase	[I] KOG2877 sn-1,2-diacylglycerol ethanolamine- and cholinephosphotranferases
gene_SCHocov5_0003196-RA		3.715	2.0475	-1.16607	0.0226122	0.00129656	0.00129656	0.0226122	-1.16607	K03120//transcription initiation factor TFIID TATA-box-binding protein	GO:0003677//molecular_function DNA binding;GO:0006352//biological_process DNA-templated transcription, initiation	PREDICTED: TATA box-binding protein-like protein 1 [Cyprinus carpio] >KTF93992.1 hypothetical protein cypCar_00009299 [Cyprinus carpio]	XM_019087531.1 PREDICTED: Cyprinus carpio TATA box-binding protein-like protein 1 (LOC109071060), mRNA	TATA box-binding protein-like protein 1 {ECO:0000313|EMBL:ROL46994.1} OS=Anabarilius grahami (Kanglang fish) (Barilius grahami) ORFNames=DPX16_20646 {ECO:0000313|EMBL:ROL46994.1} PE=4	Transcription factor TFIID (or TATA-binding protein, TBP)	[K] KOG3302 TATA-box binding protein (TBP), component of TFIID and TFIIIB
gene_SCHocov5_0003221-RA		2.98	1.11	-1.57206	0.0335141	0.00232782	0.00232782	0.0335141	-1.57206	K02678//C-ets	GO:0005634//cellular_component nucleus;GO:0043565//molecular_function sequence-specific DNA binding;GO:0003700//molecular_function DNA-binding transcription factor activity;GO:0006355//biological_process regulation of transcription, DNA-templated	PREDICTED: protein C-ets-2 [Cyprinus carpio]	XM_019123118.1 PREDICTED: Cyprinus carpio ETS proto-oncogene 2, transcription factor (ets2), mRNA	V-ets avian erythroblastosis virus E26 oncogene homolog 2 {ECO:0000313|Ensembl:ENSDARP00000131539} Zgc:92106 {ECO:0000313|EMBL:AAH95899.1} OS=Danio rerio (Zebrafish) (Brachydanio rerio) Synonyms=zgc:92106 {ECO:0000313|EMBL:AAH95899.1} PE=2	Ets-domain	[K] KOG3806 Predicted transcription factor	http://bioinfo.life.hust.edu.cn/AnimalTFDB#!/seach_result?type=Ensembl_Gene_ID&query=ENSDARP00000131539
gene_SCHocov5_0003278-RB		21.7075	103.14	1.87899	0.00149787	3.09098e-05	3.09098e-05	0.00149787	1.87899	K05687//protein DJ-1		PREDICTED: protein deglycase DJ-1zDJ-1 [Sinocyclocheilus anshuiensis]	XM_016446340.1 PREDICTED: Sinocyclocheilus anshuiensis protein deglycase DJ-1zDJ-1 (LOC107657982), mRNA	Protein/nucleic acid deglycase DJ-1 {ECO:0000313|EMBL:ROI15551.1} OS=Anabarilius grahami (Kanglang fish) (Barilius grahami) ORFNames=DPX16_2498 {ECO:0000313|EMBL:ROI15551.1} PE=4	DJ-1/PfpI family	[RV] KOG2764 Putative transcriptional regulator DJ-1
gene_SCHocov5_0003287-RA		25.8925	77.5775	1.1489	0.00371331	0.000101664	0.000101664	0.00371331	1.1489	K00294//1-pyrroline-5-carboxylate dehydrogenase [EC:1.2.1.88]	GO:0008152//biological_process metabolic process;GO:0016491//molecular_function oxidoreductase activity;GO:0055114//biological_process oxidation-reduction process	PREDICTED: delta-1-pyrroline-5-carboxylate dehydrogenase, mitochondrial [Sinocyclocheilus anshuiensis]	XM_016510298.1 PREDICTED: Sinocyclocheilus rhinocerous aldehyde dehydrogenase 4 family member A1 (aldh4a1), mRNA	Delta-1-pyrroline-5-carboxylate dehydrogenase, mitochondrial {ECO:0000313|Ensembl:ENSDARP00000142254} OS=Danio rerio (Zebrafish) (Brachydanio rerio) ECO:0000313|ZFIN:ZDB-GENE-040426-1179} PE=1	Aldehyde dehydrogenase family	[E] KOG2455 Delta-1-pyrroline-5-carboxylate dehydrogenase
gene_SCHocov5_0003299-RA		11.975	38.7375	1.21979	0.0399664	0.00299947	0.00299947	0.0399664	1.21979	K13700//abhydrolase domain-containing protein 6 [EC:3.1.1.23]		PREDICTED: monoacylglycerol lipase ABHD6-like [Sinocyclocheilus anshuiensis]	XM_016446333.1 PREDICTED: Sinocyclocheilus anshuiensis monoacylglycerol lipase ABHD6-like (LOC107657977), mRNA	Abhydrolase domain-containing 6a {ECO:0000313|Ensembl:ENSDARP00000142180} OS=Danio rerio (Zebrafish) (Brachydanio rerio) ECO:0000313|ZFIN:ZDB-GENE-090925-1} PE=4	Alpha/beta hydrolase family	[R] KOG1454 Predicted hydrolase/acyltransferase (alpha/beta hydrolase superfamily)
gene_SCHocov5_0003307-RA		0.3	3.1025	2.7347	0.0111675	0.00047195	0.00047195	0.0111675	2.7347	K10099//F-box protein 2		PREDICTED: F-box only protein 2-like [Sinocyclocheilus rhinocerous] >XP_016429316.1 PREDICTED: F-box only protein 2-like [Sinocyclocheilus rhinocerous]	XM_016441435.1 PREDICTED: Sinocyclocheilus anshuiensis F-box only protein 2-like (LOC107654389), transcript variant X4, mRNA	Zgc:175088 {ECO:0000313|Ensembl:ENSDARP00000134933} Zgc:175088 protein {ECO:0000313|EMBL:AAI58199.1} OS=Danio rerio (Zebrafish) (Brachydanio rerio) ECO:0000313|ZFIN:ZDB-GENE-080204-124} PE=1	F-box associated region	[R] TWOG0121 F-box domain
gene_SCHocov5_0003321-RA		0.5975	1.62	1.38361	0.0474204	0.00386578	0.00386578	0.0474204	1.38361	K09210//krueppel-like factor 15	GO:0003676//molecular_function nucleic acid binding	hypothetical protein cypCar_00039444 [Cyprinus carpio]	XM_016441422.1 PREDICTED: Sinocyclocheilus anshuiensis Krueppel-like factor 15 (LOC107654380), mRNA	Krueppel-like factor 15 {ECO:0000313|EMBL:ROI16328.1} OS=Anabarilius grahami (Kanglang fish) (Barilius grahami) ORFNames=DPX16_12446 {ECO:0000313|EMBL:ROI16328.1} PE=4		[R] KOG1721 FOG: Zn-finger	http://bioinfo.life.hust.edu.cn/AnimalTFDB#!/seach_result?type=Ensembl_Gene_ID&query=ENSDARP00000112329
gene_SCHocov5_0003330-RA		13.21	40.1125	1.28671	0.0258956	0.00159431	0.00159431	0.0258956	1.28671	K10244//elongation of very long chain fatty acids protein 5 [EC:2.3.1.199]	GO:0016021//cellular_component integral component of membrane;GO:0005783//cellular_component endoplasmic reticulum;GO:0009922//molecular_function fatty acid elongase activity;GO:0019367//biological_process fatty acid elongation, saturated fatty acid;GO:0042761//biological_process very long-chain fatty acid biosynthetic process	elongation of long chain fatty acids protein 5 [Cyprinus carpio]	JF836161.1 Cyprinus carpio isolate CCHLJ_U2short fatty acid elongase mRNA, complete cds	Elongation of very long chain fatty acids protein 5 {ECO:0000256|HAMAP-Rule:MF_03205} EC=2.3.1.199 {ECO:0000256|HAMAP-Rule:MF_03205} 3-keto acyl-CoA synthase ELOVL5 {ECO:0000256|HAMAP-Rule:MF_03205} ELOVL fatty acid elongase 5 {ECO:0000256|HAMAP-Rule:MF_03205} Short=ELOVL FA elongase 5 {ECO:0000256|HAMAP-Rule:MF_03205} Very long chain 3-ketoacyl-CoA synthase 5 {ECO:0000256|HAMAP-Rule:MF_03205} Ve…	GNS1/SUR4 family	[I] KOG3071 Fatty acyl-CoA elongase/Polyunsaturated fatty acid specific elongation enzyme
gene_SCHocov5_0003364-RB		53.0125	15.9025	-1.99354	0.0120902	0.000529867	0.000529867	0.0120902	-1.99354	K15122//solute carrier family 41	GO:0006812//biological_process cation transport;GO:0008324//molecular_function cation transmembrane transporter activity	PREDICTED: solute carrier family 41 member 1-like [Sinocyclocheilus anshuiensis] >XP_016296901.1 PREDICTED: solute carrier family 41 member 1-like [Sinocyclocheilus anshuiensis] >XP_016296902.1 PREDICTED: solute carrier family 41 member 1-like [Sinocyclocheilus anshuiensis]	XM_016556427.1 PREDICTED: Sinocyclocheilus rhinocerous solute carrier family 41 member 1 (slc41a1), transcript variant X3, mRNA	Solute carrier family 41 member 1 {ECO:0000313|EMBL:ROI16322.1} OS=Anabarilius grahami (Kanglang fish) (Barilius grahami) ORFNames=DPX16_12440 {ECO:0000313|EMBL:ROI16322.1} PE=4	Divalent cation transporter	[P] KOG3788 Predicted divalent cation transporter
gene_SCHocov5_0003368-RA		0.03	0.84	2.97931	0.0115353	0.000493433	0.000493433	0.0115353	2.97931	K08857//NIMA (never in mitosis gene a)-related kinase 1/4/5 [EC:2.7.11.1]	GO:0005576//cellular_component extracellular region;GO:0006869//biological_process lipid transport;GO:0008289//molecular_function lipid binding;GO:0042157//biological_process lipoprotein metabolic process;GO:0004672//molecular_function protein kinase activity;GO:0005524//molecular_function ATP binding;GO:0006468//biological_process protein phosphorylation	PREDICTED: serine/threonine-protein kinase PLK4-like [Cyprinus carpio]	XM_016548143.1 PREDICTED: Sinocyclocheilus rhinocerous serine/threonine-protein kinase PLK4-like (LOC107736793), partial mRNA	Serine/threonine-protein kinase Nek1 {ECO:0000313|EMBL:ROL44947.1} OS=Anabarilius grahami (Kanglang fish) (Barilius grahami) ORFNames=DPX16_0655 {ECO:0000313|EMBL:ROL44947.1} PE=4	Protein kinase domain	[R] KOG0589 Serine/threonine protein kinase
gene_SCHocov5_0003495-RA		1.67	7.68	1.71248	0.0320048	0.00217938	0.00217938	0.0320048	1.71248	K00020//3-hydroxyisobutyrate dehydrogenase [EC:1.1.1.31]	GO:0004616//molecular_function phosphogluconate dehydrogenase (decarboxylating) activity;GO:0055114//biological_process oxidation-reduction process;GO:0051287//molecular_function NAD binding	PREDICTED: 3-hydroxyisobutyrate dehydrogenase, mitochondrial-like [Sinocyclocheilus anshuiensis]	XM_016442016.1 PREDICTED: Sinocyclocheilus anshuiensis 3-hydroxyisobutyrate dehydrogenase, mitochondrial-like (LOC107654770), mRNA	3-hydroxyisobutyrate dehydrogenase {ECO:0000256|RuleBase:RU910714} Short=HIBADH {ECO:0000256|RuleBase:RU910714} EC=1.1.1.31 {ECO:0000256|RuleBase:RU910714} OS=Danio rerio (Zebrafish) (Brachydanio rerio) ECO:0000313|ZFIN:ZDB-GENE-040801-264} PE=2	NAD-binding of NADP-dependent 3-hydroxyisobutyrate dehydrogenase	[R] KOG0409 Predicted dehydrogenase
gene_SCHocov5_0003512-RB		13.8425	8.515	-1.03765	0.0150153	0.000715177	0.000715177	0.0150153	-1.03765	K02105//catenin beta 1	GO:0005515//molecular_function protein binding;GO:0004871//molecular_function obsolete signal transducer activity;GO:0034333//biological_process adherens junction assembly	PREDICTED: catenin beta-1 [Sinocyclocheilus grahami]	XM_016441992.1 PREDICTED: Sinocyclocheilus anshuiensis catenin beta-1-like (LOC107654753), mRNA	Catenin beta-1 {ECO:0000313|EMBL:AWX94605.1} OS=Culter alburnus (Topmouth culter) PE=2	Armadillo/beta-catenin-like repeat	[TZ] KOG4203 Armadillo/beta-Catenin/plakoglobin
gene_SCHocov5_0003524-RA		0.7475	2.5625	1.36633	0.0139811	0.000645678	0.000645678	0.0139811	1.36633	K01322//prolyl oligopeptidase [EC:3.4.21.26]	GO:0004252//molecular_function serine-type endopeptidase activity;GO:0006508//biological_process proteolysis;GO:0008236//molecular_function serine-type peptidase activity;GO:0070008//molecular_function serine-type exopeptidase activity	PREDICTED: prolyl endopeptidase-like [Sinocyclocheilus anshuiensis]	XM_016441977.1 PREDICTED: Sinocyclocheilus anshuiensis prolyl endopeptidase-like (LOC107654745), mRNA	Uncharacterized protein {ECO:0000313|EMBL:CDQ68383.1} OS=Oncorhynchus mykiss (Rainbow trout) (Salmo gairdneri) ORFNames=GSONMT00047226001 {ECO:0000313|EMBL:CDQ68383.1} PE=4	Prolyl oligopeptidase, N-terminal beta-propeller domain	[O] KOG2237 Predicted serine protease
gene_SCHocov5_0003642-RB		227.895	44.875	-2.41249	0.000350694	4.53921e-06	4.53921e-06	0.000350694	-2.41249	K14000//ribosome-binding protein 1	GO:0015031//biological_process protein transport;GO:0030176//cellular_component integral component of endoplasmic reticulum membrane	PREDICTED: ribosome-binding protein 1-like isoform X1 [Sinocyclocheilus anshuiensis] >XP_016303739.1 PREDICTED: ribosome-binding protein 1-like isoform X1 [Sinocyclocheilus anshuiensis]	XM_016554277.1 PREDICTED: Sinocyclocheilus rhinocerous ribosome-binding protein 1-like (LOC107741526), transcript variant X2, mRNA	Ribosome-binding protein 1b {ECO:0000313|Ensembl:ENSDARP00000148899} OS=Danio rerio (Zebrafish) (Brachydanio rerio) ECO:0000313|ZFIN:ZDB-GENE-030429-36} PE=1	Ribosome receptor lysine/proline rich region	[J] LSE3605 H Ribosome binding protein
gene_SCHocov5_0003643-RA		5.0725	2.2675	-1.44785	0.00287477	7.25919e-05	7.25919e-05	0.00287477	-1.44785		GO:0008080//molecular_function N-acetyltransferase activity	PREDICTED: cysteine-rich protein 2-binding protein-like isoform X2 [Sinocyclocheilus grahami]	XM_016448256.1 PREDICTED: Sinocyclocheilus anshuiensis cysteine-rich protein 2-binding protein-like (LOC107659341), transcript variant X2, mRNA	Cysteine-rich protein 2-binding protein {ECO:0000313|EMBL:ROL40719.1} OS=Anabarilius grahami (Kanglang fish) (Barilius grahami) ORFNames=DPX16_9713 {ECO:0000313|EMBL:ROL40719.1} PE=4	Acetyltransferase (GNAT) family	[R] KOG3138 Predicted N-acetyltransferase
gene_SCHocov5_0003649-RA		1.0275	0.2625	-2.08296	0.00601889	0.000199889	0.000199889	0.00601889	-2.08296		GO:0005319//molecular_function lipid transporter activity;GO:0006869//biological_process lipid transport	hypothetical protein cypCar_00034835 [Cyprinus carpio]	XM_016521910.1 PREDICTED: Sinocyclocheilus rhinocerous vitellogenin-like (LOC107715730), mRNA	Vitellogenin {ECO:0000313|EMBL:ROL40725.1} OS=Anabarilius grahami (Kanglang fish) (Barilius grahami) ORFNames=DPX16_9719 {ECO:0000313|EMBL:ROL40725.1} PE=4	Lipoprotein amino terminal region
gene_SCHocov5_0003650-RC		9934.19	1265.55	-2.82082	0.00087898	1.49199e-05	1.49199e-05	0.00087898	-2.82082		GO:0005319//molecular_function lipid transporter activity;GO:0006869//biological_process lipid transport	PREDICTED: vitellogenin-like [Sinocyclocheilus grahami]	DQ641252.1 Carassius auratus vitellogenin mRNA, partial cds	Vitellogenin 1 {ECO:0000313|EMBL:APB93352.1} OS=Ctenopharyngodon idella (Grass carp) (Leuciscus idella) Name=vtg1 {ECO:0000313|EMBL:APB93352.1} PE=2	Lipoprotein amino terminal region
gene_SCHocov5_0003770-RA		1.6	5.16	1.29207	0.028095	0.00180229	0.00180229	0.028095	1.29207	K17335//nuclear factor of activated T-cells 5	GO:0003700//molecular_function DNA-binding transcription factor activity;GO:0006355//biological_process regulation of transcription, DNA-templated;GO:0003677//molecular_function DNA binding;GO:0000978//molecular_function RNA polymerase II proximal promoter sequence-specific DNA binding;GO:0006366//biological_process transcription by RNA polymerase II	PREDICTED: nuclear factor of activated T-cells 5-like isoform X1 [Sinocyclocheilus rhinocerous]	XM_016475640.1 PREDICTED: Sinocyclocheilus anshuiensis nuclear factor of activated T-cells 5-like (LOC107679916), mRNA	Nuclear factor of-activated T cells 5b {ECO:0000313|Ensembl:ENSDARP00000133380} OS=Danio rerio (Zebrafish) (Brachydanio rerio) ECO:0000313|ZFIN:ZDB-GENE-140106-7} PE=4	Rel homology dimerisation domain	[KT] TWOG0134 Tonicity-responsive enhancer-binding protein/Rel domain-containing transcription factor	http://bioinfo.life.hust.edu.cn/AnimalTFDB#!/seach_result?type=Ensembl_Gene_ID&query=ENSDARP00000133380
gene_SCHocov5_0003782-RA		6.675	1.8175	-2.15417	0.000333139	4.28362e-06	4.28362e-06	0.000333139	-2.15417	K03260//translation initiation factor 4G	GO:0005515//molecular_function protein binding;GO:0003723//molecular_function RNA binding	PREDICTED: eukaryotic translation initiation factor 4 gamma 2-like [Sinocyclocheilus rhinocerous]	XM_016477417.1 PREDICTED: Sinocyclocheilus anshuiensis eukaryotic translation initiation factor 4 gamma 2-like (LOC107681201), transcript variant X1, mRNA	Eukaryotic translation initiation factor 4, gamma 2a {ECO:0000313|Ensembl:ENSDARP00000017878} OS=Danio rerio (Zebrafish) (Brachydanio rerio) ECO:0000313|ZFIN:ZDB-GENE-030131-2173} PE=1	MIF4G domain	[J] KOG0401 Translation initiation factor 4F, ribosome/mRNA-bridging subunit (eIF-4G)
gene_SCHocov5_0003810-RC		5.09	2.9725	-1.16994	0.040868	0.00311579	0.00311579	0.040868	-1.16994	K08837//serine/threonine kinase 10 [EC:2.7.11.1]	GO:0004672//molecular_function protein kinase activity;GO:0005524//molecular_function ATP binding;GO:0006468//biological_process protein phosphorylation;GO:0004674//molecular_function protein serine/threonine kinase activity	PREDICTED: serine/threonine-protein kinase 10-like [Sinocyclocheilus rhinocerous]	XM_016555409.1 PREDICTED: Sinocyclocheilus rhinocerous serine/threonine-protein kinase 10-like (LOC107742442), mRNA	Putative serine/threonine-protein kinase 10 {ECO:0000313|EMBL:AWO99985.1} OS=Scophthalmus maximus (Turbot) (Psetta maxima) ORFNames=SMAX5B_019376 {ECO:0000313|EMBL:AWO99985.1} PE=4	Polo kinase kinase	[T] KOG0579 Ste20-like serine/threonine protein kinase	http://bioinfo.life.hust.edu.cn/AnimalTFDB#!/seach_result?type=Ensembl_Gene_ID&query=ENSMPUP00000001840
gene_SCHocov5_0003820-RA		35.61	15.815	-1.16111	0.00689814	0.000240765	0.000240765	0.00689814	-1.16111	K09498//T-complex protein 1 subunit zeta	GO:0005524//molecular_function ATP binding	PREDICTED: T-complex protein 1 subunit zeta [Sinocyclocheilus anshuiensis]	XM_016492237.1 PREDICTED: Sinocyclocheilus anshuiensis chaperonin containing TCP1 subunit 6A (cct6a), mRNA	Chaperonin-containing TCP1, subunit 6A (zeta 1) {ECO:0000313|EMBL:AAH44393.1, ECO:0000313|Ensembl:ENSDARP00000016831} OS=Danio rerio (Zebrafish) (Brachydanio rerio) ECO:0000313|ZFIN:ZDB-GENE-011018-2} PE=1	TCP-1/cpn60 chaperonin family	[O] KOG0359 Chaperonin complex component, TCP-1 zeta subunit (CCT6)	http://bioinfo.life.hust.edu.cn/AnimalTFDB#!/seach_result?type=Ensembl_Gene_ID&query=ENSTRUP00000001254
gene_SCHocov5_0003830-RA		0.0175	0.28	2.81431	0.00796211	0.000293805	0.000293805	0.00796211	2.81431			PREDICTED: striatin-interacting protein 1 homolog isoform X1 [Sinocyclocheilus anshuiensis]	XM_016535336.1 PREDICTED: Sinocyclocheilus rhinocerous striatin-interacting protein 1 homolog (LOC107725919), transcript variant X1, mRNA	Striatin-interacting protein 2 {ECO:0000313|Ensembl:ENSDARP00000076427} OS=Danio rerio (Zebrafish) (Brachydanio rerio) ECO:0000313|ZFIN:ZDB-GENE-120328-1} PE=4	N1221-like protein	[S] KOG3680 Uncharacterized conserved protein
gene_SCHocov5_0003880-RA		10.76	46.3	1.73704	0.000357869	4.68511e-06	4.68511e-06	0.000357869	1.73704		GO:0008146//molecular_function sulfotransferase activity	PREDICTED: cytosolic sulfotransferase 3-like [Sinocyclocheilus anshuiensis]	XM_016538040.1 PREDICTED: Sinocyclocheilus rhinocerous cytosolic sulfotransferase 3-like (LOC107727989), mRNA	Sulfotransferase {ECO:0000256|RuleBase:RU361155} EC=2.8.2.- {ECO:0000256|RuleBase:RU361155} OS=Squalius cephalus (Chub) (Leuciscus cephalus) Name=SULT1 {ECO:0000313|EMBL:ABJ98761.1} PE=2	Sulfotransferase domain	[R] KOG1584 Sulfotransferase
gene_SCHocov5_0003945-RA		17.785	4.4075	-1.86151	0.0384465	0.00283847	0.00283847	0.0384465	-1.86151			PREDICTED: UBA-like domain-containing protein 1 [Sinocyclocheilus rhinocerous]	XM_016465735.1 PREDICTED: Sinocyclocheilus anshuiensis UBA-like domain-containing protein 1 (LOC107672511), transcript variant X1, mRNA	Novel protein {ECO:0000313|EMBL:CAQ14149.1} OS=Danio rerio (Zebrafish) (Brachydanio rerio) ORFNames=CH211-233G21.5-001 {ECO:0000313|EMBL:CAQ14149.1} PE=4	UBA-like domain	[X] LSE3170 H Unnamed protein	http://bioinfo.life.hust.edu.cn/AnimalTFDB#!/seach_result?type=Ensembl_Gene_ID&query=ENSDARP00000127274
gene_SCHocov5_0003953-RA		140.243	1148.55	2.6147	2.00743e-06	7.06562e-09	7.06562e-09	2.00743e-06	2.6147	K13825//hemoglobin subunit epsilon	GO:0020037//molecular_function heme binding;GO:0005506//molecular_function iron ion binding;GO:0005833//cellular_component hemoglobin complex;GO:0015671//biological_process oxygen transport;GO:0019825//molecular_function oxygen binding	PREDICTED: hemoglobin subunit beta-like [Sinocyclocheilus grahami]	FJ502005.1 Aristichthys nobilis clone A59 ba1 globin mRNA, partial cds	Hemoglobin beta {ECO:0000313|EMBL:ANW09546.1} OS=Schizopygopsis pylzovi Name=HbB {ECO:0000313|EMBL:ANW09546.1} PE=2	Globin	[C] LSE2704 H Hemoglobin/Myoglobin
gene_SCHocov5_0003954-RA		36.1675	297.183	2.70539	2.90015e-06	1.19975e-08	1.19975e-08	2.90015e-06	2.70539	K13826//hemoglobin subunit zeta	GO:0020037//molecular_function heme binding;GO:0005506//molecular_function iron ion binding;GO:0005833//cellular_component hemoglobin complex;GO:0015671//biological_process oxygen transport;GO:0019825//molecular_function oxygen binding	alpha-globin [Cyprinus carpio]	XM_019117938.1 PREDICTED: Cyprinus carpio hemoglobin subunit alpha (LOC109104657), mRNA	Alpha-globin {ECO:0000313|EMBL:BAA20515.1} OS=Cyprinus carpio (Common carp) Name=No.7 alpha {ECO:0000313|EMBL:BAA20515.1} PE=3	Globin	[C] LSE2704 H Hemoglobin/Myoglobin
gene_SCHocov5_0003985-RA		45.025	8.52	-2.46262	2.42604e-06	9.37812e-09	9.37812e-09	2.42604e-06	-2.46262	K11253//histone H3	GO:0000786//cellular_component nucleosome;GO:0003677//molecular_function DNA binding	Histone H3.3 [Harpegnathos saltator]	XM_016526557.1 PREDICTED: Sinocyclocheilus rhinocerous histone H3.3 (LOC107719181), transcript variant X2, mRNA	Histone H3 {ECO:0000256|RuleBase:RU004471} OS=Homo sapiens (Human) {ECO:0000313|EMBL:EAW89317.1} PE=2	Core histone H2A/H2B/H3/H4	[B] KOG1745 Histones H3 and H4	http://bioinfo.life.hust.edu.cn/AnimalTFDB#!/seach_result?type=Ensembl_Gene_ID&query=ENSAPLP00000014655
gene_SCHocov5_0004012-RH		7.3125	2.185	-1.94768	0.0103082	0.000422511	0.000422511	0.0103082	-1.94768	K09107//sterol regulatory element-binding transcription factor 2	GO:0046983//molecular_function protein dimerization activity	PREDICTED: sterol regulatory element-binding protein 2-like isoform X1 [Sinocyclocheilus grahami] >XP_016116563.1 PREDICTED: sterol regulatory element-binding protein 2-like isoform X2 [Sinocyclocheilus grahami]	XM_016261077.1 PREDICTED: Sinocyclocheilus grahami sterol regulatory element-binding protein 2-like (LOC107574638), transcript variant X2, mRNA	Sterol regulatory element-binding protein 2 {ECO:0000313|Ensembl:ENSDARP00000087122} OS=Danio rerio (Zebrafish) (Brachydanio rerio) ECO:0000313|ZFIN:ZDB-GENE-070410-8} PE=4	Helix-loop-helix DNA-binding domain	[K] KOG2588 Predicted DNA-binding protein	http://bioinfo.life.hust.edu.cn/AnimalTFDB#!/seach_result?type=Ensembl_Gene_ID&query=ENSDARP00000087122
gene_SCHocov5_0004045-RA		7.54	4.25	-1.17516	0.0226122	0.00129733	0.00129733	0.0226122	-1.17516		GO:0006658//biological_process phosphatidylserine metabolic process;GO:0006665//biological_process sphingolipid metabolic process;GO:0042552//biological_process myelination;GO:0016020//cellular_component membrane	PREDICTED: serine incorporator 5-like [Sinocyclocheilus anshuiensis]	XM_016275309.1 PREDICTED: Sinocyclocheilus grahami serine incorporator 5 (serinc5), transcript variant X2, mRNA	serine incorporator 5 {ECO:0000313|RefSeq:XP_017307931.1} OS=Ictalurus punctatus (Channel catfish) (Silurus punctatus) Name=serinc5 {ECO:0000313|RefSeq:XP_017307931.1} PE=4	Serine incorporator (Serinc)	[S] KOG2592 Tumor differentially expressed (TDE) protein
gene_SCHocov5_0004057-RA		1.6475	5.71	1.20568	0.0122426	0.00053759	0.00053759	0.0122426	1.20568	K12174//Kip1 ubiquitination-promoting complex protein 2		PREDICTED: ubiquitin-associated domain-containing protein 1-like [Sinocyclocheilus grahami]	XM_016527957.1 PREDICTED: Sinocyclocheilus rhinocerous UBA domain containing 1 (ubac1), mRNA	Ubiquitin-associated domain-containing protein 1 {ECO:0000313|EMBL:ROL40957.1} OS=Anabarilius grahami (Kanglang fish) (Barilius grahami) ORFNames=DPX16_11407 {ECO:0000313|EMBL:ROL40957.1} PE=4	UBA/TS-N domain	[X] TWOG0778 Unnamed protein
gene_SCHocov5_0004073-RA		1.24	0.375	-1.8436	0.0335011	0.00232501	0.00232501	0.0335011	-1.8436	K14544//U3 small nucleolar RNA-associated protein 22		PREDICTED: nucleolar protein 6 [Sinocyclocheilus rhinocerous]	XM_016527976.1 PREDICTED: Sinocyclocheilus rhinocerous nucleolar protein 6 (nol6), mRNA	Nucleolar protein 6 {ECO:0000256|RuleBase:RU364032} OS=Danio rerio (Zebrafish) (Brachydanio rerio) ECO:0000313|ZFIN:ZDB-GENE-030131-6294} PE=1	Nrap protein nucleotidyltransferase domain 4	[S] KOG2054 Nucleolar RNA-associated protein (NRAP)
gene_SCHocov5_0004081-RA		1.12	16.3375	3.02196	7.97469e-05	7.06246e-07	7.06246e-07	7.97469e-05	3.02196	K06236//collagen, type I, alpha	GO:0005201//molecular_function extracellular matrix structural constituent;GO:0005515//molecular_function protein binding	PREDICTED: collagen alpha-1(I) chain-like isoform X1 [Sinocyclocheilus rhinocerous]	XM_016553116.1 PREDICTED: Sinocyclocheilus rhinocerous collagen alpha-1(I) chain-like (LOC107740634), transcript variant X1, mRNA	Type I collagen {ECO:0000313|EMBL:BBD96224.1} OS=Carassius auratus (Goldfish) Name=COL1A1 {ECO:0000313|EMBL:BBD96224.1} PE=2	von Willebrand factor type C domain	[W] KOG3544 Collagens (type IV and type XIII), and related proteins
gene_SCHocov5_0004085-RA		0.97	2.7325	1.11693	0.0387512	0.00286867	0.00286867	0.0387512	1.11693		GO:0043984//biological_process histone H4-K16 acetylation;GO:0072487//cellular_component MSL complex	PREDICTED: male-specific lethal 1-like 1 isoform X1 [Cyprinus carpio] >XP_018959021.1 PREDICTED: male-specific lethal 1-like 1 isoform X2 [Cyprinus carpio] >XP_018967273.1 PREDICTED: male-specific lethal 1-like 1 isoform X1 [Cyprinus carpio] >XP_018967274.1 PREDICTED: male-specific lethal 1-like 1 isoform X2 [Cyprinus carpio]	XM_019111729.1 PREDICTED: Cyprinus carpio male-specific lethal 1-like 1 (LOC109098118), transcript variant X2, mRNA	Male-specific lethal 1-like 1 {ECO:0000313|EMBL:ROI15784.1} OS=Anabarilius grahami (Kanglang fish) (Barilius grahami) ORFNames=DPX16_16213 {ECO:0000313|EMBL:ROI15784.1} PE=4	PEHE domain
gene_SCHocov5_0004109-RA		35.7125	22.11	-1.03672	0.0375177	0.00274647	0.00274647	0.0375177	-1.03672	K04374//cyclic AMP-dependent transcription factor ATF-4	GO:0003700//molecular_function DNA-binding transcription factor activity;GO:0006355//biological_process regulation of transcription, DNA-templated;GO:0005634//cellular_component nucleus;GO:0005737//cellular_component cytoplasm;GO:0006357//biological_process regulation of transcription by RNA polymerase II	PREDICTED: cyclic AMP-dependent transcription factor ATF-4-like [Sinocyclocheilus rhinocerous]	XM_016553085.1 PREDICTED: Sinocyclocheilus rhinocerous cyclic AMP-dependent transcription factor ATF-4-like (LOC107740611), mRNA	Activating transcription factor 4b {ECO:0000313|Ensembl:ENSDARP00000055608} Zgc:171702 protein {ECO:0000313|EMBL:AAI51936.1} OS=Danio rerio (Zebrafish) (Brachydanio rerio) ORFNames=zgc:171702 {ECO:0000313|EMBL:AAI51936.1} PE=2	bZIP transcription factor	[K] KOG4571 Activating transcription factor 4	http://bioinfo.life.hust.edu.cn/AnimalTFDB#!/seach_result?type=Ensembl_Gene_ID&query=ENSDARP00000055608
gene_SCHocov5_0004138-RA		1.5225	8.2225	1.91482	0.00448127	0.000133052	0.000133052	0.00448127	1.91482	K06503//transferrin receptor		PREDICTED: transferrin receptor protein 1-like [Sinocyclocheilus anshuiensis] >XP_016295756.1 PREDICTED: transferrin receptor protein 1-like [Sinocyclocheilus anshuiensis] >XP_016295757.1 PREDICTED: transferrin receptor protein 1-like [Sinocyclocheilus anshuiensis] >XP_016295758.1 PREDICTED: transferrin receptor protein 1-like [Sinocyclocheilus anshuiensis]	XM_016440272.1 PREDICTED: Sinocyclocheilus anshuiensis transferrin receptor protein 1-like (LOC107653522), transcript variant X4, mRNA	Transferrin receptor {ECO:0000313|EMBL:AIU36287.1} OS=Megalobrama amblycephala (Chinese blunt snout bream) (Brema carp) PE=2	PA domain	[OPR] KOG2195 Transferrin receptor and related proteins containing the protease-associated (PA) domain
gene_SCHocov5_0004191-RB		3.12	0.7925	-2.3979	0.00765807	0.000278021	0.000278021	0.00765807	-2.3979	K10524//nicotinamide/nicotinate riboside kinase [EC:2.7.1.22 2.7.1.173]		hypothetical protein cypCar_00004778 [Cyprinus carpio]	XM_016251806.1 PREDICTED: Sinocyclocheilus grahami nicotinamide riboside kinase 2-like (LOC107566367), transcript variant X2, mRNA	Mibp protein {ECO:0000313|EMBL:AAH50155.1} Muscle-specific beta 1 integrin-binding protein {ECO:0000313|Ensembl:ENSDARP00000137169} OS=Danio rerio (Zebrafish) (Brachydanio rerio) ECO:0000313|ZFIN:ZDB-GENE-030404-1} PE=2	AAA domain	[F] KOG3308 Uncharacterized protein of the uridine kinase family
gene_SCHocov5_0004217-RA		4.965	2.16	-1.45362	0.00461286	0.000138137	0.000138137	0.00461286	-1.45362	K14018//phospholipase A-2-activating protein	GO:0005515//molecular_function protein binding	PREDICTED: phospholipase A-2-activating protein-like [Sinocyclocheilus anshuiensis]	XM_016450103.1 PREDICTED: Sinocyclocheilus anshuiensis phospholipase A-2-activating protein-like (LOC107660709), mRNA	Phospholipase A2-activating protein {ECO:0000313|EMBL:AAH55539.1} OS=Danio rerio (Zebrafish) (Brachydanio rerio) ECO:0000313|ZFIN:ZDB-GENE-030826-13} PE=2	PFU (PLAA family ubiquitin binding)	[I] KOG0301 Phospholipase A2-activating protein (contains WD40 repeats)
gene_SCHocov5_0004226-RA		28.68	8.6325	-1.81723	0.0171567	0.000870241	0.000870241	0.0171567	-1.81723	K14692//solute carrier family 30 (zinc transporter), member 5/7	GO:0006812//biological_process cation transport;GO:0008324//molecular_function cation transmembrane transporter activity;GO:0016021//cellular_component integral component of membrane;GO:0055085//biological_process transmembrane transport	PREDICTED: zinc transporter 7 [Sinocyclocheilus grahami]	XM_016282259.1 PREDICTED: Sinocyclocheilus grahami zinc transporter 7 (LOC107592711), mRNA	Solute carrier family 30 member 7-1 {ECO:0000313|EMBL:BAP46877.1} OS=Cyprinus carpio (Common carp) Name=slc30a7-1 {ECO:0000313|EMBL:BAP46877.1} PE=2	Cation efflux family	[P] KOG1484 Putative Zn2+ transporter MSC2 (cation diffusion facilitator superfamily)
gene_SCHocov5_0004248-RA		4.735	2.9025	-1.21083	0.0357988	0.00256272	0.00256272	0.0357988	-1.21083			PREDICTED: TM2 domain-containing protein 1 isoform X1 [Sinocyclocheilus grahami]	XM_016462199.1 PREDICTED: Sinocyclocheilus anshuiensis TM2 domain-containing protein 1-like (LOC107669801), mRNA	TM2 domain-containing protein 1 {ECO:0000313|Ensembl:ENSDARP00000100423} OS=Danio rerio (Zebrafish) (Brachydanio rerio) ECO:0000313|ZFIN:ZDB-GENE-050208-580} PE=4	TM2 domain	[R] KOG4272 Predicted GTP-binding protein
gene_SCHocov5_0004254-RA		1.605	6.3625	1.56729	0.0164176	0.000813193	0.000813193	0.0164176	1.56729	K17046//protein DEK		PREDICTED: protein DEK-like [Sinocyclocheilus anshuiensis] >XP_016313773.1 PREDICTED: protein DEK-like [Sinocyclocheilus anshuiensis] >XP_016313774.1 PREDICTED: protein DEK-like [Sinocyclocheilus anshuiensis] >XP_016313775.1 PREDICTED: protein DEK-like [Sinocyclocheilus anshuiensis]	XM_016524103.1 PREDICTED: Sinocyclocheilus rhinocerous protein DEK-like (LOC107717375), transcript variant X4, mRNA	DEK proto-oncogene {ECO:0000313|Ensembl:ENSDARP00000058585} OS=Danio rerio (Zebrafish) (Brachydanio rerio) ECO:0000313|ZFIN:ZDB-GENE-060512-191} PE=1	DEK C terminal domain	[B] KOG2266 Chromatin-associated protein Dek and related proteins, contains SAP DNA binding domain
gene_SCHocov5_0004259-RE		0.8025	4.88	2.23484	0.0142631	0.000665586	0.000665586	0.0142631	2.23484			PREDICTED: ADAMTS-like protein 1 [Sinocyclocheilus anshuiensis]	XM_016458161.1 PREDICTED: Sinocyclocheilus anshuiensis ADAMTS-like protein 1 (LOC107666728), mRNA	cDNA, clone cssl:d0156 {ECO:0000313|EMBL:CAM73184.1} OS=Danio rerio (Zebrafish) (Brachydanio rerio) Name=sc:d156 {ECO:0000313|ZFIN:ZDB-GENE-080303-5} PE=2	Immunoglobulin V-set domain
gene_SCHocov5_0004271-RA		10.98	6.3875	-1.08279	0.0207535	0.00115594	0.00115594	0.0207535	-1.08279	K01537//Ca2+-transporting ATPase [EC:3.6.3.8]	GO:0016021//cellular_component integral component of membrane;GO:0005388//molecular_function calcium-transporting ATPase activity;GO:0005524//molecular_function ATP binding;GO:0070588//biological_process calcium ion transmembrane transport	PREDICTED: calcium-transporting ATPase type 2C member 1-like [Sinocyclocheilus grahami]	XM_016458293.1 PREDICTED: Sinocyclocheilus anshuiensis calcium-transporting ATPase type 2C member 1 (LOC107666823), transcript variant X3, mRNA	Calcium-transporting ATPase {ECO:0000256|RuleBase:RU361146} EC=7.2.2.10 {ECO:0000256|RuleBase:RU361146} OS=Anabarilius grahami (Kanglang fish) (Barilius grahami) ORFNames=DPX16_6742 {ECO:0000313|EMBL:ROL41344.1} PE=3	Cation transporter/ATPase, N-terminus	[P] KOG0202 Ca2+ transporting ATPase
gene_SCHocov5_0004278-RB		0.9325	0.31	-1.75884	0.00332368	8.73882e-05	8.73882e-05	0.00332368	-1.75884			PREDICTED: GRAM domain-containing protein 1A-like isoform X2 [Sinocyclocheilus rhinocerous]	XM_016526450.1 PREDICTED: Sinocyclocheilus rhinocerous GRAM domain-containing protein 1A-like (LOC107719112), transcript variant X2, mRNA	GRAM domain-containing protein 1A {ECO:0000313|EMBL:ROL41352.1} OS=Anabarilius grahami (Kanglang fish) (Barilius grahami) ORFNames=DPX16_6750 {ECO:0000313|EMBL:ROL41352.1} PE=4	Domain of unknown function (DUF4782)	[S] KOG1032 Uncharacterized conserved protein, contains GRAM domain
gene_SCHocov5_0004358-RA		7.4275	23.9525	1.30459	0.0304398	0.00202838	0.00202838	0.0304398	1.30459	K00157//aldehyde oxidase [EC:1.2.3.1]	GO:0016491//molecular_function oxidoreductase activity;GO:0055114//biological_process oxidation-reduction process;GO:0046872//molecular_function metal ion binding;GO:0016614//molecular_function oxidoreductase activity, acting on CH-OH group of donors;GO:0050660//molecular_function flavin adenine dinucleotide binding	PREDICTED: aldehyde oxidase 1-like isoform X1 [Sinocyclocheilus grahami]	XM_016292983.1 PREDICTED: Sinocyclocheilus grahami aldehyde oxidase 1-like (LOC107600982), transcript variant X1, mRNA	Aldehyde oxidase 6 {ECO:0000313|Ensembl:ENSDARP00000043710} Aldehyde oxidase beta {ECO:0000313|EMBL:DAA64407.1} OS=Danio rerio (Zebrafish) (Brachydanio rerio) Synonyms=aox1 {ECO:0000313|ZFIN:ZDB-GENE-050208-742} PE=1	FAD binding domain in molybdopterin dehydrogenase	[F] KOG0430 Xanthine dehydrogenase
gene_SCHocov5_0004360-RA		0.9	2.3125	1.1319	0.0428219	0.00334747	0.00334747	0.0428219	1.1319		GO:0045056//biological_process transcytosis;GO:0045121//cellular_component membrane raft	PREDICTED: protein MAL2-like [Sinocyclocheilus grahami]	XM_016574916.1 PREDICTED: Sinocyclocheilus rhinocerous protein MAL2-like (LOC107757438), transcript variant X2, mRNA	Retrotransposon-derived protein PEG10 {ECO:0000313|EMBL:ROL50210.1} OS=Anabarilius grahami (Kanglang fish) (Barilius grahami) ORFNames=DPX16_0021 {ECO:0000313|EMBL:ROL50210.1} PE=4	Retrotransposon gag protein	[V] KOG4788 Members of chemokine-like factor super family and related proteins
gene_SCHocov5_0004361-RA		3.905	24.8775	1.93593	2.98028e-05	2.13179e-07	2.13179e-07	2.98028e-05	1.93593	K01122//ectonucleotide pyrophosphatase/phosphodiesterase family member 2 [EC:3.1.4.39]	GO:0003676//molecular_function nucleic acid binding;GO:0016787//molecular_function hydrolase activity;GO:0046872//molecular_function metal ion binding;GO:0003824//molecular_function catalytic activity;GO:0005044//molecular_function scavenger receptor activity;GO:0006955//biological_process immune response;GO:0030247//molecular_function polysaccharide binding;GO:0004528//molecular_function phospho…	PREDICTED: ectonucleotide pyrophosphatase/phosphodiesterase family member 2-like [Sinocyclocheilus rhinocerous]	XM_016574917.1 PREDICTED: Sinocyclocheilus rhinocerous ectonucleotide pyrophosphatase/phosphodiesterase family member 2-like (LOC107757440), mRNA	Ectonucleotide pyrophosphatase/phosphodiesterase 2 {ECO:0000313|EMBL:AAH56781.1, ECO:0000313|Ensembl:ENSDARP00000047919} OS=Danio rerio (Zebrafish) (Brachydanio rerio) ECO:0000313|ZFIN:ZDB-GENE-040426-1156} PE=2	Somatomedin B domain	[R] KOG2645 Type I phosphodiesterase/nucleotide pyrophosphatase
gene_SCHocov5_0004430-RA		0.15	1.6575	2.75117	0.00138799	2.74571e-05	2.74571e-05	0.00138799	2.75117	K14480//apolipoprotein L	GO:0005576//cellular_component extracellular region;GO:0006869//biological_process lipid transport;GO:0008289//molecular_function lipid binding;GO:0042157//biological_process lipoprotein metabolic process	PREDICTED: apolipoprotein L3-like isoform X1 [Sinocyclocheilus grahami]	XM_016500627.1 PREDICTED: Sinocyclocheilus anshuiensis apolipoprotein L3-like (LOC107699388), mRNA	Apolipoprotein L3 {ECO:0000313|EMBL:ROL29799.1} OS=Anabarilius grahami (Kanglang fish) (Barilius grahami) ORFNames=DPX16_0856 {ECO:0000313|EMBL:ROL29799.1} PE=4	Apolipoprotein L	[X] LSE2678 H Apolipoprotein L	http://bioinfo.life.hust.edu.cn/AnimalTFDB#!/seach_result?type=Ensembl_Gene_ID&query=ENSBTAP00000042159
gene_SCHocov5_0004465-RA		3.455	0.79	-2.33027	2.60427e-05	1.73717e-07	1.73717e-07	2.60427e-05	-2.33027	K09489//heat shock 70kDa protein 4		PREDICTED: heat shock 70 kDa protein 4-like [Sinocyclocheilus anshuiensis]	XM_016451422.1 PREDICTED: Sinocyclocheilus anshuiensis heat shock 70 kDa protein 4-like (LOC107661692), mRNA	Heat shock protein 4, like {ECO:0000313|EMBL:AAH51152.1} Heat shock protein 4a {ECO:0000313|Ensembl:ENSDARP00000026086} Hspa4l protein {ECO:0000313|EMBL:AAI65369.1} OS=Danio rerio (Zebrafish) (Brachydanio rerio) ECO:0000313|ZFIN:ZDB-GENE-040426-2832} PE=1	Hsp70 protein	[O] KOG0103 Molecular chaperones HSP105/HSP110/SSE1, HSP70 superfamily
gene_SCHocov5_0004475-RA		13.925	6.5925	-1.37131	0.000164226	1.73409e-06	1.73409e-06	0.000164226	-1.37131	K08342//cysteine protease ATG4 [EC:3.4.22.-]	GO:0004197//molecular_function cysteine-type endopeptidase activity;GO:0006914//biological_process autophagy	PREDICTED: cysteine protease ATG4A-like isoform X1 [Sinocyclocheilus grahami]	XM_016267553.1 PREDICTED: Sinocyclocheilus grahami cysteine protease ATG4A-like (LOC107581879), transcript variant X2, mRNA	Cysteine protease {ECO:0000256|RuleBase:RU363115} EC=3.4.22.- {ECO:0000256|RuleBase:RU363115} Fragment OS=Anabarilius grahami (Kanglang fish) (Barilius grahami) ORFNames=DPX16_21462 {ECO:0000313|EMBL:ROJ62476.1} PE=3	Peptidase family C54	[ZU] KOG2674 Cysteine protease required for autophagy - Apg4p/Aut2p
gene_SCHocov5_0004482-RA		15.7625	4.8625	-1.79878	0.017417	0.000893346	0.000893346	0.017417	-1.79878	K11131//H/ACA ribonucleoprotein complex subunit 4 [EC:5.4.99.-]	GO:0003723//molecular_function RNA binding;GO:0006396//biological_process RNA processing	PREDICTED: H/ACA ribonucleoprotein complex subunit 4-like isoform X1 [Sinocyclocheilus rhinocerous]	XM_016267560.1 PREDICTED: Sinocyclocheilus grahami H/ACA ribonucleoprotein complex subunit 4-like (LOC107581884), mRNA	Dyskeratosis congenita 1, dyskerin {ECO:0000313|Ensembl:ENSDARP00000007628} OS=Danio rerio (Zebrafish) (Brachydanio rerio) ECO:0000313|ZFIN:ZDB-GENE-031118-120} PE=1	tRNA pseudouridylate synthase B C-terminal domain	[J] KOG2529 Pseudouridine synthase
gene_SCHocov5_0004536-RB		0.865	3.465	1.55403	0.0271551	0.00170294	0.00170294	0.0271551	1.55403			PREDICTED: protein tweety homolog 3-like [Sinocyclocheilus grahami]	XM_016531714.1 PREDICTED: Sinocyclocheilus rhinocerous protein tweety homolog 3 (LOC107723181), mRNA	Protein tweety homolog {ECO:0000256|RuleBase:RU361114} OS=Danio rerio (Zebrafish) (Brachydanio rerio) ECO:0000313|ZFIN:ZDB-GENE-051120-105} PE=1	Tweety	[R] KOG4433 Tweety transmembrane/cell surface protein
gene_SCHocov5_0004546-RA		22.3325	4.38	-2.48637	3.04923e-05	2.20708e-07	2.20708e-07	3.04923e-05	-2.48637	K08745//solute carrier family 27 (fatty acid transporter), member 1/4 [EC:6.2.1.-]	GO:0003824//molecular_function catalytic activity;GO:0008152//biological_process metabolic process;GO:0004467//molecular_function long-chain fatty acid-CoA ligase activity;GO:0015245//molecular_function fatty acid transmembrane transporter activity;GO:0016021//cellular_component integral component of membrane;GO:0031957//molecular_function very long-chain fatty acid-CoA ligase activity	PREDICTED: long-chain fatty acid transport protein 1-like [Sinocyclocheilus anshuiensis] >XP_016308271.1 PREDICTED: long-chain fatty acid transport protein 1-like [Sinocyclocheilus anshuiensis]	XM_016452785.1 PREDICTED: Sinocyclocheilus anshuiensis long-chain fatty acid transport protein 1-like (LOC107662711), transcript variant X2, mRNA	Solute carrier family 27 member 1b {ECO:0000313|Ensembl:ENSDARP00000132062} Zgc:153860 {ECO:0000313|EMBL:AAI24753.1} Zgc:153860 protein {ECO:0000313|EMBL:AAI64558.1} OS=Danio rerio (Zebrafish) (Brachydanio rerio) Synonyms=zgc:153860 {ECO:0000313|EMBL:AAI24753.1} PE=1	AMP-binding enzyme	[I] KOG1179 Very long-chain acyl-CoA synthetase/fatty acid transporter	http://bioinfo.life.hust.edu.cn/AnimalTFDB#!/seach_result?type=Ensembl_Gene_ID&query=ENSMICP00000029409
gene_SCHocov5_0004564-RA		2.2825	0.75	-1.78227	0.0190007	0.00101683	0.00101683	0.0190007	-1.78227	K02678//C-ets	GO:0005634//cellular_component nucleus;GO:0043565//molecular_function sequence-specific DNA binding;GO:0003700//molecular_function DNA-binding transcription factor activity;GO:0006355//biological_process regulation of transcription, DNA-templated	PREDICTED: protein C-ets-2 [Cyprinus carpio]	XM_019123118.1 PREDICTED: Cyprinus carpio ETS proto-oncogene 2, transcription factor (ets2), mRNA	V-ets avian erythroblastosis virus E26 oncogene homolog 2 {ECO:0000313|Ensembl:ENSDARP00000131539} Zgc:92106 {ECO:0000313|EMBL:AAH95899.1} OS=Danio rerio (Zebrafish) (Brachydanio rerio) Synonyms=zgc:92106 {ECO:0000313|EMBL:AAH95899.1} PE=2	Sterile alpha motif (SAM)/Pointed domain	[K] KOG3806 Predicted transcription factor	http://bioinfo.life.hust.edu.cn/AnimalTFDB#!/seach_result?type=Ensembl_Gene_ID&query=ENSDARP00000131539
gene_SCHocov5_0004599-RA		0.015	0.245	2.56562	0.0385053	0.00284609	0.00284609	0.0385053	2.56562		GO:0005515//molecular_function protein binding	uncharacterized protein LOC101884073 [Danio rerio]	XM_016248076.1 PREDICTED: Sinocyclocheilus grahami uncharacterized LOC107563258 (LOC107563258), mRNA	Nucleotide-binding oligomerization domain-containing protein 2 {ECO:0000313|EMBL:ROL53038.1} OS=Anabarilius grahami (Kanglang fish) (Barilius grahami) ORFNames=DPX16_7980 {ECO:0000313|EMBL:ROL53038.1} PE=4	Leucine Rich repeat
gene_SCHocov5_0004667-RA		0.52	2.97	1.93102	0.0210545	0.00118032	0.00118032	0.0210545	1.93102		GO:0004842//molecular_function ubiquitin-protein transferase activity;GO:0016887//molecular_function ATPase activity	PREDICTED: E3 ubiquitin-protein ligase rnf213-alpha-like, partial [Sinocyclocheilus grahami]	XM_016262003.1 PREDICTED: Sinocyclocheilus grahami E3 ubiquitin-protein ligase rnf213-alpha-like (LOC107575640), partial mRNA	E3 ubiquitin-protein ligase rnf213-alpha {ECO:0000313|EMBL:ROL45670.1} OS=Anabarilius grahami (Kanglang fish) (Barilius grahami) ORFNames=DPX16_17786 {ECO:0000313|EMBL:ROL45670.1} PE=4		[X] LSE3835 H Unnamed protein
gene_SCHocov5_0004684-RA		0.18	0.58	1.50364	0.00632065	0.000213118	0.000213118	0.00632065	1.50364	K14314//nuclear pore complex protein Nup210		hypothetical protein cypCar_00037055 [Cyprinus carpio]	XM_016469427.1 PREDICTED: Sinocyclocheilus anshuiensis nuclear pore membrane glycoprotein 210-like (LOC107675171), mRNA	Nucleoporin 210 {ECO:0000313|Ensembl:ENSDARP00000086821} OS=Danio rerio (Zebrafish) (Brachydanio rerio) Synonyms=im:7141335 {ECO:0000313|ZFIN:ZDB-GENE-050208-132} PE=1	Bacterial Ig-like domain (group 2)	[YU] KOG1833 Nuclear pore complex, gp210 component
gene_SCHocov5_0004735-RA		5.6725	0.4325	-3.07685	0.00188696	4.17777e-05	4.17777e-05	0.00188696	-3.07685	K01056//peptidyl-tRNA hydrolase, PTH1 family [EC:3.1.1.29]	GO:0004045//molecular_function aminoacyl-tRNA hydrolase activity	PREDICTED: probable peptidyl-tRNA hydrolase [Sinocyclocheilus rhinocerous]	XM_016527852.1 PREDICTED: Sinocyclocheilus rhinocerous peptidyl-tRNA hydrolase 1 homolog (ptrh1), mRNA	Putative peptidyl-tRNA hydrolase {ECO:0000313|EMBL:ROL42545.1} OS=Anabarilius grahami (Kanglang fish) (Barilius grahami) ORFNames=DPX16_13952 {ECO:0000313|EMBL:ROL42545.1} PE=4	Peptidyl-tRNA hydrolase	[J] KOG2255 Peptidyl-tRNA hydrolase
gene_SCHocov5_0004851-RA		1.3775	6.6625	1.81976	0.0277198	0.00176213	0.00176213	0.0277198	1.81976	K04345//protein kinase A [EC:2.7.11.11]	GO:0004674//molecular_function protein serine/threonine kinase activity;GO:0005524//molecular_function ATP binding;GO:0006468//biological_process protein phosphorylation;GO:0004672//molecular_function protein kinase activity	PREDICTED: cAMP-dependent protein kinase catalytic subunit alpha-like [Sinocyclocheilus grahami] >XP_016394443.1 PREDICTED: cAMP-dependent protein kinase catalytic subunit alpha isoform X2 [Sinocyclocheilus rhinocerous] >XP_018925195.1 PREDICTED: cAMP-dependent protein kinase catalytic subunit alpha isoform X3 [Cyprinus carpio]	XM_016295277.1 PREDICTED: Sinocyclocheilus grahami cAMP-dependent protein kinase catalytic subunit alpha (LOC107602709), transcript variant X2, mRNA	Protein kinase A {ECO:0000313|EMBL:AVT42109.1} OS=Ctenopharyngodon idella (Grass carp) (Leuciscus idella) PE=2	Protein kinase domain	[T] KOG0616 cAMP-dependent protein kinase catalytic subunit (PKA)	http://bioinfo.life.hust.edu.cn/AnimalTFDB#!/seach_result?type=Ensembl_Gene_ID&query=ENSMPUP00000001840
gene_SCHocov5_0004901-RA		9.9325	4.4	-1.41478	0.00878399	0.000338594	0.000338594	0.00878399	-1.41478			PREDICTED: extracellular serine/threonine protein kinase FAM20C-like [Sinocyclocheilus rhinocerous]	XM_016533766.1 PREDICTED: Sinocyclocheilus rhinocerous extracellular serine/threonine protein kinase FAM20C-like (LOC107724740), mRNA	FAM20C, golgi-associated secretory pathway kinase a {ECO:0000313|Ensembl:ENSDARP00000098755} OS=Danio rerio (Zebrafish) (Brachydanio rerio) ECO:0000313|ZFIN:ZDB-GENE-130530-750} PE=1	Golgi casein kinase, C-terminal, Fam20	[S] KOG3829 Uncharacterized conserved protein	http://bioinfo.life.hust.edu.cn/AnimalTFDB#!/seach_result?type=Ensembl_Gene_ID&query=ENSDNOP00000024070
gene_SCHocov5_0004903-RA		2.57	10.0875	1.56456	0.00814688	0.000303398	0.000303398	0.00814688	1.56456	K07197//sterol regulatory element-binding transcription factor 1	GO:0046983//molecular_function protein dimerization activity	PREDICTED: sterol regulatory element-binding protein 1 [Sinocyclocheilus grahami]	XM_016452566.1 PREDICTED: Sinocyclocheilus anshuiensis sterol regulatory element binding transcription factor 1 (srebf1), transcript variant X1, mRNA	Sterol regulatory element-binding protein 1 {ECO:0000313|EMBL:AVR48442.1} OS=Onychostoma macrolepis Name=SREBP-1 {ECO:0000313|EMBL:AVR48442.1} PE=2	Helix-loop-helix DNA-binding domain	[K] KOG2588 Predicted DNA-binding protein	http://bioinfo.life.hust.edu.cn/AnimalTFDB#!/seach_result?type=Ensembl_Gene_ID&query=ENSPFOP00000023984
gene_SCHocov5_0004923-RB		0.515	4.015	2.23524	0.000374203	4.99221e-06	4.99221e-06	0.000374203	2.23524			PREDICTED: UPF0585 protein C16orf13 homolog isoform X1 [Sinocyclocheilus anshuiensis]	XM_016488240.1 PREDICTED: Sinocyclocheilus anshuiensis chromosome unknown open reading frame, human C16orf13 (LOC107690012), transcript variant X1, mRNA	Methyltransferase-like 26 {ECO:0000313|Ensembl:ENSDARP00000038472} Zgc:56719 {ECO:0000313|EMBL:AAI71563.1} OS=Danio rerio (Zebrafish) (Brachydanio rerio) ORFNames=zgc:56719 {ECO:0000313|EMBL:AAI71563.1} PE=2	Protein of unknown function (DUF938)	[X] TWOG0603 Unnamed protein
gene_SCHocov5_0004993-RA		3.215	1.54	-1.29085	0.0372215	0.00271487	0.00271487	0.0372215	-1.29085			PREDICTED: E3 ubiquitin-protein ligase E3D-like isoform X1 [Sinocyclocheilus anshuiensis]	XM_016487065.1 PREDICTED: Sinocyclocheilus anshuiensis E3 ubiquitin-protein ligase E3D-like (LOC107689152), transcript variant X1, mRNA	E3 ubiquitin-protein ligase E3D {ECO:0000313|EMBL:ROL32985.1} OS=Anabarilius grahami (Kanglang fish) (Barilius grahami) ORFNames=DPX16_5880 {ECO:0000313|EMBL:ROL32985.1} PE=4	HECT-like Ubiquitin-conjugating enzyme (E2)-binding	[S] KOG4784 Uncharacterized conserved protein
gene_SCHocov5_0005060-RA		58.2225	15.045	-2.21496	3.12794e-07	6.61348e-10	6.61348e-10	3.12794e-07	-2.21496		GO:0000079//biological_process regulation of cyclin-dependent protein serine/threonine kinase activity;GO:0006355//biological_process regulation of transcription, DNA-templated;GO:0006396//biological_process RNA processing;GO:0005634//cellular_component nucleus	PREDICTED: cyclin-L1-like [Sinocyclocheilus anshuiensis]	XM_016490841.1 PREDICTED: Sinocyclocheilus anshuiensis cyclin-L1-like (LOC107691967), transcript variant X1, mRNA	Cyclin-L1 {ECO:0000313|EMBL:ROJ25335.1} OS=Anabarilius grahami (Kanglang fish) (Barilius grahami) ORFNames=DPX16_20148 {ECO:0000313|EMBL:ROJ25335.1} PE=3	Cyclin, N-terminal domain	[R] KOG0835 Cyclin L
gene_SCHocov5_0005066-RA		47.38	27.58	-1.15804	0.0233651	0.00135495	0.00135495	0.0233651	-1.15804	K10611//RING-box protein 2	GO:0008270//molecular_function zinc ion binding	hypothetical protein cypCar_00004752 [Cyprinus carpio]	XM_016518740.1 PREDICTED: Sinocyclocheilus rhinocerous RING-box protein 2 (LOC107713281), transcript variant X1, mRNA	Ring finger protein 7 {ECO:0000313|EMBL:AAH90163.1, ECO:0000313|Ensembl:ENSDARP00000072361} OS=Danio rerio (Zebrafish) (Brachydanio rerio) ECO:0000313|ZFIN:ZDB-GENE-050220-12} PE=1	RING-H2 zinc finger domain	[O] KOG2930 SCF ubiquitin ligase, Rbx1 component
gene_SCHocov5_0005088-RA		0.735	5.1075	2.34943	0.00120938	2.27939e-05	2.27939e-05	0.00120938	2.34943			PREDICTED: regulation of nuclear pre-mRNA domain-containing protein 2-like isoform X2 [Sinocyclocheilus grahami]	XM_016486869.1 PREDICTED: Sinocyclocheilus anshuiensis regulation of nuclear pre-mRNA domain-containing protein 2-like (LOC107689000), mRNA	Uncharacterized protein {ECO:0000313|Ensembl:ENSPKIP00000029247} OS=Paramormyrops kingsleyae PE=4	Cell-cycle alteration and expression-elevated protein in tumour	[A] KOG2669 Regulator of nuclear mRNA
gene_SCHocov5_0005110-RB		64.1975	37.5125	-1.2264	0.00343279	9.10084e-05	9.10084e-05	0.00343279	-1.2264	K08746//solute carrier family 27 (fatty acid transporter), member 2 [EC:6.2.1.- 6.2.1.3]	GO:0003824//molecular_function catalytic activity;GO:0008152//biological_process metabolic process	PREDICTED: very long-chain acyl-CoA synthetase-like [Sinocyclocheilus grahami]	XM_016486778.1 PREDICTED: Sinocyclocheilus anshuiensis very long-chain acyl-CoA synthetase-like (LOC107688936), mRNA	Very long-chain acyl-CoA synthetase {ECO:0000313|EMBL:ROL46642.1} OS=Anabarilius grahami (Kanglang fish) (Barilius grahami) ORFNames=DPX16_7482 {ECO:0000313|EMBL:ROL46642.1} PE=4	AMP-binding enzyme	[I] KOG1179 Very long-chain acyl-CoA synthetase/fatty acid transporter	http://bioinfo.life.hust.edu.cn/AnimalTFDB#!/seach_result?type=Ensembl_Gene_ID&query=ENSMICP00000029409
gene_SCHocov5_0005139-RH		20.205	82.905	1.51887	0.0161787	0.000797684	0.000797684	0.0161787	1.51887	K03927//carboxylesterase 2 [EC:3.1.1.1 3.1.1.84 3.1.1.56]		PREDICTED: uncharacterized protein LOC107751276 [Sinocyclocheilus rhinocerous]	XM_016277702.1 PREDICTED: Sinocyclocheilus grahami uncharacterized LOC107589308 (LOC107589308), mRNA	Cocaine esterase {ECO:0000313|EMBL:ROJ28362.1} OS=Anabarilius grahami (Kanglang fish) (Barilius grahami) ORFNames=DPX16_20853 {ECO:0000313|EMBL:ROJ28362.1} PE=3	Carboxylesterase family	[R] KOG1516 Carboxylesterase and related proteins
gene_SCHocov5_0005148-RB		49.36	10.2675	-2.33294	0.00123079	2.33141e-05	2.33141e-05	0.00123079	-2.33294	K09028//transcription factor jun-B	GO:0003700//molecular_function DNA-binding transcription factor activity;GO:0006355//biological_process regulation of transcription, DNA-templated;GO:0003677//molecular_function DNA binding;GO:0006357//biological_process regulation of transcription by RNA polymerase II;GO:0051726//biological_process regulation of cell cycle	PREDICTED: transcription factor jun-B-like [Cyprinus carpio]	XM_019077955.1 PREDICTED: Cyprinus carpio transcription factor jun-B-like (LOC109060789), mRNA	JunB proto-oncogene, AP-1 transcription factor subunit b {ECO:0000313|Ensembl:ENSDARP00000131822} OS=Danio rerio (Zebrafish) (Brachydanio rerio) ECO:0000313|ZFIN:ZDB-GENE-040426-2666} PE=3	bZIP transcription factor	[K] KOG0837 Transcriptional activator of the JUN family	http://bioinfo.life.hust.edu.cn/AnimalTFDB#!/seach_result?type=Ensembl_Gene_ID&query=ENSDARP00000131822
gene_SCHocov5_0005169-RA		36.1075	6.2075	-2.54597	0.000492143	7.10272e-06	7.10272e-06	0.000492143	-2.54597	K15118//solute carrier family 25, member 38		PREDICTED: solute carrier family 25 member 38-A [Sinocyclocheilus rhinocerous] >XP_016414890.1 PREDICTED: solute carrier family 25 member 38-A [Sinocyclocheilus rhinocerous]	XM_016559404.1 PREDICTED: Sinocyclocheilus rhinocerous solute carrier family 25 member 38-A (LOC107745513), transcript variant X2, mRNA	Mitochondrial glycine transporter {ECO:0000256|HAMAP-Rule:MF_03064} Solute carrier family 25 member 38 {ECO:0000256|HAMAP-Rule:MF_03064} OS=Pygocentrus nattereri (Red-bellied piranha) Name=SLC25A38 {ECO:0000256|HAMAP-Rule:MF_03064} PE=3	Mitochondrial carrier protein	[C] KOG0766 Predicted mitochondrial carrier protein
gene_SCHocov5_0005206-RA		7.7375	29.05	1.43463	0.0175121	0.000900208	0.000900208	0.0175121	1.43463	K10252//beta,beta-carotene 9',10'-dioxygenase [EC:1.13.11.71]	GO:0016702//molecular_function oxidoreductase activity, acting on single donors with incorporation of molecular oxygen, incorporation of two atoms of oxygen;GO:0055114//biological_process oxidation-reduction process	PREDICTED: beta,beta-carotene 9',10'-oxygenase-like isoform X3 [Sinocyclocheilus grahami]	XM_016288872.1 PREDICTED: Sinocyclocheilus grahami beta,beta-carotene 9',10'-oxygenase-like (LOC107597692), transcript variant X3, mRNA	Beta-carotene oxygenase 2a {ECO:0000313|Ensembl:ENSDARP00000113898} OS=Danio rerio (Zebrafish) (Brachydanio rerio) ECO:0000313|ZFIN:ZDB-GENE-030131-8039} PE=1	Retinal pigment epithelial membrane protein	[Q] KOG1285 Beta, beta-carotene 15,15'-dioxygenase and related enzymes
gene_SCHocov5_0005227-RA		0.2325	2.4625	2.54107	0.00905911	0.000353056	0.000353056	0.00905911	2.54107		GO:0009607//biological_process response to biotic stimulus;GO:0016021//cellular_component integral component of membrane	synapse differentiation-inducing gene protein 1 [Astyanax mexicanus]	XM_016571320.1 PREDICTED: Sinocyclocheilus rhinocerous synapse differentiation inducing 1 (syndig1), transcript variant X2, mRNA	Uncharacterized protein {ECO:0000313|Ensembl:ENSAMXP00000015908} OS=Astyanax mexicanus (Blind cave fish) (Astyanax fasciatus mexicanus) Name=SYNDIG1 {ECO:0000313|Ensembl:ENSAMXP00000015908} PE=4	Interferon-induced transmembrane protein	[X] LSE2721 H Unnamed protein
gene_SCHocov5_0005333-RA		52.1875	30.08	-1.05888	0.00588146	0.000192654	0.000192654	0.00588146	-1.05888	K11884//RNA-binding protein PNO1	GO:0003676//molecular_function nucleic acid binding;GO:0003723//molecular_function RNA binding	PREDICTED: RNA-binding protein PNO1-like [Sinocyclocheilus rhinocerous]	XM_016526625.1 PREDICTED: Sinocyclocheilus rhinocerous RNA-binding protein PNO1-like (LOC107719218), mRNA	Uncharacterized protein {ECO:0000313|Ensembl:ENSPNAP00000018522} OS=Pygocentrus nattereri (Red-bellied piranha) PE=4	KH domain	[O] KOG3273 Predicted RNA-binding protein Pno1p interacting with Nob1p and involved in 26S proteasome assembly
gene_SCHocov5_0005406-RA		0.78	3.4725	1.76932	1.88375e-06	6.49033e-09	6.49033e-09	1.88375e-06	1.76932	K10798//poly [ADP-ribose] polymerase [EC:2.4.2.30]	GO:0003677//molecular_function DNA binding;GO:0008270//molecular_function zinc ion binding;GO:0003950//molecular_function NAD+ ADP-ribosyltransferase activity;GO:0006471//biological_process protein ADP-ribosylation	PREDICTED: poly [ADP-ribose] polymerase 1 isoform X2 [Sinocyclocheilus rhinocerous]	XM_016474249.1 PREDICTED: Sinocyclocheilus anshuiensis poly [ADP-ribose] polymerase 1-like (LOC107678834), mRNA	Poly [ADP-ribose] polymerase {ECO:0000256|RuleBase:RU362114} Short=PARP {ECO:0000256|RuleBase:RU362114} EC=2.4.2.- {ECO:0000256|RuleBase:RU362114} OS=Danio rerio (Zebrafish) (Brachydanio rerio) ECO:0000313|ZFIN:ZDB-GENE-030131-3955} PE=1	Poly(ADP-ribose) polymerase catalytic domain	[KLO] KOG1037 NAD+ ADP-ribosyltransferase Parp, required for poly-ADP ribosylation of nuclear proteins
gene_SCHocov5_0005417-RA		0.3975	2.61	2.15404	0.00380048	0.000105179	0.000105179	0.00380048	2.15404			PREDICTED: protein unc-93 homolog A [Sinocyclocheilus anshuiensis]	XM_016474286.1 PREDICTED: Sinocyclocheilus anshuiensis protein unc-93 homolog A (LOC107678861), mRNA	Protein unc-93 homolog A {ECO:0000313|Ensembl:ENSDARP00000121615} Fragment OS=Danio rerio (Zebrafish) (Brachydanio rerio) ECO:0000313|ZFIN:ZDB-GENE-041014-304} PE=4	Ion channel regulatory protein UNC-93	[S] KOG3097 Predicted membrane protein
gene_SCHocov5_0005445-RA		17.62	8.595	-1.34198	0.00178651	3.87127e-05	3.87127e-05	0.00178651	-1.34198	K09494//T-complex protein 1 subunit beta	GO:0005524//molecular_function ATP binding;GO:0006457//biological_process protein folding;GO:0051082//molecular_function unfolded protein binding	T-complex protein 1 subunit beta [Danio rerio] >AAH59558.1 Chaperonin containing TCP1, subunit 2 (beta) [Danio rerio]	XM_016482618.1 PREDICTED: Sinocyclocheilus anshuiensis T-complex protein 1 subunit beta-like (LOC107685884), mRNA	Chaperonin containing TCP1, subunit 2 (Beta) {ECO:0000313|EMBL:AAH59558.1} OS=Danio rerio (Zebrafish) (Brachydanio rerio) ECO:0000313|ZFIN:ZDB-GENE-020419-6} PE=2	TCP-1/cpn60 chaperonin family	[O] KOG0363 Chaperonin complex component, TCP-1 beta subunit (CCT2)	http://bioinfo.life.hust.edu.cn/AnimalTFDB#!/seach_result?type=Ensembl_Gene_ID&query=ENSTRUP00000001254
gene_SCHocov5_0005530-RA		22.8875	4.065	-2.45711	0.000696252	1.10673e-05	1.10673e-05	0.000696252	-2.45711	K14825//p24 family protein gamma-2		PREDICTED: transmembrane emp24 domain-containing protein 5 [Sinocyclocheilus anshuiensis]	XM_016545619.1 PREDICTED: Sinocyclocheilus rhinocerous transmembrane emp24 domain-containing protein 5-like (LOC107733818), mRNA	Transmembrane emp24 domain-containing protein 5 {ECO:0000313|EMBL:ROL55553.1} OS=Anabarilius grahami (Kanglang fish) (Barilius grahami) ORFNames=DPX16_7493 {ECO:0000313|EMBL:ROL55553.1} PE=3	emp24/gp25L/p24 family/GOLD	[U] KOG3287 Membrane trafficking protein, emp24/gp25L/p24 family
gene_SCHocov5_0005598-RB		2.2975	8.05	1.5142	0.000551455	8.21783e-06	8.21783e-06	0.000551455	1.5142		GO:0000145//cellular_component exocyst;GO:0006887//biological_process exocytosis	PREDICTED: exocyst complex component 3-like protein 4 isoform X1 [Sinocyclocheilus anshuiensis] >XP_016356024.1 PREDICTED: exocyst complex component 3-like protein 4 isoform X1 [Sinocyclocheilus anshuiensis]	XM_016500538.1 PREDICTED: Sinocyclocheilus anshuiensis exocyst complex component 3-like protein 4 (LOC107699315), transcript variant X2, mRNA	Exocyst complex component 3-like 4 {ECO:0000313|Ensembl:ENSDARP00000113765} OS=Danio rerio (Zebrafish) (Brachydanio rerio) Synonyms=si:dkey-45k15.2 {ECO:0000313|ZFIN:ZDB-GENE-081028-71} PE=4	Exocyst complex component Sec6
gene_SCHocov5_0005603-RB		67.3225	34.57	-1.20016	0.00044864	6.29089e-06	6.29089e-06	0.00044864	-1.20016	K03262//translation initiation factor 5	GO:0005515//molecular_function protein binding;GO:0003743//molecular_function translation initiation factor activity;GO:0006413//biological_process translational initiation	PREDICTED: eukaryotic translation initiation factor 5-like [Sinocyclocheilus grahami] >XP_016133516.1 PREDICTED: eukaryotic translation initiation factor 5-like [Sinocyclocheilus grahami]	XM_016268349.1 PREDICTED: Sinocyclocheilus grahami eukaryotic translation initiation factor 5-like (LOC107582488), transcript variant X4, mRNA	Eukaryotic translation initiation factor 5 {ECO:0000313|EMBL:ROK15761.1} OS=Anabarilius grahami (Kanglang fish) (Barilius grahami) ORFNames=DPX16_10065 {ECO:0000313|EMBL:ROK15761.1} PE=4	eIF4-gamma/eIF5/eIF2-epsilon	[J] KOG2767 Translation initiation factor 5 (eIF-5)
gene_SCHocov5_0005610-RA		0.2375	0.9925	1.60293	0.0242263	0.00143813	0.00143813	0.0242263	1.60293	K06522//immunoglobulin superfamily, member 2/3		PREDICTED: immunoglobulin superfamily member 3-like [Sinocyclocheilus rhinocerous]	XM_016454237.1 PREDICTED: Sinocyclocheilus anshuiensis immunoglobulin superfamily member 3-like (LOC107663867), mRNA	Immunoglobulin superfamily, member 3 {ECO:0000313|Ensembl:ENSDARP00000103341} OS=Danio rerio (Zebrafish) (Brachydanio rerio) ECO:0000313|ZFIN:ZDB-GENE-070912-243} PE=1	Immunoglobulin V-set domain	[X] LSE2722 H Unnamed protein
gene_SCHocov5_0005615-RA		7.8775	1.7325	-2.25441	0.00287477	7.2624e-05	7.2624e-05	0.00287477	-2.25441	K00546//histamine N-methyltransferase [EC:2.1.1.8]	GO:0008170//molecular_function N-methyltransferase activity	PREDICTED: histamine N-methyltransferase [Cyprinus carpio] >XP_018924705.1 PREDICTED: histamine N-methyltransferase [Cyprinus carpio] >XP_018924710.1 PREDICTED: histamine N-methyltransferase [Cyprinus carpio] >XP_018924717.1 PREDICTED: histamine N-methyltransferase [Cyprinus carpio] >KTF73151.1 hypothetical protein cypCar_00045608 [Cyprinus carpio]	XM_016567355.1 PREDICTED: Sinocyclocheilus rhinocerous histamine N-methyltransferase (LOC107751616), mRNA	Histamine N-methyltransferase {ECO:0000313|EMBL:ROL52338.1} OS=Anabarilius grahami (Kanglang fish) (Barilius grahami) ORFNames=DPX16_18706 {ECO:0000313|EMBL:ROL52338.1} PE=4	Methyltransferase domain
gene_SCHocov5_0005655-RA		2.54	11.055	1.67579	0.0294376	0.00192352	0.00192352	0.0294376	1.67579	K08552//estrogen-related receptor alpha	GO:0003700//molecular_function DNA-binding transcription factor activity;GO:0005634//cellular_component nucleus;GO:0006355//biological_process regulation of transcription, DNA-templated;GO:0008270//molecular_function zinc ion binding;GO:0043565//molecular_function sequence-specific DNA binding;GO:0043401//biological_process steroid hormone mediated signaling pathway;GO:0003677//molecular_function…	steroid hormone receptor ERR1 isoform X1 [Danio rerio]	XM_019063793.1 PREDICTED: Cyprinus carpio estrogen-related receptor gamma-like (LOC109045986), transcript variant X3, mRNA	Estrogen-related receptor alpha {ECO:0000313|EMBL:AAS66634.1, ECO:0000313|Ensembl:ENSDARP00000144183} OS=Danio rerio (Zebrafish) (Brachydanio rerio) {ECO:0000313|ZFIN:ZDB-GENE-990415-68} PE=1	Zinc finger, C4 type (two domains)	[T] KOG3575 FOG: Hormone receptors	http://bioinfo.life.hust.edu.cn/AnimalTFDB#!/seach_result?type=Ensembl_Gene_ID&query=ENSDARP00000144183
gene_SCHocov5_0005663-RA		12.845	66.965	1.714	0.0247633	0.00148998	0.00148998	0.0247633	1.714	K01958//pyruvate carboxylase [EC:6.4.1.1]	GO:0005524//molecular_function ATP binding;GO:0046872//molecular_function metal ion binding;GO:0004075//molecular_function biotin carboxylase activity	PREDICTED: pyruvate carboxylase, mitochondrial-like [Sinocyclocheilus rhinocerous]	XM_016501430.1 PREDICTED: Sinocyclocheilus anshuiensis pyruvate carboxylase, mitochondrial-like (LOC107699966), mRNA	Pyruvate carboxylase {ECO:0000256|PIRNR:PIRNR001594} EC=6.4.1.1 {ECO:0000256|PIRNR:PIRNR001594} OS=Danio rerio (Zebrafish) (Brachydanio rerio) ECO:0000313|ZFIN:ZDB-GENE-090908-3} PE=1	Carbamoyl-phosphate synthase L chain, ATP binding domain	[C] KOG0369 Pyruvate carboxylase	http://bioinfo.life.hust.edu.cn/AnimalTFDB#!/seach_result?type=Ensembl_Gene_ID&query=ENSAMXP00000000700
gene_SCHocov5_0005665-RA		36.1125	131.222	1.20488	0.0246575	0.00147609	0.00147609	0.0246575	1.20488	K01958//pyruvate carboxylase [EC:6.4.1.1]	GO:0003824//molecular_function catalytic activity	hypothetical protein cypCar_00002988 [Cyprinus carpio]	XM_016573187.1 PREDICTED: Sinocyclocheilus rhinocerous pyruvate carboxylase, mitochondrial-like (LOC107756168), mRNA	Pyruvate carboxylase {ECO:0000256|PIRNR:PIRNR001594} EC=6.4.1.1 {ECO:0000256|PIRNR:PIRNR001594} OS=Danio rerio (Zebrafish) (Brachydanio rerio) ECO:0000313|ZFIN:ZDB-GENE-090908-3} PE=1	Conserved carboxylase domain	[C] KOG0369 Pyruvate carboxylase
gene_SCHocov5_0005710-RB		0.32	1.975	2.05483	0.0180518	0.000935637	0.000935637	0.0180518	2.05483		GO:0005515//molecular_function protein binding	PREDICTED: NACHT, LRR and PYD domains-containing protein 12-like [Sinocyclocheilus grahami]	XM_019085041.1 PREDICTED: Cyprinus carpio protein NLRC3-like (LOC109068190), mRNA	NLR family CARD domain-containing protein 3 {ECO:0000313|EMBL:ROL49956.1} OS=Anabarilius grahami (Kanglang fish) (Barilius grahami) ORFNames=DPX16_6364 {ECO:0000313|EMBL:ROL49956.1} PE=4	NACHT domain	[S] LSE0038 H Uncharacterized protein, contains PAAD/DAPIN/pyrin domain and LRR repeats	http://bioinfo.life.hust.edu.cn/AnimalTFDB#!/seach_result?type=Ensembl_Gene_ID&query=ENSDARP00000125566
gene_SCHocov5_0005723-RA		2.8975	20.25	2.11514	0.0420721	0.00327032	0.00327032	0.0420721	2.11514	K20251//glutamate receptor-interacting protein	GO:0030159//molecular_function receptor signaling complex scaffold activity;GO:0005515//molecular_function protein binding	PREDICTED: LOW QUALITY PROTEIN: glutamate receptor-interacting protein 2-like [Sinocyclocheilus rhinocerous]	XM_016247423.1 PREDICTED: Sinocyclocheilus grahami glutamate receptor-interacting protein 2-like (LOC107562723), mRNA	Glutamate receptor-interacting protein 2b {ECO:0000313|Ensembl:ENSDARP00000137564} OS=Danio rerio (Zebrafish) (Brachydanio rerio) ECO:0000313|ZFIN:ZDB-GENE-070705-172} PE=4	PDZ domain (Also known as DHR or GLGF)	[S] KOG3528 FOG: PDZ domain
gene_SCHocov5_0005770-RA		0.55	0.08	-2.55426	0.0155849	0.000751156	0.000751156	0.0155849	-2.55426			PREDICTED: transmembrane protein 168-like [Sinocyclocheilus rhinocerous]	XM_016569790.1 PREDICTED: Sinocyclocheilus rhinocerous transmembrane protein 168-like (LOC107753592), mRNA	Transmembrane protein 168b {ECO:0000313|Ensembl:ENSDARP00000084029} OS=Danio rerio (Zebrafish) (Brachydanio rerio) ECO:0000313|ZFIN:ZDB-GENE-090406-3} PE=4		[X] LSE3177 H Unnamed protein
gene_SCHocov5_0005790-RA		3.075	0.695	-2.40419	2.42604e-06	9.43423e-09	9.43423e-09	2.42604e-06	-2.40419	K00699//glucuronosyltransferase [EC:2.4.1.17]	GO:0008152//biological_process metabolic process;GO:0016758//molecular_function transferase activity, transferring hexosyl groups	PREDICTED: UDP-glucuronosyltransferase 2B15-like isoform X1 [Sinocyclocheilus anshuiensis] >XP_016306508.1 PREDICTED: UDP-glucuronosyltransferase 2B15-like isoform X1 [Sinocyclocheilus anshuiensis]	XM_016451023.1 PREDICTED: Sinocyclocheilus anshuiensis UDP-glucuronosyltransferase 2B20-like (LOC107661440), transcript variant X3, mRNA	UDP-glucuronosyltransferase {ECO:0000256|RuleBase:RU362059} EC=2.4.1.17 {ECO:0000256|RuleBase:RU362059} OS=Anabarilius grahami (Kanglang fish) (Barilius grahami) ORFNames=DPX16_11947 {ECO:0000313|EMBL:ROL43915.1} PE=3	UDP-glucoronosyl and UDP-glucosyl transferase	[GC] KOG1192 UDP-glucuronosyl and UDP-glucosyl transferase
gene_SCHocov5_0005817-RA		3.2225	9.7025	1.28293	0.0150343	0.000716937	0.000716937	0.0150343	1.28293	K07957//ADP-ribosylation factor-like protein 9	GO:0005525//molecular_function GTP binding;GO:0005622//cellular_component intracellular;GO:0007264//biological_process small GTPase mediated signal transduction	PREDICTED: ADP-ribosylation factor-like protein 9 [Sinocyclocheilus grahami]	XM_016452085.1 PREDICTED: Sinocyclocheilus anshuiensis ADP-ribosylation factor-like protein 9 (LOC107662170), mRNA	ADP-ribosylation factor-like protein 9 {ECO:0000313|EMBL:ROL41100.1} OS=Anabarilius grahami (Kanglang fish) (Barilius grahami) ORFNames=DPX16_2600 {ECO:0000313|EMBL:ROL41100.1} PE=4	ADP-ribosylation factor family	[U] KOG0070 GTP-binding ADP-ribosylation factor Arf1
gene_SCHocov5_0005848-RB		2.98	1.0775	-1.78083	0.00769814	0.000279913	0.000279913	0.00769814	-1.78083	K05071//interleukin 4 receptor	GO:0002532//biological_process production of molecular mediator involved in inflammatory response;GO:0004896//molecular_function cytokine receptor activity;GO:0016021//cellular_component integral component of membrane	PREDICTED: uncharacterized protein LOC107745579 [Sinocyclocheilus rhinocerous]	XM_019073716.1 PREDICTED: Cyprinus carpio uncharacterized LOC109056524 (LOC109056524), mRNA	Interleukin-4 receptor subunit alpha {ECO:0000313|EMBL:ROL42190.1} OS=Anabarilius grahami (Kanglang fish) (Barilius grahami) ORFNames=DPX16_6471 {ECO:0000313|EMBL:ROL42190.1} PE=4	Interleukin-4 receptor alpha chain, N-terminal
gene_SCHocov5_0005876-RA		4.9475	0.9625	-2.12943	0.0312282	0.00209813	0.00209813	0.0312282	-2.12943			PREDICTED: ER membrane protein complex subunit 8 [Sinocyclocheilus grahami] >XP_016330312.1 PREDICTED: ER membrane protein complex subunit 8 [Sinocyclocheilus anshuiensis] >XP_016416500.1 PREDICTED: ER membrane protein complex subunit 8 [Sinocyclocheilus rhinocerous]	XM_016561014.1 PREDICTED: Sinocyclocheilus rhinocerous ER membrane protein complex subunit 8 (emc8), mRNA	Cox4 neighbor {ECO:0000313|EMBL:AAH46080.1} ER membrane protein complex subunit 8 {ECO:0000313|Ensembl:ENSDARP00000013605} OS=Danio rerio (Zebrafish) (Brachydanio rerio) ECO:0000313|ZFIN:ZDB-GENE-040426-2692} PE=1	Uncharacterised protein family (UPF0172)	[R] KOG3289 Uncharacterized conserved protein encoded by sequence overlapping the COX4 gene
gene_SCHocov5_0005925-RA		1.44	0.0325	-3.33819	0.00580853	0.000189172	0.000189172	0.00580853	-3.33819		GO:0005515//molecular_function protein binding	PREDICTED: kelch-like protein 42 [Sinocyclocheilus rhinocerous]	XM_016527524.1 PREDICTED: Sinocyclocheilus rhinocerous kelch-like protein 42 (LOC107719968), mRNA	Uncharacterized protein {ECO:0000313|Ensembl:ENSDARP00000150574} OS=Danio rerio (Zebrafish) (Brachydanio rerio) Name=LOC101886608 {ECO:0000313|Ensembl:ENSDARP00000150574} PE=4	Kelch motif
gene_SCHocov5_0005933-RD		23.6525	2.3525	-2.84368	0.00290341	7.37596e-05	7.37596e-05	0.00290341	-2.84368			PREDICTED: transmembrane protein 53-like isoform X1 [Cyprinus carpio]	XM_016456468.1 PREDICTED: Sinocyclocheilus anshuiensis transmembrane protein 53-like (LOC107665548), mRNA	Transmembrane protein 53 {ECO:0000313|EMBL:ROL23571.1} OS=Anabarilius grahami (Kanglang fish) (Barilius grahami) ORFNames=DPX16_18839 {ECO:0000313|EMBL:ROL23571.1} PE=4	Eukaryotic protein of unknown function (DUF829)
gene_SCHocov5_0005979-RA		6.615	2.1075	-1.86358	0.00296078	7.57213e-05	7.57213e-05	0.00296078	-1.86358	K08669//HtrA serine peptidase 2 [EC:3.4.21.108]	GO:0005515//molecular_function protein binding;GO:0004252//molecular_function serine-type endopeptidase activity;GO:0006508//biological_process proteolysis	PREDICTED: serine protease HTRA2, mitochondrial-like [Sinocyclocheilus anshuiensis]	XM_016488387.1 PREDICTED: Sinocyclocheilus anshuiensis serine protease HTRA2, mitochondrial-like (LOC107690150), mRNA	Si:dkey-33c12.12 {ECO:0000313|Ensembl:ENSDARP00000117169} OS=Danio rerio (Zebrafish) (Brachydanio rerio) ECO:0000313|ZFIN:ZDB-GENE-081028-30} PE=1	PDZ domain	[O] KOG1320 Serine protease
gene_SCHocov5_0006060-RA		1.825	6.8475	1.60036	0.0178021	0.000918458	0.000918458	0.0178021	1.60036	K10669//2'-phosphotransferase [EC:2.7.1.160]	GO:0006388//biological_process tRNA splicing, via endonucleolytic cleavage and ligation;GO:0016772//molecular_function transferase activity, transferring phosphorus-containing groups	PREDICTED: tRNA 2'-phosphotransferase 1 isoform X1 [Sinocyclocheilus rhinocerous] >XP_016431734.1 PREDICTED: tRNA 2'-phosphotransferase 1 isoform X1 [Sinocyclocheilus rhinocerous]	XM_016274725.1 PREDICTED: Sinocyclocheilus grahami tRNA 2'-phosphotransferase 1 (LOC107587087), transcript variant X3, mRNA	tRNA 2'-phosphotransferase 1 {ECO:0000313|EMBL:ROL50273.1} OS=Anabarilius grahami (Kanglang fish) (Barilius grahami) ORFNames=DPX16_19077 {ECO:0000313|EMBL:ROL50273.1} PE=4	RNA 2'-phosphotransferase, Tpt1 / KptA family	[J] KOG2278 RNA:NAD 2'-phosphotransferase TPT1
gene_SCHocov5_0006069-RA		2.445	0.42	-2.21497	0.0372215	0.00271582	0.00271582	0.0372215	-2.21497		GO:0005737//cellular_component cytoplasm;GO:0009968//biological_process negative regulation of signal transduction	PREDICTED: DNA damage-inducible transcript 4-like protein [Cyprinus carpio]	XM_019105289.1 PREDICTED: Cyprinus carpio DNA damage-inducible transcript 4-like protein (LOC109091517), mRNA	DNA damage-inducible transcript 4-like protein {ECO:0000313|EMBL:ROL50284.1} OS=Anabarilius grahami (Kanglang fish) (Barilius grahami) ORFNames=DPX16_19088 {ECO:0000313|EMBL:ROL50284.1} PE=4	RTP801 C-terminal region
gene_SCHocov5_0006075-RA		1.8125	0.7125	-1.43664	0.0133457	0.000606486	0.000606486	0.0133457	-1.43664		GO:0003677//molecular_function DNA binding;GO:0008270//molecular_function zinc ion binding	PREDICTED: CXXC-type zinc finger protein 5-like isoform X1 [Sinocyclocheilus rhinocerous] >XP_016431766.1 PREDICTED: CXXC-type zinc finger protein 5-like isoform X1 [Sinocyclocheilus rhinocerous]	XM_016576280.1 PREDICTED: Sinocyclocheilus rhinocerous CXXC-type zinc finger protein 5-like (LOC107758529), transcript variant X2, mRNA	CXXC finger protein 5b {ECO:0000313|Ensembl:ENSDARP00000103775} OS=Danio rerio (Zebrafish) (Brachydanio rerio) ECO:0000313|ZFIN:ZDB-GENE-130225-1} PE=4	CXXC zinc finger domain	[X] TWOG0572 Unnamed protein
gene_SCHocov5_0006077-RB		0.05	1.975	4.27461	2.1146e-07	4.02153e-10	4.02153e-10	2.1146e-07	4.27461	K12494//PH and SEC7 domain-containing protein	GO:0005515//molecular_function protein binding;GO:0005543//molecular_function phospholipid binding;GO:0005086//molecular_function ARF guanyl-nucleotide exchange factor activity;GO:0032012//biological_process regulation of ARF protein signal transduction	PREDICTED: PH and SEC7 domain-containing protein 2-like [Sinocyclocheilus anshuiensis]	XM_019086978.1 PREDICTED: Cyprinus carpio PH and SEC7 domain-containing protein 2-like (LOC109070410), transcript variant X2, mRNA	Pleckstrin and Sec7 domain-containing 2 {ECO:0000313|Ensembl:ENSDARP00000130218} OS=Danio rerio (Zebrafish) (Brachydanio rerio) ECO:0000313|ZFIN:ZDB-GENE-030131-3033} PE=4	Sec7 domain	[U] KOG0932 Guanine nucleotide exchange factor EFA6
gene_SCHocov5_0006085-RA		15.4075	9.1875	-1.19505	0.0282378	0.00181706	0.00181706	0.0282378	-1.19505	K08490//syntaxin 5		hypothetical protein cypCar_00012228 [Cyprinus carpio]	XM_016498933.1 PREDICTED: Sinocyclocheilus anshuiensis syntaxin-5-like (LOC107698024), transcript variant X2, mRNA	Syntaxin-5 {ECO:0000313|EMBL:ROI37377.1} OS=Anabarilius grahami (Kanglang fish) (Barilius grahami) ORFNames=DPX16_5059 {ECO:0000313|EMBL:ROI37377.1} PE=3	Syntaxin-5 N-terminal, Sly1p-binding domain	[U] KOG0812 SNARE protein SED5/Syntaxin 5
gene_SCHocov5_0006099-RA		27.2775	10.94	-1.61193	0.000357869	4.69303e-06	4.69303e-06	0.000357869	-1.61193	K13697//abhydrolase domain-containing protein 2		PREDICTED: abhydrolase domain-containing protein 2-A [Sinocyclocheilus anshuiensis] >XP_016337211.1 PREDICTED: abhydrolase domain-containing protein 2-A [Sinocyclocheilus anshuiensis]	XM_016481725.1 PREDICTED: Sinocyclocheilus anshuiensis abhydrolase domain-containing protein 2-A (LOC107685211), transcript variant X2, mRNA	Monoacylglycerol lipase ABHD2-A {ECO:0000313|EMBL:ROL28071.1} OS=Anabarilius grahami (Kanglang fish) (Barilius grahami) ORFNames=DPX16_11201 {ECO:0000313|EMBL:ROL28071.1} PE=4	alpha/beta hydrolase fold	[R] KOG1838 Alpha/beta hydrolase
gene_SCHocov5_0006106-RB		1.9	0.19	-2.98137	0.000734416	1.19658e-05	1.19658e-05	0.000734416	-2.98137	K06580//ammonium transporter Rh	GO:0008519//molecular_function ammonium transmembrane transporter activity;GO:0015696//biological_process ammonium transport;GO:0016020//cellular_component membrane	PREDICTED: ammonium transporter Rh type C-like [Sinocyclocheilus grahami]	XM_016481752.1 PREDICTED: Sinocyclocheilus anshuiensis ammonium transporter Rh type C-like (LOC107685235), mRNA	Tyrosine-protein kinase Fes/Fps {ECO:0000313|EMBL:ROL28073.1} OS=Anabarilius grahami (Kanglang fish) (Barilius grahami) ORFNames=DPX16_11203 {ECO:0000313|EMBL:ROL28073.1} PE=3	Ammonium Transporter Family	[UR] KOG3796 Ammonium transporter RHBG
gene_SCHocov5_0006140-RA		32.9025	7.185	-1.89641	0.00598966	0.000198128	0.000198128	0.00598966	-1.89641		GO:0005783//cellular_component endoplasmic reticulum	PREDICTED: stress-associated endoplasmic reticulum protein 1 [Cyprinus carpio] >KTG38481.1 hypothetical protein cypCar_00038036 [Cyprinus carpio]	XM_016456293.1 PREDICTED: Sinocyclocheilus anshuiensis stress-associated endoplasmic reticulum protein 1-like (LOC107665417), mRNA	Stress-associated endoplasmic reticulum protein {ECO:0000256|RuleBase:RU364120} OS=Astyanax mexicanus (Blind cave fish) (Astyanax fasciatus mexicanus) PE=3	Ribosome associated membrane protein RAMP4	[S] KOG3491 Predicted membrane protein
gene_SCHocov5_0006146-RA		2.7425	0.525	-2.18317	0.0216908	0.00122647	0.00122647	0.0216908	-2.18317	K02331//DNA polymerase phi [EC:2.7.7.7]	GO:0003677//molecular_function DNA binding;GO:0003887//molecular_function DNA-directed DNA polymerase activity;GO:0006351//biological_process transcription, DNA-templated	PREDICTED: myb-binding protein 1A-like protein [Sinocyclocheilus anshuiensis]	XM_016446669.1 PREDICTED: Sinocyclocheilus anshuiensis myb-binding protein 1A-like protein (LOC107658206), mRNA	Myb-binding protein 1A-like protein {ECO:0000313|EMBL:ROL49744.1} OS=Anabarilius grahami (Kanglang fish) (Barilius grahami) ORFNames=DPX16_16070 {ECO:0000313|EMBL:ROL49744.1} PE=4	DNA polymerase phi	[K] KOG1926 Predicted regulator of rRNA gene transcription (MYB-binding protein)
gene_SCHocov5_0006154-RC		6.305	2.8275	-1.37825	0.0408313	0.00310958	0.00310958	0.0408313	-1.37825	K05058//leukemia inhibitory factor receptor	GO:0005515//molecular_function protein binding	PREDICTED: leukemia inhibitory factor receptor-like [Sinocyclocheilus grahami]	XM_016534218.1 PREDICTED: Sinocyclocheilus rhinocerous leukemia inhibitory factor receptor-like (LOC107725078), mRNA	Leukemia inhibitory factor receptor {ECO:0000313|EMBL:ROL49749.1} OS=Anabarilius grahami (Kanglang fish) (Barilius grahami) ORFNames=DPX16_16075 {ECO:0000313|EMBL:ROL49749.1} PE=4		[TV] LSE0333 H Interleukin receptor/leukemia inhibitory factor receptor/T-cell cytokine receptor
gene_SCHocov5_0006156-RA		0.8475	0.005	-3.86705	0.000230388	2.67818e-06	2.67818e-06	0.000230388	-3.86705			hypothetical protein cypCar_00023024 [Cyprinus carpio]	XM_016534325.1 PREDICTED: Sinocyclocheilus rhinocerous sperm flagellar protein 2-like (LOC107725157), mRNA	Sperm flagellar protein 2 {ECO:0000313|EMBL:ROL49750.1} OS=Anabarilius grahami (Kanglang fish) (Barilius grahami) ORFNames=DPX16_16076 {ECO:0000313|EMBL:ROL49750.1} PE=4	Adenylate kinase
gene_SCHocov5_0006204-RB		0.33	2.155	2.03573	0.0394473	0.00293896	0.00293896	0.0394473	2.03573	K06082//FERM, RhoGEF and pleckstrin domain protein 2	GO:0005856//cellular_component cytoskeleton	PREDICTED: FERM, RhoGEF and pleckstrin domain-containing protein 2-like isoform X1 [Sinocyclocheilus anshuiensis]	XM_016493711.1 PREDICTED: Sinocyclocheilus anshuiensis FERM, RhoGEF and pleckstrin domain-containing protein 2-like (LOC107694112), transcript variant X5, mRNA	FERM, RhoGEF and pleckstrin domain protein 2 {ECO:0000313|Ensembl:ENSDARP00000129410} OS=Danio rerio (Zebrafish) (Brachydanio rerio) ECO:0000313|ZFIN:ZDB-GENE-030131-2993} PE=1	FERM C-terminal PH-like domain	[T] KOG3531 Rho guanine nucleotide exchange factor CDEP
gene_SCHocov5_0006251-RA		11.835	1.135	-2.97388	0.00248123	5.95129e-05	5.95129e-05	0.00248123	-2.97388	K11129//H/ACA ribonucleoprotein complex subunit 2	GO:0003723//molecular_function RNA binding;GO:0005730//cellular_component nucleolus	PREDICTED: H/ACA ribonucleoprotein complex subunit 2-like protein [Cyprinus carpio] >KTF74236.1 hypothetical protein cypCar_00038008 [Cyprinus carpio]	XM_016545146.1 PREDICTED: Sinocyclocheilus rhinocerous H/ACA ribonucleoprotein complex subunit 2-like protein (LOC107733502), mRNA	H/ACA ribonucleoprotein complex subunit 2-like protein {ECO:0000313|EMBL:ROL48027.1} OS=Anabarilius grahami (Kanglang fish) (Barilius grahami) ORFNames=DPX16_18627 {ECO:0000313|EMBL:ROL48027.1} PE=4	Ribosomal protein L7Ae/L30e/S12e/Gadd45 family	[A] KOG3167 Box H/ACA snoRNP component, involved in ribosomal RNA pseudouridinylation
gene_SCHocov5_0006283-RC		6.1875	1.71	-2.09241	5.35196e-05	4.23843e-07	4.23843e-07	5.35196e-05	-2.09241			PREDICTED: serine-rich coiled-coil domain-containing protein 2-like, partial [Sinocyclocheilus anshuiensis]	XM_016460388.1 PREDICTED: Sinocyclocheilus anshuiensis serine-rich coiled-coil domain-containing protein 2-like (LOC107668501), partial mRNA	Coiled-coil serine-rich protein 2a {ECO:0000313|Ensembl:ENSDARP00000109178} OS=Danio rerio (Zebrafish) (Brachydanio rerio) ECO:0000313|ZFIN:ZDB-GENE-131121-492} PE=4		[X] LSE3005 H Unnamed protein
gene_SCHocov5_0006286-RA		3.57	0.255	-3.56604	0.000120067	1.19624e-06	1.19624e-06	0.000120067	-3.56604	K01895//acetyl-CoA synthetase [EC:6.2.1.1]	GO:0003824//molecular_function catalytic activity;GO:0008152//biological_process metabolic process	PREDICTED: acetyl-coenzyme A synthetase 2-like, mitochondrial isoform X1 [Sinocyclocheilus grahami]	XM_016279799.1 PREDICTED: Sinocyclocheilus grahami acetyl-coenzyme A synthetase 2-like, mitochondrial (LOC107590870), transcript variant X1, mRNA	Acetyl-coenzyme A synthetase {ECO:0000256|RuleBase:RU361147} EC=6.2.1.1 {ECO:0000256|RuleBase:RU361147} OS=Danio rerio (Zebrafish) (Brachydanio rerio) ECO:0000313|ZFIN:ZDB-GENE-050320-139} PE=3	Acetyl-coenzyme A synthetase N-terminus	[I] KOG1175 Acyl-CoA synthetase	http://bioinfo.life.hust.edu.cn/AnimalTFDB#!/seach_result?type=Ensembl_Gene_ID&query=ENSGACP00000013768
gene_SCHocov5_0006298-RA		1.7025	0.71	-1.53202	0.0408214	0.00310766	0.00310766	0.0408214	-1.53202	K02678//C-ets	GO:0003700//molecular_function DNA-binding transcription factor activity;GO:0006355//biological_process regulation of transcription, DNA-templated;GO:0043565//molecular_function sequence-specific DNA binding	hypothetical protein cypCar_00049795, partial [Cyprinus carpio]	XM_016489257.1 PREDICTED: Sinocyclocheilus anshuiensis protein C-ets-2-like (LOC107690836), mRNA	V-ets avian erythroblastosis virus E26 oncogene homolog 2 {ECO:0000313|Ensembl:ENSDARP00000131539} Zgc:92106 {ECO:0000313|EMBL:AAH95899.1} OS=Danio rerio (Zebrafish) (Brachydanio rerio) Synonyms=zgc:92106 {ECO:0000313|EMBL:AAH95899.1} PE=2	Ets-domain	[K] KOG3806 Predicted transcription factor	http://bioinfo.life.hust.edu.cn/AnimalTFDB#!/seach_result?type=Ensembl_Gene_ID&query=ENSDARP00000131539
gene_SCHocov5_0006341-RA		40.1475	12.195	-1.70166	0.00602262	0.000200184	0.000200184	0.00602262	-1.70166	K08738//cytochrome c	GO:0009055//molecular_function electron transfer activity;GO:0020037//molecular_function heme binding	PREDICTED: cytochrome c [Sinocyclocheilus rhinocerous]	XM_016266934.1 PREDICTED: Sinocyclocheilus grahami cytochrome c-like (LOC107581377), mRNA	Cytochrome c {ECO:0000313|EMBL:ROL41757.1} OS=Anabarilius grahami (Kanglang fish) (Barilius grahami) ORFNames=DPX16_9348 {ECO:0000313|EMBL:ROL41757.1} PE=3	Cytochrome c	[C] KOG3453 Cytochrome c
gene_SCHocov5_0006372-RA		4.9025	2.84	-1.10226	0.044696	0.00355107	0.00355107	0.044696	-1.10226	K14077//two pore calcium channel protein 2	GO:0005245//molecular_function voltage-gated calcium channel activity;GO:0005765//cellular_component lysosomal membrane;GO:0072345//molecular_function NAADP-sensitive calcium-release channel activity;GO:0005216//molecular_function ion channel activity;GO:0006811//biological_process ion transport;GO:0016020//cellular_component membrane;GO:0055085//biological_process transmembrane transport	PREDICTED: two pore calcium channel protein 2 isoform X3 [Sinocyclocheilus rhinocerous]	XM_016536878.1 PREDICTED: Sinocyclocheilus rhinocerous two pore calcium channel protein 2 (LOC107727101), transcript variant X3, mRNA	Two pore calcium channel protein 2 {ECO:0000313|EMBL:ROL41208.1} OS=Anabarilius grahami (Kanglang fish) (Barilius grahami) ORFNames=DPX16_10360 {ECO:0000313|EMBL:ROL41208.1} PE=4	Ion transport protein	[PT] KOG2301 Voltage-gated Ca2+ channels, alpha1 subunits
gene_SCHocov5_0006373-RA		9.65	3.9	-1.80141	0.00992346	0.000400485	0.000400485	0.00992346	-1.80141	K04503//cyclin D1	GO:0005634//cellular_component nucleus;GO:0007049//biological_process cell cycle	PREDICTED: G1/S-specific cyclin-D1 [Sinocyclocheilus anshuiensis]	XM_016536881.1 PREDICTED: Sinocyclocheilus rhinocerous G1/S-specific cyclin-D1-like (LOC107727103), mRNA	G1/S-specific cyclin-D1 {ECO:0000313|EMBL:ROL41209.1} OS=Anabarilius grahami (Kanglang fish) (Barilius grahami) ORFNames=DPX16_10361 {ECO:0000313|EMBL:ROL41209.1} PE=3	Cyclin, N-terminal domain	[D] KOG0656 G1/S-specific cyclin D
gene_SCHocov5_0006376-RA		1.035	13.74	2.385	0.0481817	0.0039675	0.0039675	0.0481817	2.385	K04358//fibroblast growth factor	GO:0008083//molecular_function growth factor activity;GO:0005104//molecular_function fibroblast growth factor receptor binding;GO:0005576//cellular_component extracellular region;GO:0008543//biological_process fibroblast growth factor receptor signaling pathway	PREDICTED: fibroblast growth factor 19-like [Sinocyclocheilus rhinocerous]	XM_016536888.1 PREDICTED: Sinocyclocheilus rhinocerous fibroblast growth factor 19-like (LOC107727108), mRNA	Fibroblast growth factor {ECO:0000256|RuleBase:RU049442} Short=FGF {ECO:0000256|RuleBase:RU049442} OS=Cyprinus carpio (Common carp) Name=fgf19 {ECO:0000313|EMBL:BAQ36101.1} PE=2	Fibroblast growth factor	[T] KOG3885 Fibroblast growth factor
gene_SCHocov5_0006391-RA		5.415	2.5475	-1.34244	0.00597283	0.000196902	0.000196902	0.00597283	-1.34244	K20478//golgin subfamily B member 1	GO:0005794//cellular_component Golgi apparatus	PREDICTED: LOW QUALITY PROTEIN: golgin subfamily B member 1-like [Cyprinus carpio]	XM_016493825.1 PREDICTED: Sinocyclocheilus anshuiensis golgin subfamily B member 1-like (LOC107694188), mRNA	Golgin B1 {ECO:0000313|Ensembl:ENSDARP00000122063} OS=Danio rerio (Zebrafish) (Brachydanio rerio) ECO:0000313|ZFIN:ZDB-GENE-030429-9} PE=4
gene_SCHocov5_0006403-RA		28.1675	10.2175	-1.45539	0.00699989	0.00024598	0.00024598	0.00699989	-1.45539	K17277//epidermal growth factor receptor kinase substrate 8	GO:0005515//molecular_function protein binding;GO:0003779//molecular_function actin binding;GO:0035591//molecular_function signaling adaptor activity;GO:0051016//biological_process barbed-end actin filament capping;GO:0051017//biological_process actin filament bundle assembly	PREDICTED: epidermal growth factor receptor kinase substrate 8-like isoform X16 [Sinocyclocheilus grahami]	XM_016245648.1 PREDICTED: Sinocyclocheilus grahami epidermal growth factor receptor kinase substrate 8-like (LOC107561250), transcript variant X10, mRNA	Epidermal growth factor receptor kinase substrate 8 {ECO:0000313|EMBL:ROL47227.1} OS=Anabarilius grahami (Kanglang fish) (Barilius grahami) ORFNames=DPX16_6407 {ECO:0000313|EMBL:ROL47227.1} PE=4	Phosphotyrosine-binding domain	[T] KOG3557 Epidermal growth factor receptor kinase substrate
gene_SCHocov5_0006412-RB		6.2625	2.025	-1.87537	0.00281724	7.05309e-05	7.05309e-05	0.00281724	-1.87537	K14288//exportin-T		PREDICTED: exportin-T isoform X1 [Sinocyclocheilus anshuiensis] >XP_016307636.1 PREDICTED: exportin-T isoform X1 [Sinocyclocheilus anshuiensis]	XM_016245635.1 PREDICTED: Sinocyclocheilus grahami exportin for tRNA (xpot), mRNA	Exportin-T {ECO:0000313|EMBL:ROL47243.1} OS=Anabarilius grahami (Kanglang fish) (Barilius grahami) ORFNames=DPX16_6423 {ECO:0000313|EMBL:ROL47243.1} PE=4		[YUJ] KOG2021 Nuclear mRNA export factor receptor LOS1/Exportin-t (importin beta superfamily)
gene_SCHocov5_0006441-RA		8.7625	26.5425	1.31394	0.0416835	0.00321825	0.00321825	0.0416835	1.31394	K09403//forkhead box protein J2/3	GO:0003700//molecular_function DNA-binding transcription factor activity;GO:0006355//biological_process regulation of transcription, DNA-templated;GO:0043565//molecular_function sequence-specific DNA binding	PREDICTED: forkhead box protein J3 [Pygocentrus nattereri] >XP_017548350.1 PREDICTED: forkhead box protein J3 [Pygocentrus nattereri] >XP_017548351.1 PREDICTED: forkhead box protein J3 [Pygocentrus nattereri] >XP_017548352.1 PREDICTED: forkhead box protein J3 [Pygocentrus nattereri]	XM_016537707.1 PREDICTED: Sinocyclocheilus rhinocerous forkhead box protein J3-like (LOC107727748), mRNA	Uncharacterized protein {ECO:0000313|Ensembl:ENSAMXP00000031515} OS=Astyanax mexicanus (Blind cave fish) (Astyanax fasciatus mexicanus) PE=4	Forkhead domain	[K] KOG2294 Transcription factor of the Forkhead/HNF3 family	http://bioinfo.life.hust.edu.cn/AnimalTFDB#!/seach_result?type=Ensembl_Gene_ID&query=ENSAMXP00000017435
gene_SCHocov5_0006461-RA		83.3675	436.832	1.86566	0.0147894	0.00069728	0.00069728	0.0147894	1.86566			PREDICTED: protein LEG1 homolog [Sinocyclocheilus grahami]	XM_016250222.1 PREDICTED: Sinocyclocheilus grahami chromosome unknown open reading frame, human C6orf58 (LOC107565037), mRNA	Protein leg1a {ECO:0000313|EMBL:ROL44036.1} OS=Anabarilius grahami (Kanglang fish) (Barilius grahami) ORFNames=DPX16_10320 {ECO:0000313|EMBL:ROL44036.1} PE=4	Leg1	[X] LSE3353 H Unnamed protein
gene_SCHocov5_0006471-RA		3.2025	1.76	-1.18126	0.0171997	0.000874614	0.000874614	0.0171997	-1.18126		GO:0003676//molecular_function nucleic acid binding	PREDICTED: zinc finger protein 292 [Sinocyclocheilus rhinocerous]	XM_016523685.1 PREDICTED: Sinocyclocheilus rhinocerous zinc finger protein 292 (znf292), mRNA	Zinc finger protein 292 {ECO:0000313|EMBL:ROL42376.1} OS=Anabarilius grahami (Kanglang fish) (Barilius grahami) ORFNames=DPX16_8255 {ECO:0000313|EMBL:ROL42376.1} PE=3		[R] KOG1721 FOG: Zn-finger	http://bioinfo.life.hust.edu.cn/AnimalTFDB#!/seach_result?type=Ensembl_Gene_ID&query=ENSDARP00000095560
gene_SCHocov5_0006500-RA		0.8525	4.765	1.48384	0.0344678	0.00242732	0.00242732	0.0344678	1.48384			hypothetical protein cypCar_00005178 [Cyprinus carpio]	XM_016550472.1 PREDICTED: Sinocyclocheilus rhinocerous protein FAM169B-like (LOC107738681), transcript variant X2, mRNA	Arpin {ECO:0000313|EMBL:ROL43253.1} OS=Anabarilius grahami (Kanglang fish) (Barilius grahami) ORFNames=DPX16_17074 {ECO:0000313|EMBL:ROL43253.1} PE=4		[X] LSE4175 H Unnamed protein
gene_SCHocov5_0006538-RA		0.155	2.14	2.43019	0.041523	0.00319172	0.00319172	0.041523	2.43019	K16519//A-kinase anchor protein 2	GO:0008360//biological_process regulation of cell shape;GO:0016020//cellular_component membrane	PREDICTED: paralemmin-1-like isoform X2 [Sinocyclocheilus anshuiensis]	XM_016486187.1 PREDICTED: Sinocyclocheilus anshuiensis paralemmin-1-like (LOC107688502), transcript variant X2, mRNA	Paralemmin 1b {ECO:0000313|Ensembl:ENSDARP00000031322} OS=Danio rerio (Zebrafish) (Brachydanio rerio) ECO:0000313|ZFIN:ZDB-GENE-040426-1147} PE=4	Paralemmin	[M] LSE2768 H Paralemmin/Palmdelphin
gene_SCHocov5_0006554-RE		0.375	0.001	-2.90086	0.0272134	0.00170943	0.00170943	0.0272134	-2.90086	K01092//myo-inositol-1(or 4)-monophosphatase [EC:3.1.3.25]	GO:0046854//biological_process phosphatidylinositol phosphorylation	PREDICTED: inositol monophosphatase 1-like [Sinocyclocheilus anshuiensis]	XM_016539911.1 PREDICTED: Sinocyclocheilus rhinocerous inositol monophosphatase 1-like (LOC107729422), mRNA	Inositol monophosphatase 1 {ECO:0000313|EMBL:ROL44642.1} OS=Anabarilius grahami (Kanglang fish) (Barilius grahami) ORFNames=DPX16_18353 {ECO:0000313|EMBL:ROL44642.1} PE=4	Inositol monophosphatase family	[G] KOG2951 Inositol monophosphatase
gene_SCHocov5_0006571-RA		6.94	1.8175	-2.10366	0.00593124	0.00019479	0.00019479	0.00593124	-2.10366	K16545//phospholipase DDHD2 [EC:3.1.1.-]	GO:0046872//molecular_function metal ion binding;GO:0005515//molecular_function protein binding	PREDICTED: phospholipase DDHD2-like [Sinocyclocheilus anshuiensis]	XM_016473123.1 PREDICTED: Sinocyclocheilus anshuiensis phospholipase DDHD2-like (LOC107678022), mRNA	Phospholipase DDHD2 {ECO:0000313|EMBL:ROL54488.1} OS=Anabarilius grahami (Kanglang fish) (Barilius grahami) ORFNames=DPX16_10911 {ECO:0000313|EMBL:ROL54488.1} PE=4	SAM domain (Sterile alpha motif)	[IU] KOG2308 Phosphatidic acid-preferring phospholipase A1, contains DDHD domain
gene_SCHocov5_0006591-RB		0.5075	2.0025	1.49661	0.0371294	0.00270224	0.00270224	0.0371294	1.49661	K14440//SWI/SNF-related matrix-associated actin-dependent regulator of chromatin subfamily A-like protein 1 [EC:3.6.4.12]	GO:0005524//molecular_function ATP binding;GO:0006281//biological_process DNA repair;GO:0031297//biological_process replication fork processing;GO:0036310//molecular_function annealing helicase activity	PREDICTED: SWI/SNF-related matrix-associated actin-dependent regulator of chromatin subfamily A-like protein 1 isoform X1 [Sinocyclocheilus grahami] >XP_016108946.1 PREDICTED: SWI/SNF-related matrix-associated actin-dependent regulator of chromatin subfamily A-like protein 1 isoform X2 [Sinocyclocheilus grahami]	XM_016253461.1 PREDICTED: Sinocyclocheilus grahami SWI/SNF related, matrix associated, actin dependent regulator of chromatin, subfamily a-like 1 (smarcal1), transcript variant X3, mRNA	SWI/SNF-related matrix-associated actin-dependent regulator of chromatin subfamily A-like protein 1 {ECO:0000313|EMBL:ROL46402.1} OS=Anabarilius grahami (Kanglang fish) (Barilius grahami) ORFNames=DPX16_3647 {ECO:0000313|EMBL:ROL46402.1} PE=3	HepA-related protein (HARP)	[B] KOG1000 Chromatin remodeling protein HARP/SMARCAL1, DEAD-box superfamily	http://bioinfo.life.hust.edu.cn/AnimalTFDB#!/seach_result?type=Ensembl_Gene_ID&query=ENSAMXP00000003415
gene_SCHocov5_0006606-RA		5.0925	32.31	2.0854	0.00840457	0.000316361	0.000316361	0.00840457	2.0854	K17796//mitochondrial import inner membrane translocase subunit TIM21	GO:0005744//cellular_component TIM23 mitochondrial import inner membrane translocase complex;GO:0030150//biological_process protein import into mitochondrial matrix	PREDICTED: mitochondrial import inner membrane translocase subunit Tim21-like [Sinocyclocheilus grahami]	XM_016537006.1 PREDICTED: Sinocyclocheilus rhinocerous mitochondrial import inner membrane translocase subunit Tim21-like (LOC107727214), mRNA	Si:dkey-118j18.1 {ECO:0000313|Ensembl:ENSDARP00000096733} OS=Danio rerio (Zebrafish) (Brachydanio rerio) ECO:0000313|ZFIN:ZDB-GENE-120709-89} PE=1	TIM21	[S] KOG4836 Uncharacterized conserved protein
gene_SCHocov5_0006610-RA		20.5125	10.29	-1.21973	0.0328707	0.0022654	0.0022654	0.0328707	-1.21973	K09497//T-complex protein 1 subunit epsilon	GO:0005524//molecular_function ATP binding;GO:0006457//biological_process protein folding;GO:0051082//molecular_function unfolded protein binding	PREDICTED: T-complex protein 1 subunit epsilon [Sinocyclocheilus anshuiensis]	XM_016483821.1 PREDICTED: Sinocyclocheilus anshuiensis T-complex protein 1 subunit epsilon (LOC107686714), mRNA	T-complex protein 1 subunit epsilon {ECO:0000256|RuleBase:RU365043} Short=TCP-1-epsilon {ECO:0000256|RuleBase:RU365043} CCT-epsilon {ECO:0000256|RuleBase:RU365043} OS=Carassius auratus (Goldfish) PE=2	TCP-1/cpn60 chaperonin family	[O] KOG0357 Chaperonin complex component, TCP-1 epsilon subunit (CCT5)	http://bioinfo.life.hust.edu.cn/AnimalTFDB#!/seach_result?type=Ensembl_Gene_ID&query=ENSTRUP00000001254
gene_SCHocov5_0006612-RC		6.1675	1.57	-2.07304	0.00115532	2.15453e-05	2.15453e-05	0.00115532	-2.07304	K10452//kelch-like protein 15	GO:0005515//molecular_function protein binding;GO:0016567//biological_process protein ubiquitination;GO:0031463//cellular_component Cul3-RING ubiquitin ligase complex	PREDICTED: kelch-like protein 15 isoform X1 [Cyprinus carpio] >XP_018942737.1 PREDICTED: kelch-like protein 15 isoform X2 [Cyprinus carpio] >XP_018942738.1 PREDICTED: kelch-like protein 15 isoform X1 [Cyprinus carpio]	XM_016537030.1 PREDICTED: Sinocyclocheilus rhinocerous kelch-like protein 15 (LOC107727232), transcript variant X1, mRNA	Kelch-like protein 15 {ECO:0000313|Ensembl:ENSDARP00000025618} OS=Danio rerio (Zebrafish) (Brachydanio rerio) ECO:0000313|ZFIN:ZDB-GENE-040801-99} PE=4	BTB/POZ domain	[TR] KOG4441 Proteins containing BTB/POZ and Kelch domains, involved in regulatory/signal transduction processes	http://bioinfo.life.hust.edu.cn/AnimalTFDB#!/seach_result?type=Ensembl_Gene_ID&query=ENSOANP00000001447
gene_SCHocov5_0006652-RA		15.12	3.18	-2.28337	0.000871487	1.47433e-05	1.47433e-05	0.000871487	-2.28337	K14852//regulator of ribosome biosynthesis	GO:0005634//cellular_component nucleus;GO:0042254//biological_process ribosome biogenesis	PREDICTED: ribosome biogenesis regulatory protein homolog [Cyprinus carpio] >KTF87112.1 hypothetical protein cypCar_00014991 [Cyprinus carpio]	XM_016508448.1 PREDICTED: Sinocyclocheilus rhinocerous ribosome biogenesis regulatory protein homolog (LOC107705245), mRNA	Ribosome biogenesis regulatory protein {ECO:0000256|RuleBase:RU364132} OS=Danio rerio (Zebrafish) (Brachydanio rerio) ECO:0000313|ZFIN:ZDB-GENE-030131-9345} PE=1	Ribosome biogenesis regulatory protein (RRS1)	[J] KOG1765 Regulator of ribosome synthesis
gene_SCHocov5_0006701-RA		3.1575	1.5025	-1.38041	0.0286183	0.0018533	0.0018533	0.0286183	-1.38041		GO:0003676//molecular_function nucleic acid binding	PREDICTED: zinc finger protein 292-like [Sinocyclocheilus anshuiensis]	XM_016523685.1 PREDICTED: Sinocyclocheilus rhinocerous zinc finger protein 292 (znf292), mRNA	Zinc finger protein 292 {ECO:0000313|EMBL:ROL42376.1} OS=Anabarilius grahami (Kanglang fish) (Barilius grahami) ORFNames=DPX16_8255 {ECO:0000313|EMBL:ROL42376.1} PE=3	Zinc finger, C2H2 type	[R] KOG1721 FOG: Zn-finger	http://bioinfo.life.hust.edu.cn/AnimalTFDB#!/seach_result?type=Ensembl_Gene_ID&query=ENSDARP00000095560
gene_SCHocov5_0006783-RA		78.585	20.5425	-2.15606	6.82358e-06	3.43826e-08	3.43826e-08	6.82358e-06	-2.15606	K00657//diamine N-acetyltransferase [EC:2.3.1.57]	GO:0004145//molecular_function diamine N-acetyltransferase activity;GO:0005515//molecular_function protein binding;GO:0008080//molecular_function N-acetyltransferase activity	PREDICTED: diamine acetyltransferase 1-like [Sinocyclocheilus grahami]	XM_016534314.1 PREDICTED: Sinocyclocheilus rhinocerous diamine acetyltransferase 1-like (LOC107725150), mRNA	Spermidine/spermine N1-acetyltransferase 1 {ECO:0000313|EMBL:DAA34837.1} Spermidine/spermine N1-acetyltransferase 1a, duplicate 2 {ECO:0000313|Ensembl:ENSDARP00000135172} Zgc:91957 {ECO:0000313|EMBL:AAH72720.1} Zgc:91957 protein {ECO:0000313|EMBL:AAI63981.1} OS=Danio rerio (Zebrafish) (Brachydanio rerio) ORFNames=zgc:91957 {ECO:0000313|EMBL:AAH72720.1} PE=2	Acetyltransferase (GNAT) family	[E] KOG3216 Diamine acetyltransferase
gene_SCHocov5_0006912-RA		0.28	0.9125	2.4833	0.00917605	0.000359957	0.000359957	0.00917605	2.4833			PREDICTED: uncharacterized protein C7orf57 homolog isoform X1 [Sinocyclocheilus grahami] >XP_016093722.1 PREDICTED: uncharacterized protein C7orf57 homolog isoform X1 [Sinocyclocheilus grahami] >XP_016093723.1 PREDICTED: uncharacterized protein C7orf57 homolog isoform X1 [Sinocyclocheilus grahami] >XP_016093724.1 PREDICTED: uncharacterized protein C7orf57 homolog isoform X1 [Sinocyclocheilus grah…	XM_016486754.1 PREDICTED: Sinocyclocheilus anshuiensis uncharacterized protein C7orf57 homolog (LOC107688921), transcript variant X2, mRNA	Si:dkey-276j7.1 {ECO:0000313|Ensembl:ENSDARP00000128722} OS=Danio rerio (Zebrafish) (Brachydanio rerio) ECO:0000313|ZFIN:ZDB-GENE-060720-44} PE=4
gene_SCHocov5_0006933-RA		0.3175	1.3975	1.7729	0.0274201	0.0017279	0.0017279	0.0274201	1.7729			PREDICTED: hypoxanthine-guanine phosphoribosyltransferase-like isoform X2 [Sinocyclocheilus anshuiensis]	XM_019084940.1 PREDICTED: Cyprinus carpio hypoxanthine-guanine phosphoribosyltransferase-like (LOC109068075), mRNA	Phosphoribosyl transferase domain-containing 1 {ECO:0000313|Ensembl:ENSDARP00000156916} OS=Danio rerio (Zebrafish) (Brachydanio rerio) ECO:0000313|ZFIN:ZDB-GENE-980526-324} PE=1		[F] KOG3367 Hypoxanthine-guanine phosphoribosyltransferase
gene_SCHocov5_0006966-RC		0.275	0.94	1.34324	0.0484785	0.00400158	0.00400158	0.0484785	1.34324	K05636//laminin, beta 1		hypothetical protein cypCar_00038965 [Cyprinus carpio]	XM_016452487.1 PREDICTED: Sinocyclocheilus anshuiensis laminin subunit beta-1-like (LOC107662456), mRNA	Laminin beta 1 {ECO:0000313|EMBL:AAM61767.1} OS=Danio rerio (Zebrafish) (Brachydanio rerio) Synonyms=lamb1 {ECO:0000313|EMBL:AAM61767.1} PE=2	Laminin EGF domain	[W] KOG0994 Extracellular matrix glycoprotein Laminin subunit beta
gene_SCHocov5_0006980-RA		12.5725	93.405	2.30048	0.000315171	4.0168e-06	4.0168e-06	0.000315171	2.30048	K03927//carboxylesterase 2 [EC:3.1.1.1 3.1.1.84 3.1.1.56]		PREDICTED: uncharacterized protein LOC107751276 [Sinocyclocheilus rhinocerous]	XM_016566953.1 PREDICTED: Sinocyclocheilus rhinocerous uncharacterized LOC107751276 (LOC107751276), mRNA	Si:ch211-93f2.1 {ECO:0000313|Ensembl:ENSDARP00000137777} Fragment OS=Danio rerio (Zebrafish) (Brachydanio rerio) ECO:0000313|ZFIN:ZDB-GENE-041014-96} PE=1	Carboxylesterase family	[R] KOG1516 Carboxylesterase and related proteins
gene_SCHocov5_0006986-RA		0.2475	0.0325	-2.78298	0.0126387	0.000563229	0.000563229	0.0126387	-2.78298		GO:0008152//biological_process metabolic process;GO:0016758//molecular_function transferase activity, transferring hexosyl groups	hypothetical protein cypCar_00038280 [Cyprinus carpio]	XM_019074304.1 PREDICTED: Cyprinus carpio UDP-glucuronosyltransferase 2C1-like (LOC109057107), transcript variant X3, mRNA	UDP-glucuronosyltransferase 2B13 {ECO:0000313|EMBL:ROJ25314.1} OS=Anabarilius grahami (Kanglang fish) (Barilius grahami) ORFNames=DPX16_20127 {ECO:0000313|EMBL:ROJ25314.1} PE=3	UDP-glucoronosyl and UDP-glucosyl transferase	[GC] KOG1192 UDP-glucuronosyl and UDP-glucosyl transferase
gene_SCHocov5_0007075-RA		1.3275	0.09	-2.93651	0.0195457	0.00105745	0.00105745	0.0195457	-2.93651			PREDICTED: regulator of G-protein signaling 9-binding protein B-like [Sinocyclocheilus grahami]	XM_016480887.1 PREDICTED: Sinocyclocheilus anshuiensis regulator of G-protein signaling 9-binding protein B-like (LOC107684589), mRNA	Regulator of G-protein-signaling 9-binding protein {ECO:0000313|Ensembl:ENSDARP00000008831} OS=Danio rerio (Zebrafish) (Brachydanio rerio) ECO:0000313|ZFIN:ZDB-GENE-030728-1} PE=4
gene_SCHocov5_0007094-RC		0.15	1.48	2.47125	0.0110307	0.000464335	0.000464335	0.0110307	2.47125	K04457//protein phosphatase 1A [EC:3.1.3.16]	GO:0003824//molecular_function catalytic activity;GO:0004722//molecular_function protein serine/threonine phosphatase activity;GO:0006470//biological_process protein dephosphorylation;GO:0000287//molecular_function magnesium ion binding;GO:0004721//molecular_function phosphoprotein phosphatase activity;GO:0030145//molecular_function manganese ion binding	PREDICTED: protein phosphatase 1A-like [Sinocyclocheilus rhinocerous]	XM_016510260.1 PREDICTED: Sinocyclocheilus rhinocerous protein phosphatase 1A-like (LOC107706519), mRNA	Protein phosphatase, Mg2+/Mn2+-dependent, 1Nb (putative) {ECO:0000313|Ensembl:ENSDARP00000074081} Zgc:171765 protein {ECO:0000313|EMBL:AAI51972.1} OS=Danio rerio (Zebrafish) (Brachydanio rerio) ORFNames=zgc:171765 {ECO:0000313|EMBL:AAI51972.1} PE=2	Protein serine/threonine phosphatase 2C, C-terminal domain	[T] KOG0697 Protein phosphatase 1B (formerly 2C)
gene_SCHocov5_0007169-RA		13.0175	3.605	-1.90339	0.0177215	0.000912986	0.000912986	0.0177215	-1.90339	K04377//Myc proto-oncogene protein	GO:0003700//molecular_function DNA-binding transcription factor activity;GO:0006355//biological_process regulation of transcription, DNA-templated;GO:0005634//cellular_component nucleus;GO:0046983//molecular_function protein dimerization activity	PREDICTED: transcriptional regulator Myc-B isoform X1 [Cyprinus carpio] >XP_018972898.1 PREDICTED: transcriptional regulator Myc-B isoform X2 [Cyprinus carpio]	XM_016519683.1 PREDICTED: Sinocyclocheilus rhinocerous transcriptional regulator Myc-B (LOC107713991), mRNA	Transcriptional regulator {ECO:0000256|PIRNR:PIRNR001705} OS=Megalobrama amblycephala (Chinese blunt snout bream) (Brema carp) Name=myc {ECO:0000313|EMBL:AVV48159.1} PE=2	Helix-loop-helix DNA-binding domain	[X] LSE3760 H Unnamed protein	http://bioinfo.life.hust.edu.cn/AnimalTFDB#!/seach_result?type=Ensembl_Gene_ID&query=ENSDARP00000010970
gene_SCHocov5_0007214-RA		15.2525	2.01	-2.80709	1.97159e-05	1.2144e-07	1.2144e-07	1.97159e-05	-2.80709	K06174//ATP-binding cassette, sub-family E, member 1	GO:0005524//molecular_function ATP binding;GO:0016887//molecular_function ATPase activity	hypothetical protein cypCar_00028521 [Cyprinus carpio]	XM_016439891.1 PREDICTED: Sinocyclocheilus anshuiensis ATP-binding cassette sub-family E member 1 (LOC107653221), mRNA	ATP-binding cassette sub-family E member 1 {ECO:0000313|EMBL:ROL45119.1} OS=Anabarilius grahami (Kanglang fish) (Barilius grahami) ORFNames=DPX16_1799 {ECO:0000313|EMBL:ROL45119.1} PE=4	4Fe-4S binding domain	[A] KOG0063 RNAse L inhibitor, ABC superfamily
gene_SCHocov5_0007219-RF		15.555	8.47	-1.25798	0.00468188	0.000141134	0.000141134	0.00468188	-1.25798	K05632//atrophin-1 interacting protein 4 [EC:2.3.2.26]	GO:0005515//molecular_function protein binding;GO:0004842//molecular_function ubiquitin-protein transferase activity	PREDICTED: E3 ubiquitin-protein ligase Itchy-like [Sinocyclocheilus rhinocerous] >XP_016423583.1 PREDICTED: E3 ubiquitin-protein ligase Itchy-like [Sinocyclocheilus rhinocerous]	XM_016568097.1 PREDICTED: Sinocyclocheilus rhinocerous E3 ubiquitin-protein ligase Itchy-like (LOC107752199), transcript variant X2, mRNA	E3 ubiquitin-protein ligase {ECO:0000256|PIRNR:PIRNR001569} EC=2.3.2.26 {ECO:0000256|PIRNR:PIRNR001569} OS=Danio rerio (Zebrafish) (Brachydanio rerio) Synonyms=itcha {ECO:0000313|EMBL:BAO04456.1} PE=2	WW domain	[O] KOG0940 Ubiquitin protein ligase RSP5/NEDD4
gene_SCHocov5_0007228-RA		0.8575	4.28	1.84652	0.00503001	0.000156012	0.000156012	0.00503001	1.84652		GO:0008146//molecular_function sulfotransferase activity	sulfotransferase 1 isoform 3 [Squalius cephalus]	NM_183347.2 Danio rerio sulfotransferase family 1, cytosolic sulfotransferase 2 (sult1st2), mRNA >BC047850.1 Danio rerio sulfotransferase family 1, cytosolic sulfotransferase 2, mRNA (cDNA clone MGC:56249 IMAGE:5601678), complete cds	Sulfotransferase {ECO:0000256|RuleBase:RU361155} EC=2.8.2.- {ECO:0000256|RuleBase:RU361155} OS=Squalius cephalus (Chub) (Leuciscus cephalus) Name=SULT1 {ECO:0000313|EMBL:ABJ98761.1} PE=2	Sulfotransferase domain	[R] KOG1584 Sulfotransferase
gene_SCHocov5_0007257-RA		25.26	78.69	1.28091	0.00387234	0.000108267	0.000108267	0.00387234	1.28091	K00108//choline dehydrogenase [EC:1.1.99.1]	GO:0016614//molecular_function oxidoreductase activity, acting on CH-OH group of donors;GO:0050660//molecular_function flavin adenine dinucleotide binding;GO:0055114//biological_process oxidation-reduction process	hypothetical protein cypCar_00006860 [Cyprinus carpio]	XM_016473564.1 PREDICTED: Sinocyclocheilus anshuiensis choline dehydrogenase, mitochondrial-like (LOC107678343), partial mRNA	Choline dehydrogenase {ECO:0000256|RuleBase:RU003969} EC=1.1.99.1 {ECO:0000256|RuleBase:RU003969} OS=Anabarilius grahami (Kanglang fish) (Barilius grahami) ORFNames=DPX16_21911 {ECO:0000313|EMBL:ROI74362.1} PE=3	GMC oxidoreductase	[R] KOG1238 Glucose dehydrogenase/choline dehydrogenase/mandelonitrile lyase (GMC oxidoreductase family)
gene_SCHocov5_0007269-RB		0.53	2.03	1.46425	0.00370105	0.00010072	0.00010072	0.00370105	1.46425	K20225//capicua transcriptional repressor		PREDICTED: protein capicua homolog isoform X3 [Sinocyclocheilus grahami]	XM_016524176.1 PREDICTED: Sinocyclocheilus rhinocerous protein capicua homolog (LOC107717431), transcript variant X5, mRNA	Capicua transcriptional repressor b {ECO:0000313|Ensembl:ENSDARP00000115789} OS=Danio rerio (Zebrafish) (Brachydanio rerio) ECO:0000313|ZFIN:ZDB-GENE-030131-1966} PE=4	Domain of unknown function (DUF4819)	[K] KOG2746 HMG-box transcription factor Capicua and related proteins	http://bioinfo.life.hust.edu.cn/AnimalTFDB#!/seach_result?type=Ensembl_Gene_ID&query=ENSDARP00000115789
gene_SCHocov5_0007309-RA		50.065	238.825	1.66214	0.042602	0.00332786	0.00332786	0.042602	1.66214	K01555//fumarylacetoacetase [EC:3.7.1.2]	GO:0003824//molecular_function catalytic activity;GO:0008152//biological_process metabolic process;GO:0004334//molecular_function fumarylacetoacetase activity;GO:0009072//biological_process aromatic amino acid family metabolic process	PREDICTED: fumarylacetoacetase-like [Sinocyclocheilus anshuiensis]	XM_016555231.1 PREDICTED: Sinocyclocheilus rhinocerous fumarylacetoacetase-like (LOC107742310), mRNA	Fumarylacetoacetase {ECO:0000256|RuleBase:RU366008} EC=3.7.1.2 {ECO:0000256|RuleBase:RU366008} Fumarylacetoacetate hydrolase {ECO:0000256|RuleBase:RU366008} OS=Pygocentrus nattereri (Red-bellied piranha) PE=3	Fumarylacetoacetase N-terminal	[G] KOG2843 Fumarylacetoacetase
gene_SCHocov5_0007323-RA		124.12	38.355	-1.39054	0.0320861	0.00219038	0.00219038	0.0320861	-1.39054	K11300//high-mobility group nucleosome-binding domain-containing protein 2	GO:0000785//cellular_component chromatin;GO:0005634//cellular_component nucleus;GO:0031492//molecular_function nucleosomal DNA binding	PREDICTED: non-histone chromosomal protein HMG-17-like isoform X2 [Sinocyclocheilus rhinocerous]	XM_016511726.1 PREDICTED: Sinocyclocheilus rhinocerous non-histone chromosomal protein HMG-17-like (LOC107707646), transcript variant X2, mRNA	High mobility group nucleosomal-binding domain 2 {ECO:0000313|Ensembl:ENSDARP00000131203} Zgc:123210 protein {ECO:0000313|EMBL:AAI07842.1} OS=Danio rerio (Zebrafish) (Brachydanio rerio) Synonyms=zgc:123210 {ECO:0000313|EMBL:AAI07842.1} PE=1	HMG14 and HMG17
gene_SCHocov5_0007324-RA		6.77	0.6425	-2.88548	0.00597283	0.000196949	0.000196949	0.00597283	-2.88548	K11778//ditrans,polycis-polyprenyl diphosphate synthase [EC:2.5.1.87]	GO:0016765//molecular_function transferase activity, transferring alkyl or aryl (other than methyl) groups	PREDICTED: dehydrodolichyl diphosphate syntase complex subunit DHDDS [Sinocyclocheilus rhinocerous] >XP_016367198.1 PREDICTED: dehydrodolichyl diphosphate syntase complex subunit DHDDS [Sinocyclocheilus rhinocerous]	XM_016511711.1 PREDICTED: Sinocyclocheilus rhinocerous dehydrodolichyl diphosphate synthase subunit (dhdds), transcript variant X1, mRNA	Alkyl transferase {ECO:0000256|RuleBase:RU363018} EC=2.5.1.- {ECO:0000256|RuleBase:RU363018} OS=Danio rerio (Zebrafish) (Brachydanio rerio) ECO:0000313|ZFIN:ZDB-GENE-040426-2236} PE=2	Putative undecaprenyl diphosphate synthase	[I] KOG1602 Cis-prenyltransferase
gene_SCHocov5_0007327-RB		7.2375	31.94	1.59148	0.011831	0.000515257	0.000515257	0.011831	1.59148	K05862//voltage-dependent anion channel protein 1	GO:0005741//cellular_component mitochondrial outer membrane;GO:0006820//biological_process anion transport;GO:0008308//molecular_function voltage-gated anion channel activity;GO:0016021//cellular_component integral component of membrane;GO:0098656//biological_process anion transmembrane transport;GO:0055085//biological_process transmembrane transport	PREDICTED: voltage-dependent anion-selective channel protein 1 isoform X1 [Sinocyclocheilus grahami]	XM_016451412.1 PREDICTED: Sinocyclocheilus anshuiensis voltage dependent anion channel 1 (vdac1), mRNA	Mitochondrial voltage-dependent anino channel protein 1 {ECO:0000313|EMBL:AGM48543.1} OS=Ctenopharyngodon idella (Grass carp) (Leuciscus idella) Name=VDAC1 {ECO:0000313|EMBL:AGM48543.1} PE=2	Eukaryotic porin	[P] KOG3126 Porin/voltage-dependent anion-selective channel protein
gene_SCHocov5_0007383-RA		0.4125	2.855	2.26399	0.00146038	2.96388e-05	2.96388e-05	0.00146038	2.26399			hypothetical protein cypCar_00007587 [Cyprinus carpio]	XM_016250015.1 PREDICTED: Sinocyclocheilus grahami spermatogenesis associated 20 (spata20), transcript variant X1, mRNA	Spermatogenesis-associated 20 {ECO:0000313|Ensembl:ENSDARP00000066287} OS=Danio rerio (Zebrafish) (Brachydanio rerio) ECO:0000313|ZFIN:ZDB-GENE-030131-7269} PE=4	Protein of unknown function, DUF255	[R] KOG2244 Highly conserved protein containing a thioredoxin domain
gene_SCHocov5_0007392-RA		16.5675	7.6675	-1.4174	0.0014764	3.02154e-05	3.02154e-05	0.0014764	-1.4174	K17987//next to BRCA1 gene 1 protein	GO:0005515//molecular_function protein binding	PREDICTED: next to BRCA1 gene 1 protein-like isoform X1 [Sinocyclocheilus anshuiensis]	XM_016461747.1 PREDICTED: Sinocyclocheilus anshuiensis next to BRCA1 gene 1 protein-like (LOC107669491), transcript variant X1, mRNA	Neighbor of brca1 gene 1a {ECO:0000313|Ensembl:ENSDARP00000121070} OS=Danio rerio (Zebrafish) (Brachydanio rerio) Synonyms=nbr1 {ECO:0000313|ZFIN:ZDB-GENE-030131-9112} PE=4	PB1 domain	[S] KOG4351 Uncharacterized conserved protein
gene_SCHocov5_0007393-RB		14.495	3.8125	-2.01893	0.000437211	6.06858e-06	6.06858e-06	0.000437211	-2.01893	K06698//proteasome activator subunit 3 (PA28 gamma)	GO:0008537//cellular_component proteasome activator complex	PREDICTED: proteasome activator complex subunit 3-like isoform X2 [Sinocyclocheilus grahami]	XM_019105298.1 PREDICTED: Cyprinus carpio proteasome activator subunit 3 (psme3), mRNA	Proteasome activator subunit 3 {ECO:0000313|EMBL:AAH45495.1, ECO:0000313|Ensembl:ENSDARP00000005578} Psme3 protein {ECO:0000313|EMBL:AAH67556.1} OS=Danio rerio (Zebrafish) (Brachydanio rerio) ECO:0000313|ZFIN:ZDB-GENE-991110-19} PE=1	Proteasome activator pa28 alpha subunit	[O] KOG4470 Proteasome activator subunit
gene_SCHocov5_0007399-RA		7.005	4.5775	-1.00787	0.0312469	0.00210293	0.00210293	0.0312469	-1.00787			PREDICTED: autism susceptibility gene 2 protein-like isoform X2 [Sinocyclocheilus rhinocerous]	XM_016510740.1 PREDICTED: Sinocyclocheilus rhinocerous autism susceptibility gene 2 protein-like (LOC107706892), transcript variant X2, mRNA	Fibrosin {ECO:0000313|Ensembl:ENSDARP00000127394} OS=Danio rerio (Zebrafish) (Brachydanio rerio) ECO:0000313|ZFIN:ZDB-GENE-111207-1} PE=1	Autism susceptibility gene 2 protein	[X] LSE2630 H Unnamed protein
gene_SCHocov5_0007402-RB		7.635	3.88	-1.42359	2.88648e-05	1.97919e-07	1.97919e-07	2.88648e-05	-1.42359	K14995//solute carrier family 38 (sodium-coupled neutral amino acid transporter), member 9		PREDICTED: sodium-coupled neutral amino acid transporter 9 [Sinocyclocheilus grahami]	XM_016249106.1 PREDICTED: Sinocyclocheilus grahami sodium-coupled neutral amino acid transporter 9 (LOC107564110), mRNA	Uncharacterized protein {ECO:0000313|Ensembl:ENSAMXP00000033164} OS=Astyanax mexicanus (Blind cave fish) (Astyanax fasciatus mexicanus) PE=4	Transmembrane amino acid transporter protein	[E] KOG1305 Amino acid transporter protein
gene_SCHocov5_0007405-RA		3.825	2.1025	-1.12895	0.00834832	0.00031398	0.00031398	0.00834832	-1.12895	K11367//chromodomain-helicase-DNA-binding protein 1 [EC:3.6.4.12]	GO:0005524//molecular_function ATP binding	PREDICTED: chromodomain-helicase-DNA-binding protein 1 [Sinocyclocheilus grahami]	XM_016456349.1 PREDICTED: Sinocyclocheilus anshuiensis chromodomain-helicase-DNA-binding protein 1-like (LOC107665465), mRNA	Chromodomain helicase DNA-binding protein 1 {ECO:0000313|Ensembl:ENSDARP00000131003} OS=Danio rerio (Zebrafish) (Brachydanio rerio) ECO:0000313|ZFIN:ZDB-GENE-030131-7120} PE=1	Domain of unknown function (DUF4208)	[K] KOG0384 Chromodomain-helicase DNA-binding protein	http://bioinfo.life.hust.edu.cn/AnimalTFDB#!/seach_result?type=Ensembl_Gene_ID&query=ENSOCUP00000018080
gene_SCHocov5_0007413-RA		40.75	7.76	-2.31138	0.00873451	0.000335742	0.000335742	0.00873451	-2.31138	K01641//hydroxymethylglutaryl-CoA synthase [EC:2.3.3.10]	GO:0004421//molecular_function hydroxymethylglutaryl-CoA synthase activity;GO:0008299//biological_process isoprenoid biosynthetic process	hypothetical protein cypCar_00033518 [Cyprinus carpio]	XM_016522114.1 PREDICTED: Sinocyclocheilus rhinocerous hydroxymethylglutaryl-CoA synthase, cytoplasmic-like (LOC107715876), transcript variant X2, mRNA	3-hydroxy-3-methylglutaryl coenzyme A synthase {ECO:0000256|RuleBase:RU364071} Short=HMG-CoA synthase {ECO:0000256|RuleBase:RU364071} EC=2.3.3.10 {ECO:0000256|RuleBase:RU364071} OS=Danio rerio (Zebrafish) (Brachydanio rerio) ECO:0000313|ZFIN:ZDB-GENE-040426-1042} PE=1	Hydroxymethylglutaryl-coenzyme A synthase C terminal	[I] KOG1393 Hydroxymethylglutaryl-CoA synthase
gene_SCHocov5_0007439-RA		0.4075	38.95	1.57973	0.030503	0.00203815	0.00203815	0.030503	1.57973	K20478//golgin subfamily B member 1		PREDICTED: nesprin-1-like [Sinocyclocheilus rhinocerous]	XM_016530351.1 PREDICTED: Sinocyclocheilus rhinocerous nesprin-1-like (LOC107722128), mRNA	Laminin subunit gamma-1 {ECO:0000313|EMBL:ROK35867.1} OS=Anabarilius grahami (Kanglang fish) (Barilius grahami) ORFNames=DPX16_17610 {ECO:0000313|EMBL:ROK35867.1} PE=4
gene_SCHocov5_0007553-RA		2660.27	468.305	-1.82568	0.0210333	0.00117734	0.00117734	0.0210333	-1.82568	K00432//glutathione peroxidase [EC:1.11.1.9]	GO:0004602//molecular_function glutathione peroxidase activity;GO:0006979//biological_process response to oxidative stress;GO:0055114//biological_process oxidation-reduction process	PREDICTED: glutathione peroxidase 3-like [Sinocyclocheilus anshuiensis]	XM_016476644.1 PREDICTED: Sinocyclocheilus anshuiensis glutathione peroxidase 3-like (LOC107680649), mRNA	Glutathione peroxidase {ECO:0000256|RuleBase:RU000499} OS=Danio rerio (Zebrafish) (Brachydanio rerio) ECO:0000313|ZFIN:ZDB-GENE-070222-3} PE=3	Glutathione peroxidase
gene_SCHocov5_0007562-RA		4.4025	30.7175	1.98859	0.0159497	0.000779177	0.000779177	0.0159497	1.98859		GO:0006811//biological_process ion transport;GO:0015075//molecular_function ion transmembrane transporter activity;GO:0016020//cellular_component membrane;GO:0055085//biological_process transmembrane transport	PREDICTED: sideroflexin-1 [Sinocyclocheilus anshuiensis]	XM_016565743.1 PREDICTED: Sinocyclocheilus rhinocerous sideroflexin-1-like (LOC107750376), mRNA	Sidoreflexin {ECO:0000256|RuleBase:RU362000} OS=Danio rerio (Zebrafish) (Brachydanio rerio) ECO:0000313|ZFIN:ZDB-GENE-040801-45} PE=3	Tricarboxylate carrier	[R] KOG3767 Sideroflexin
gene_SCHocov5_0007569-RA		7.125	3.36	-1.373	0.0114684	0.000488944	0.000488944	0.0114684	-1.373			PREDICTED: SUMO-interacting motif-containing protein 1-like [Sinocyclocheilus rhinocerous]	XM_016573561.1 PREDICTED: Sinocyclocheilus rhinocerous SUMO-interacting motif-containing protein 1-like (LOC107756456), mRNA	Si:ch211-199b20.3 {ECO:0000313|Ensembl:ENSDARP00000140806} OS=Danio rerio (Zebrafish) (Brachydanio rerio) ECO:0000313|ZFIN:ZDB-GENE-141215-17} PE=4
gene_SCHocov5_0007596-RI		1.125	7.3975	2.29005	0.0015821	3.30521e-05	3.30521e-05	0.0015821	2.29005	K19483//neuron navigator 2 [EC:3.6.4.12]	GO:0005515//molecular_function protein binding	PREDICTED: neuron navigator 2-like isoform X1 [Sinocyclocheilus rhinocerous]	XM_016551996.1 PREDICTED: Sinocyclocheilus rhinocerous neuron navigator 2-like (LOC107739795), transcript variant X1, mRNA	Neuron navigator 2b {ECO:0000313|Ensembl:ENSDARP00000117598} Fragment OS=Danio rerio (Zebrafish) (Brachydanio rerio) ECO:0000313|ZFIN:ZDB-GENE-061207-13} PE=4	Calponin homology (CH) domain	[Y] TWOG0106 Nuclear pore membrane and/or filament interacting like (POMFIL) protein
gene_SCHocov5_0007737-RD		2.555	10.735	1.56773	0.0010033	1.75712e-05	1.75712e-05	0.0010033	1.56773		GO:0005515//molecular_function protein binding;GO:0007165//biological_process signal transduction	PREDICTED: rho GTPase-activating protein 27-like isoform X1 [Sinocyclocheilus rhinocerous] >XP_016408616.1 PREDICTED: rho GTPase-activating protein 27-like isoform X1 [Sinocyclocheilus rhinocerous]	XM_016553131.1 PREDICTED: Sinocyclocheilus rhinocerous rho GTPase-activating protein 27-like (LOC107740641), transcript variant X3, mRNA	Rho GTPase-activating protein 27,-like {ECO:0000313|Ensembl:ENSDARP00000129871} OS=Danio rerio (Zebrafish) (Brachydanio rerio) ECO:0000313|ZFIN:ZDB-GENE-120406-11} PE=4	PH domain	[T] KOG1450 Predicted Rho GTPase-activating protein
gene_SCHocov5_0007809-RD		59.6275	185.96	1.13425	0.0144745	0.000680379	0.000680379	0.0144745	1.13425	K01015//alcohol sulfotransferase [EC:2.8.2.2]	GO:0008146//molecular_function sulfotransferase activity	PREDICTED: sulfotransferase family cytosolic 2B member 1-like [Sinocyclocheilus anshuiensis]	XM_019113327.1 PREDICTED: Cyprinus carpio sulfotransferase family cytosolic 2B member 1-like (LOC109099836), mRNA	Sulfotransferase {ECO:0000256|RuleBase:RU361155} EC=2.8.2.- {ECO:0000256|RuleBase:RU361155} OS=Anabarilius grahami (Kanglang fish) (Barilius grahami) ORFNames=DPX16_4676 {ECO:0000313|EMBL:ROK76671.1} PE=3	Sulfotransferase domain	[R] KOG1584 Sulfotransferase
gene_SCHocov5_0007813-RC		1.0175	4.0875	1.59044	0.00190095	4.21413e-05	4.21413e-05	0.00190095	1.59044	K13855//solute carrier family 4 (anion exchanger), member 2	GO:0006820//biological_process anion transport;GO:0016021//cellular_component integral component of membrane;GO:0005452//molecular_function inorganic anion exchanger activity;GO:0016020//cellular_component membrane;GO:0008509//molecular_function anion transmembrane transporter activity	PREDICTED: band 3 anion exchange protein-like [Sinocyclocheilus grahami]	XM_016449886.1 PREDICTED: Sinocyclocheilus anshuiensis band 3 anion exchange protein-like (LOC107660563), mRNA	Anion exchange protein {ECO:0000256|RuleBase:RU362035} OS=Anabarilius grahami (Kanglang fish) (Barilius grahami) ORFNames=DPX16_11056 {ECO:0000313|EMBL:ROL27926.1} PE=3	Band 3 cytoplasmic domain	[P] KOG1172 Na+-independent Cl/HCO3 exchanger AE1 and related transporters (SLC4 family)
gene_SCHocov5_0007833-RA		9.19	2.725	-1.39257	0.00055731	8.33671e-06	8.33671e-06	0.00055731	-1.39257			PREDICTED: ataxin-2-like protein isoform X1 [Sinocyclocheilus grahami]	XM_016252739.1 PREDICTED: Sinocyclocheilus grahami ataxin-2-like protein (LOC107567119), transcript variant X1, mRNA	Ataxin-2-like protein {ECO:0000313|EMBL:ROL27938.1} OS=Anabarilius grahami (Kanglang fish) (Barilius grahami) ORFNames=DPX16_11068 {ECO:0000313|EMBL:ROL27938.1} PE=4	Ataxin-2 C-terminal region	[A] KOG2375 Protein interacting with poly(A)-binding protein
gene_SCHocov5_0007836-RB		31.125	6.65	-2.1127	0.0344127	0.00241563	0.00241563	0.0344127	-2.1127	K11364//SAGA-associated factor 29		PREDICTED: SAGA-associated factor 29 [Sinocyclocheilus grahami] >XP_016089831.1 PREDICTED: SAGA-associated factor 29 [Sinocyclocheilus grahami] >XP_016089832.1 PREDICTED: SAGA-associated factor 29 [Sinocyclocheilus grahami] >XP_016089833.1 PREDICTED: SAGA-associated factor 29 [Sinocyclocheilus grahami] >XP_016305860.1 PREDICTED: SAGA-associated factor 29 [Sinocyclocheilus anshuiensis] >XP_0163058…	XM_016450393.1 PREDICTED: Sinocyclocheilus anshuiensis SAGA-associated factor 29 (LOC107660930), transcript variant X4, mRNA	SAGA complex-associated factor 29 {ECO:0000313|Ensembl:ENSDARP00000002714} OS=Danio rerio (Zebrafish) (Brachydanio rerio) Synonyms=ccdc101 {ECO:0000313|ZFIN:ZDB-GENE-041010-62} PE=1	SGF29 tudor-like domain	[R] KOG3038 Histone acetyltransferase SAGA associated factor SGF29
gene_SCHocov5_0007845-RA		8.44	31.98	1.53193	0.000364725	4.814e-06	4.814e-06	0.000364725	1.53193	K01482//dimethylargininase [EC:3.5.3.18]	GO:0000052//biological_process citrulline metabolic process;GO:0006527//biological_process arginine catabolic process;GO:0016403//molecular_function dimethylargininase activity;GO:0045429//biological_process positive regulation of nitric oxide biosynthetic process	PREDICTED: N(G),N(G)-dimethylarginine dimethylaminohydrolase 1 [Sinocyclocheilus grahami]	XM_016443316.1 PREDICTED: Sinocyclocheilus anshuiensis N(G),N(G)-dimethylarginine dimethylaminohydrolase 1-like (LOC107655743), mRNA	Uncharacterized protein {ECO:0000313|Ensembl:ENSSLDP00000001549} OS=Seriola lalandi dorsalis Name=DDAH1 {ECO:0000313|Ensembl:ENSSLDP00000001549} PE=4		[X] TWOG0585 Unnamed protein
gene_SCHocov5_0007846-RA		0.62	11.4825	3.50196	2.30192e-08	3.13631e-11	3.13631e-11	2.30192e-08	3.50196	K06829//cysteine rich protein 61	GO:0001558//biological_process regulation of cell growth;GO:0005520//molecular_function insulin-like growth factor binding;GO:0005576//cellular_component extracellular region;GO:0005515//molecular_function protein binding	PREDICTED: protein CYR61-like [Sinocyclocheilus rhinocerous]	XM_016443326.1 PREDICTED: Sinocyclocheilus anshuiensis protein CYR61-like (LOC107655749), mRNA	Protein CYR61 {ECO:0000313|EMBL:ROL01484.1} OS=Anabarilius grahami (Kanglang fish) (Barilius grahami) ORFNames=DPX16_2053 {ECO:0000313|EMBL:ROL01484.1} PE=4	von Willebrand factor type C domain	[X] TWOG0523 Unnamed protein
gene_SCHocov5_0007870-RA		7.825	1.6275	-2.18704	0.00651651	0.000223999	0.000223999	0.00651651	-2.18704	K08745//solute carrier family 27 (fatty acid transporter), member 1/4 [EC:6.2.1.-]	GO:0004467//molecular_function long-chain fatty acid-CoA ligase activity;GO:0015245//molecular_function fatty acid transmembrane transporter activity;GO:0016021//cellular_component integral component of membrane;GO:0031957//molecular_function very long-chain fatty acid-CoA ligase activity;GO:0003824//molecular_function catalytic activity;GO:0008152//biological_process metabolic process	PREDICTED: long-chain fatty acid transport protein 1-like [Sinocyclocheilus anshuiensis] >XP_016308271.1 PREDICTED: long-chain fatty acid transport protein 1-like [Sinocyclocheilus anshuiensis]	XM_016452785.1 PREDICTED: Sinocyclocheilus anshuiensis long-chain fatty acid transport protein 1-like (LOC107662711), transcript variant X2, mRNA	Solute carrier family 27 member 1b {ECO:0000313|Ensembl:ENSDARP00000132062} Zgc:153860 {ECO:0000313|EMBL:AAI24753.1} Zgc:153860 protein {ECO:0000313|EMBL:AAI64558.1} OS=Danio rerio (Zebrafish) (Brachydanio rerio) Synonyms=zgc:153860 {ECO:0000313|EMBL:AAI24753.1} PE=1	AMP-binding enzyme	[I] KOG1179 Very long-chain acyl-CoA synthetase/fatty acid transporter	http://bioinfo.life.hust.edu.cn/AnimalTFDB#!/seach_result?type=Ensembl_Gene_ID&query=ENSMICP00000029409
gene_SCHocov5_0007938-RA		0.3675	2.54	2.13936	0.00348732	9.31871e-05	9.31871e-05	0.00348732	2.13936	K15047//heterogeneous nuclear ribonucleoprotein U-like protein 1	GO:0005515//molecular_function protein binding;GO:0006396//biological_process RNA processing;GO:0009615//biological_process response to virus	PREDICTED: heterogeneous nuclear ribonucleoprotein U-like protein 1 isoform X3 [Sinocyclocheilus anshuiensis]	XM_016452055.1 PREDICTED: Sinocyclocheilus anshuiensis heterogeneous nuclear ribonucleoprotein U-like protein 1 (LOC107662136), transcript variant X4, mRNA	Heterogeneous nuclear ribonucleoprotein U-like protein 1 {ECO:0000313|EMBL:ROI15069.1} OS=Anabarilius grahami (Kanglang fish) (Barilius grahami) ORFNames=DPX16_15510 {ECO:0000313|EMBL:ROI15069.1} PE=4	SPRY domain	[A] KOG2242 Scaffold/matrix specific factor hnRNP-U/SAF-A, contains SPRY domain	http://bioinfo.life.hust.edu.cn/AnimalTFDB#!/seach_result?type=Ensembl_Gene_ID&query=ENSODEP00000002778
gene_SCHocov5_0007942-RA		8.4375	3.5025	-1.46221	0.0267825	0.00167172	0.00167172	0.0267825	-1.46221	K00911//1D-myo-inositol-triphosphate 3-kinase [EC:2.7.1.127]	GO:0016301//molecular_function kinase activity;GO:0032958//biological_process inositol phosphate biosynthetic process	PREDICTED: inositol-trisphosphate 3-kinase A-like [Sinocyclocheilus rhinocerous]	XM_016576352.1 PREDICTED: Sinocyclocheilus rhinocerous inositol-trisphosphate 3-kinase A-like (LOC107758549), mRNA	Kinase {ECO:0000256|RuleBase:RU363090} EC=2.7.-.- {ECO:0000256|RuleBase:RU363090} Fragment OS=Danio rerio (Zebrafish) (Brachydanio rerio) Synonyms=si:dkey-233h2.3 {ECO:0000313|ZFIN:ZDB-GENE-080225-27} PE=3	Inositol polyphosphate kinase	[I] KOG1621 1D-myo-inositol-triphosphate 3-kinase A
gene_SCHocov5_0008000-RA		4.6425	0.5775	-2.87023	0.00138799	2.76258e-05	2.76258e-05	0.00138799	-2.87023	K12496//early growth response protein 2	GO:0003676//molecular_function nucleic acid binding	PREDICTED: early growth response protein 2b-like [Sinocyclocheilus rhinocerous]	XM_016526719.1 PREDICTED: Sinocyclocheilus rhinocerous early growth response protein 2b-like (LOC107719319), mRNA	Early growth response 2a {ECO:0000313|Ensembl:ENSDARP00000072456} OS=Danio rerio (Zebrafish) (Brachydanio rerio) ECO:0000313|ZFIN:ZDB-GENE-030723-6} PE=3	Zinc finger, C2H2 type	[R] KOG1721 FOG: Zn-finger	http://bioinfo.life.hust.edu.cn/AnimalTFDB#!/seach_result?type=Ensembl_Gene_ID&query=ENSDARP00000072456
gene_SCHocov5_0008141-RA		7.48	35.765	1.82087	3.61362e-07	7.79549e-10	7.79549e-10	3.61362e-07	1.82087	K20402//DEP domain-containing mTOR-interacting protein	GO:0006469//biological_process negative regulation of protein kinase activity;GO:0032007//biological_process negative regulation of TOR signaling;GO:0005515//molecular_function protein binding;GO:0035556//biological_process intracellular signal transduction	PREDICTED: DEP domain-containing mTOR-interacting protein-like isoform X1 [Sinocyclocheilus anshuiensis]	XM_016482209.1 PREDICTED: Sinocyclocheilus anshuiensis DEP domain-containing mTOR-interacting protein-like (LOC107685573), transcript variant X2, mRNA	DEP domain-containing mTOR-interacting protein {ECO:0000313|EMBL:ROI36373.1} OS=Anabarilius grahami (Kanglang fish) (Barilius grahami) ORFNames=DPX16_11314 {ECO:0000313|EMBL:ROI36373.1} PE=4	Domain found in Dishevelled, Egl-10, and Pleckstrin (DEP)	[T] LSE0176 H Guanine-nucleotide exchange factor for Rac GTPase
gene_SCHocov5_0008149-RB		1.275	0.27	-2.25796	0.00611949	0.000205088	0.000205088	0.00611949	-2.25796		GO:0031110//biological_process regulation of microtubule polymerization or depolymerization	PREDICTED: stathmin-2-like [Cyprinus carpio]	XM_016556324.1 PREDICTED: Sinocyclocheilus rhinocerous stathmin-2-like (LOC107743182), transcript variant X1, mRNA	Stathmin {ECO:0000256|RuleBase:RU004388} OS=Danio rerio (Zebrafish) (Brachydanio rerio) ECO:0000313|ZFIN:ZDB-GENE-041010-85} PE=3	Stathmin family	[X] TWOG0484 Unnamed protein
gene_SCHocov5_0008150-RA		36.5925	20.16	-1.37914	0.0117517	0.000508027	0.000508027	0.0117517	-1.37914	K00757//uridine phosphorylase [EC:2.4.2.3]	GO:0003824//molecular_function catalytic activity;GO:0009116//biological_process nucleoside metabolic process	PREDICTED: uridine phosphorylase 1-like [Cyprinus carpio]	XM_016482269.1 PREDICTED: Sinocyclocheilus anshuiensis uridine phosphorylase 1-like (LOC107685619), mRNA	Uridine phosphorylase {ECO:0000256|RuleBase:RU361131} EC=2.4.2.3 {ECO:0000256|RuleBase:RU361131} OS=Pygocentrus nattereri (Red-bellied piranha) PE=3	Phosphorylase superfamily	[F] KOG3728 Uridine phosphorylase
gene_SCHocov5_0008242-RA		37.02	168.062	1.66547	0.0245666	0.00146577	0.00146577	0.0245666	1.66547	K03781//catalase [EC:1.11.1.6]	GO:0004096//molecular_function catalase activity;GO:0006979//biological_process response to oxidative stress;GO:0020037//molecular_function heme binding;GO:0055114//biological_process oxidation-reduction process	catalase [Acrossocheilus fasciatus]	KM102663.1 Acrossocheilus fasciatus catalase mRNA, complete cds	Catalase {ECO:0000256|RuleBase:RU000498} EC=1.11.1.6 {ECO:0000256|RuleBase:RU000498} OS=Acrossocheilus fasciatus (Crossochilus fasciatus) PE=2	Catalase-related immune-responsive	[P] KOG0047 Catalase
gene_SCHocov5_0008248-RA		3.76	1.98	-1.26932	0.00954502	0.000379245	0.000379245	0.00954502	-1.26932			PREDICTED: high mobility group protein 20A isoform X1 [Sinocyclocheilus anshuiensis] >XP_016322255.1 PREDICTED: high mobility group protein 20A isoform X2 [Sinocyclocheilus anshuiensis]	XM_016537641.1 PREDICTED: Sinocyclocheilus rhinocerous high mobility group protein 20A-like (LOC107727687), transcript variant X1, mRNA	High mobility group protein 20A {ECO:0000313|EMBL:ROL52799.1} OS=Anabarilius grahami (Kanglang fish) (Barilius grahami) ORFNames=DPX16_2305 {ECO:0000313|EMBL:ROL52799.1} PE=4	HMG (high mobility group) box	[R] KOG0381 HMG box-containing protein	http://bioinfo.life.hust.edu.cn/AnimalTFDB#!/seach_result?type=Ensembl_Gene_ID&query=ENSDARP00000147000
gene_SCHocov5_0008289-RA		4.505	1.4075	-1.65083	0.0108493	0.000452387	0.000452387	0.0108493	-1.65083	K10085//ER degradation enhancer, mannosidase alpha-like 2	GO:0004571//molecular_function mannosyl-oligosaccharide 1,2-alpha-mannosidase activity;GO:0005509//molecular_function calcium ion binding;GO:0016020//cellular_component membrane	PREDICTED: ER degradation-enhancing alpha-mannosidase-like protein 2 [Sinocyclocheilus anshuiensis]	XM_016497626.1 PREDICTED: Sinocyclocheilus anshuiensis ER degradation-enhancing alpha-mannosidase-like protein 2 (LOC107697010), mRNA	alpha-1,2-Mannosidase {ECO:0000256|RuleBase:RU361193} EC=3.2.1.- {ECO:0000256|RuleBase:RU361193} OS=Danio rerio (Zebrafish) (Brachydanio rerio) ECO:0000313|ZFIN:ZDB-GENE-060519-1} PE=1	Glycosyl hydrolase family 47	[G] KOG2429 Glycosyl hydrolase, family 47
gene_SCHocov5_0008291-RA		3.5675	1.975	-1.12185	0.0256776	0.00157142	0.00157142	0.0256776	-1.12185	K12855//pre-mRNA-processing factor 6	GO:0000398//biological_process mRNA splicing, via spliceosome;GO:0005515//molecular_function protein binding;GO:0005634//cellular_component nucleus;GO:0006396//biological_process RNA processing	PREDICTED: pre-mRNA-processing factor 6 isoform X1 [Sinocyclocheilus rhinocerous] >XP_016364685.1 PREDICTED: pre-mRNA-processing factor 6 isoform X2 [Sinocyclocheilus rhinocerous]	XM_016497625.1 PREDICTED: Sinocyclocheilus anshuiensis pre-mRNA-processing factor 6-like (LOC107697009), mRNA	C20orf14 homolog (H. sapiens) {ECO:0000313|EMBL:AAH66556.1} PRP6 pre-mRNA-processing factor 6 homolog (S. cerevisiae) {ECO:0000313|Ensembl:ENSDARP00000105670} OS=Danio rerio (Zebrafish) (Brachydanio rerio) ECO:0000313|ZFIN:ZDB-GENE-030131-2575} PE=1	Tetratricopeptide repeat	[A] KOG0495 HAT repeat protein
gene_SCHocov5_0008295-RA		5.8625	32.015	1.90875	0.00140313	2.8198e-05	2.8198e-05	0.00140313	1.90875		GO:0004415//molecular_function hyalurononglucosaminidase activity;GO:0005975//biological_process carbohydrate metabolic process	PREDICTED: hyaluronidase PH-20-like [Sinocyclocheilus rhinocerous] >XP_016425412.1 PREDICTED: hyaluronidase PH-20-like [Sinocyclocheilus rhinocerous]	XM_016448425.1 PREDICTED: Sinocyclocheilus anshuiensis hyaluronidase PH-20-like (LOC107659472), transcript variant X2, mRNA	Hyaluronidase {ECO:0000256|RuleBase:RU610713} EC=3.2.1.35 {ECO:0000256|RuleBase:RU610713} Hyaluronoglucosaminidase {ECO:0000256|RuleBase:RU610713} OS=Anabarilius grahami (Kanglang fish) (Barilius grahami) ORFNames=DPX16_11921 {ECO:0000313|EMBL:ROL43889.1} PE=3	Hyaluronidase	[W] TWOG0198 Hyaluronoglucosaminidase
gene_SCHocov5_0008334-RA		13.335	3.68	-1.88231	0.0258706	0.0015917	0.0015917	0.0258706	-1.88231	K00522//ferritin heavy chain [EC:1.16.3.2]	GO:0006879//biological_process cellular iron ion homeostasis;GO:0008199//molecular_function ferric iron binding;GO:0006826//biological_process iron ion transport	PREDICTED: ferritin, heavy subunit-like [Sinocyclocheilus grahami]	XM_016230738.1 PREDICTED: Sinocyclocheilus grahami ferritin, heavy subunit-like (LOC107549591), mRNA	Ferritin {ECO:0000256|RuleBase:RU361145} OS=Mylopharyngodon piceus (Black carp) (Leuciscus piceus) PE=2	Ferritin-like domain	[P] KOG2332 Ferritin
gene_SCHocov5_0008348-RA		8.2025	115.585	3.65826	1.996e-06	6.96874e-09	6.96874e-09	1.996e-06	3.65826	K00799//glutathione S-transferase [EC:2.5.1.18]	GO:0005515//molecular_function protein binding	PREDICTED: glutathione S-transferase theta-1-like [Sinocyclocheilus grahami] >XP_016403811.1 PREDICTED: glutathione S-transferase theta-1-like [Sinocyclocheilus rhinocerous]	XM_016450865.1 PREDICTED: Sinocyclocheilus anshuiensis glutathione S-transferase theta-1-like (LOC107661340), mRNA	Glutathione S-transferase theta {ECO:0000313|EMBL:BAS29976.1} OS=Cyprinus carpio (Common carp) PE=2	Glutathione S-transferase, C-terminal domain	[O] KOG0867 Glutathione S-transferase
gene_SCHocov5_0008349-RA		72.56	131.895	1.81838	0.01313	0.00059221	0.00059221	0.01313	1.81838	K10028//D-dopachrome decarboxylase [EC:4.1.1.84]		hypothetical protein cypCar_00019940 [Cyprinus carpio]	XM_016549522.1 PREDICTED: Sinocyclocheilus rhinocerous D-dopachrome decarboxylase-A-like (LOC107737884), mRNA	D-dopachrome tautomerase {ECO:0000313|Ensembl:ENSDARP00000065771} OS=Danio rerio (Zebrafish) (Brachydanio rerio) ECO:0000313|ZFIN:ZDB-GENE-040625-160} PE=1	Macrophage migration inhibitory factor (MIF)	[V] KOG1759 Macrophage migration inhibitory factor
gene_SCHocov5_0008555-RA		1.9125	0.5825	-1.86231	0.010884	0.000454763	0.000454763	0.010884	-1.86231	K11843//ubiquitin carboxyl-terminal hydrolase 14 [EC:3.4.19.12]	GO:0016579//biological_process protein deubiquitination;GO:0036459//molecular_function thiol-dependent ubiquitinyl hydrolase activity;GO:0005515//molecular_function protein binding	PREDICTED: ubiquitin carboxyl-terminal hydrolase 14-like [Sinocyclocheilus anshuiensis]	XM_016449688.1 PREDICTED: Sinocyclocheilus anshuiensis ubiquitin carboxyl-terminal hydrolase 14-like (LOC107660400), mRNA	Ubiquitin-specific peptidase 14 (tRNA-guanine transglycosylase) {ECO:0000313|Ensembl:ENSDARP00000037906} OS=Danio rerio (Zebrafish) (Brachydanio rerio) ECO:0000313|ZFIN:ZDB-GENE-030131-7676} PE=1	Ubiquitin carboxyl-terminal hydrolase	[O] KOG1872 Ubiquitin-specific protease
gene_SCHocov5_0008561-RB		0.1175	0.74	2.209	0.027038	0.00169304	0.00169304	0.027038	2.209	K10350//Zyg-11 protein homolog	GO:0005515//molecular_function protein binding	PREDICTED: protein zyg-11 homolog [Sinocyclocheilus grahami]	XM_016261226.1 PREDICTED: Sinocyclocheilus grahami protein zyg-11 homolog (LOC107574786), mRNA	Si:ch1073-82l19.1 {ECO:0000313|Ensembl:ENSDARP00000134209} OS=Danio rerio (Zebrafish) (Brachydanio rerio) ECO:0000313|ZFIN:ZDB-GENE-030131-5941} PE=4	Leucine Rich repeat	[R] KOG3665 ZYG-1-like serine/threonine protein kinases
gene_SCHocov5_0008605-RA		8.045	2.015	-2.17813	0.000616993	9.47469e-06	9.47469e-06	0.000616993	-2.17813	K03260//translation initiation factor 4G	GO:0003723//molecular_function RNA binding;GO:0005515//molecular_function protein binding	PREDICTED: eukaryotic translation initiation factor 4 gamma 2-like [Sinocyclocheilus rhinocerous]	XM_017707221.1 PREDICTED: Pygocentrus nattereri eukaryotic translation initiation factor 4 gamma 2-like (LOC108433007), mRNA	Eukaryotic translation initiation factor 4, gamma 2a {ECO:0000313|Ensembl:ENSDARP00000017878} OS=Danio rerio (Zebrafish) (Brachydanio rerio) ECO:0000313|ZFIN:ZDB-GENE-030131-2173} PE=1	MA3 domain	[J] KOG0401 Translation initiation factor 4F, ribosome/mRNA-bridging subunit (eIF-4G)
gene_SCHocov5_0008609-RB		4.8375	2.78	-1.11652	0.0180572	0.000937851	0.000937851	0.0180572	-1.11652	K10482//BTB/POZ domain-containing protein 10		hypothetical protein cypCar_00045512 [Cyprinus carpio]	XM_019066639.1 PREDICTED: Cyprinus carpio BTB domain containing 10 (btbd10), transcript variant X3, mRNA	BTB (POZ) domain-containing 10b {ECO:0000313|Ensembl:ENSDARP00000128268} OS=Danio rerio (Zebrafish) (Brachydanio rerio) ECO:0000313|ZFIN:ZDB-GENE-080104-5} PE=4	BTB/POZ domain	[R] KOG3840 Uncharaterized conserved protein, contains BTB/POZ domain
gene_SCHocov5_0008617-RA		3.595	1.9075	-1.25967	0.0153321	0.000734618	0.000734618	0.0153321	-1.25967	K03145//transcription elongation factor S-II	GO:0005634//cellular_component nucleus;GO:0003676//molecular_function nucleic acid binding;GO:0006351//biological_process transcription, DNA-templated;GO:0008270//molecular_function zinc ion binding	PREDICTED: transcription elongation factor A protein 1-like isoform X1 [Sinocyclocheilus anshuiensis]	XM_016561242.1 PREDICTED: Sinocyclocheilus rhinocerous transcription elongation factor A protein 1-like (LOC107746907), mRNA	Tcea1 protein {ECO:0000313|EMBL:AAI64750.1} Transcription elongation factor A (SII), 1 {ECO:0000313|EMBL:AAH53177.1, ECO:0000313|Ensembl:ENSDARP00000092636} OS=Danio rerio (Zebrafish) (Brachydanio rerio) ECO:0000313|ZFIN:ZDB-GENE-030131-8049} PE=1	TFIIS helical bundle-like domain	[K] KOG1105 Transcription elongation factor TFIIS/Cofactor of enhancer-binding protein Sp1
gene_SCHocov5_0008627-RB		6.9575	3.79	-1.21385	0.00962976	0.000384589	0.000384589	0.00962976	-1.21385	K05705//tyrosine-protein kinase Yes [EC:2.7.10.2]	GO:0004672//molecular_function protein kinase activity;GO:0005524//molecular_function ATP binding;GO:0006468//biological_process protein phosphorylation;GO:0005515//molecular_function protein binding;GO:0004713//molecular_function protein tyrosine kinase activity	PREDICTED: tyrosine-protein kinase yes [Cyprinus carpio]	XM_016519659.1 PREDICTED: Sinocyclocheilus rhinocerous tyrosine-protein kinase yes (LOC107713975), mRNA	Tyrosine-protein kinase {ECO:0000256|RuleBase:RU362096} EC=2.7.10.2 {ECO:0000256|RuleBase:RU362096} OS=Astyanax mexicanus (Blind cave fish) (Astyanax fasciatus mexicanus) PE=3	Protein tyrosine kinase	[T] KOG0197 Tyrosine kinases
gene_SCHocov5_0008633-RB		1.9925	0.65	-1.88596	0.00941735	0.000371829	0.000371829	0.00941735	-1.88596	K06560//mannose receptor, C type		PREDICTED: macrophage mannose receptor 1-like [Sinocyclocheilus rhinocerous]	XM_016519646.1 PREDICTED: Sinocyclocheilus rhinocerous macrophage mannose receptor 1-like (LOC107713970), mRNA	Mannose receptor c type 1 {ECO:0000313|EMBL:ALS87701.1} OS=Carassius auratus (Goldfish) Name=MRC1 {ECO:0000313|EMBL:ALS87701.1} PE=2	Lectin C-type domain	[TV] KOG4297 C-type lectin
gene_SCHocov5_0008659-RA		8.0475	1.7625	-2.1374	0.0168833	0.000847037	0.000847037	0.0168833	-2.1374	K03372//MFS transporter, PAT family, solute carrier family 33 (acetyl-CoA transportor), member 1 [EC:2.3.1.-]	GO:0008521//molecular_function acetyl-CoA transmembrane transporter activity;GO:0016021//cellular_component integral component of membrane	PREDICTED: acetyl-coenzyme A transporter 1-like [Sinocyclocheilus rhinocerous] >XP_016372309.1 PREDICTED: acetyl-coenzyme A transporter 1-like [Sinocyclocheilus rhinocerous]	XM_016516823.1 PREDICTED: Sinocyclocheilus rhinocerous acetyl-coenzyme A transporter 1-like (LOC107711775), transcript variant X2, mRNA	Solute carrier family 33 (Acetyl-CoA transporter), member 1 {ECO:0000313|EMBL:AAH55208.1} OS=Danio rerio (Zebrafish) (Brachydanio rerio) ECO:0000313|ZFIN:ZDB-GENE-040426-1241} PE=2	Acetyl-coenzyme A transporter 1	[P] KOG3574 Acetyl-CoA transporter
gene_SCHocov5_0008722-RA		14.225	0.9575	-3.37926	0.000273381	3.30572e-06	3.30572e-06	0.000273381	-3.37926	K13811//3'-phosphoadenosine 5'-phosphosulfate synthase [EC:2.7.7.4 2.7.1.25]	GO:0004781//molecular_function sulfate adenylyltransferase (ATP) activity	PREDICTED: bifunctional 3'-phosphoadenosine 5'-phosphosulfate synthase 2-like [Sinocyclocheilus anshuiensis]	XM_016569560.1 PREDICTED: Sinocyclocheilus rhinocerous bifunctional 3'-phosphoadenosine 5'-phosphosulfate synthase 2-like (LOC107753426), mRNA	Bifunctional 3'-phosphoadenosine 5'-phosphosulfate synthase 2 {ECO:0000313|EMBL:ROL48457.1} OS=Anabarilius grahami (Kanglang fish) (Barilius grahami) ORFNames=DPX16_22782 {ECO:0000313|EMBL:ROL48457.1} PE=3	Adenylylsulphate kinase	[F] KOG4238 Bifunctional ATP sulfurylase/adenosine 5'-phosphosulfate kinase
gene_SCHocov5_0008730-RA		5.2175	21.4325	1.51125	0.0262885	0.00162895	0.00162895	0.0262885	1.51125	K12314//actin, alpha cardiac muscle		unnamed protein product [Mus musculus]	XM_016576174.1 PREDICTED: Sinocyclocheilus rhinocerous actin, aortic smooth muscle (LOC107758443), mRNA	Actin, alpha skeletal muscle-like protein {ECO:0000313|EMBL:JAN90512.1} OS=Daphnia magna PE=3	Actin	[Z] KOG0676 Actin and related proteins
gene_SCHocov5_0008741-RA		0.4775	1.1775	1.15803	0.0280379	0.00179385	0.00179385	0.0280379	1.15803	K12232//E3 ubiquitin-protein ligase HECTD2 [EC:2.3.2.26]	GO:0004842//molecular_function ubiquitin-protein transferase activity	PREDICTED: probable E3 ubiquitin-protein ligase HECTD2 isoform X1 [Sinocyclocheilus grahami]	XM_016270637.1 PREDICTED: Sinocyclocheilus grahami probable E3 ubiquitin-protein ligase HECTD2 (LOC107584154), transcript variant X2, mRNA	HECT domain-containing 2 {ECO:0000313|Ensembl:ENSDARP00000081418} OS=Danio rerio (Zebrafish) (Brachydanio rerio) ECO:0000313|ZFIN:ZDB-GENE-100405-3} PE=4	HECT-domain (ubiquitin-transferase)	[O] KOG0941 E3 ubiquitin protein ligase
gene_SCHocov5_0008742-RA		2.14	12.8775	1.98629	0.0115947	0.000497293	0.000497293	0.0115947	1.98629	K07189//protein phosphatase 1 regulatory subunit 3A/B/C/D/E	GO:0005515//molecular_function protein binding	PREDICTED: protein phosphatase 1 regulatory subunit 3C-B [Sinocyclocheilus grahami]	XM_016270661.1 PREDICTED: Sinocyclocheilus grahami protein phosphatase 1 regulatory subunit 3C-B (LOC107584161), mRNA	Protein phosphatase 1 regulatory subunit 3C {ECO:0000256|PIRNR:PIRNR038207} OS=Danio rerio (Zebrafish) (Brachydanio rerio) ECO:0000313|ZFIN:ZDB-GENE-040426-1733} PE=4	Carbohydrate/starch-binding module (family 21)	[OT] KOG3986 Protein phosphatase, regulatory subunit PPP1R3C/D
gene_SCHocov5_0008877-RA		2.0825	6.6625	1.03987	0.0157104	0.000760322	0.000760322	0.0157104	1.03987	K12316//lysosomal alpha-glucosidase [EC:3.2.1.20]	GO:0004553//molecular_function hydrolase activity, hydrolyzing O-glycosyl compounds;GO:0005975//biological_process carbohydrate metabolic process	PREDICTED: lysosomal alpha-glucosidase-like [Sinocyclocheilus grahami]	XM_016534633.1 PREDICTED: Sinocyclocheilus rhinocerous lysosomal alpha-glucosidase-like (LOC107725392), mRNA	Si:ch73-12o23.1 {ECO:0000313|Ensembl:ENSDARP00000101564} OS=Danio rerio (Zebrafish) (Brachydanio rerio) ECO:0000313|ZFIN:ZDB-GENE-130530-749} PE=1	N-terminal barrel of NtMGAM and CtMGAM, maltase-glucoamylase	[G] KOG1065 Maltase glucoamylase and related hydrolases, glycosyl hydrolase family 31
gene_SCHocov5_0008906-RA		17.7475	8.6675	-1.29261	0.00257414	6.25465e-05	6.25465e-05	0.00257414	-1.29261	K00948//ribose-phosphate pyrophosphokinase [EC:2.7.6.1]	GO:0000287//molecular_function magnesium ion binding;GO:0004749//molecular_function ribose phosphate diphosphokinase activity;GO:0009165//biological_process nucleotide biosynthetic process	PREDICTED: ribose-phosphate pyrophosphokinase 1 isoform X1 [Cynoglossus semilaevis]	XM_016560458.1 PREDICTED: Sinocyclocheilus rhinocerous ribose-phosphate pyrophosphokinase 1-like (LOC107746314), mRNA	Uncharacterized protein {ECO:0000313|Ensembl:ENSLBEP00000034897} OS=Labrus bergylta (ballan wrasse) PE=4	Phosphoribosyl synthetase-associated domain	[FE] KOG1448 Ribose-phosphate pyrophosphokinase
gene_SCHocov5_0008941-RB		0.4225	1.8525	1.6655	0.00639433	0.000216547	0.000216547	0.00639433	1.6655		GO:0016021//cellular_component integral component of membrane	PREDICTED: probable C-mannosyltransferase DPY19L3 isoform X1 [Sinocyclocheilus rhinocerous]	XM_016517762.1 PREDICTED: Sinocyclocheilus rhinocerous probable C-mannosyltransferase DPY19L3 (LOC107712491), transcript variant X4, mRNA	Dpy-19-like C-mannosyltransferase 3 {ECO:0000313|Ensembl:ENSDARP00000100140} OS=Danio rerio (Zebrafish) (Brachydanio rerio) ECO:0000313|ZFIN:ZDB-GENE-100319-1} PE=4	Q-cell neuroblast polarisation	[S] KOG4587 Predicted membrane protein
gene_SCHocov5_0008966-RA		0.4675	0.0425	-3.41075	6.64588e-07	1.71665e-09	1.71665e-09	6.64588e-07	-3.41075	K18273//alpha-tectorin	GO:0007160//biological_process cell-matrix adhesion;GO:0005201//molecular_function extracellular matrix structural constituent;GO:0005578//cellular_component extracellular matrix;GO:0007605//biological_process sensory perception of sound;GO:0005515//molecular_function protein binding	PREDICTED: alpha-tectorin [Cyprinus carpio]	XM_016455742.1 PREDICTED: Sinocyclocheilus anshuiensis alpha-tectorin-like (LOC107665015), mRNA	Tectorin alpha {ECO:0000313|Ensembl:ENSDARP00000077331} OS=Danio rerio (Zebrafish) (Brachydanio rerio) ECO:0000313|ZFIN:ZDB-GENE-110411-120} PE=1	Nidogen-like	[WV] KOG1216 von Willebrand factor and related coagulation proteins
gene_SCHocov5_0008967-RA		1.1375	12.7825	2.54609	0.00350043	9.38946e-05	9.38946e-05	0.00350043	2.54609	K11833//ubiquitin carboxyl-terminal hydrolase 2/21 [EC:3.4.19.12]	GO:0016579//biological_process protein deubiquitination;GO:0036459//molecular_function thiol-dependent ubiquitinyl hydrolase activity	PREDICTED: ubiquitin carboxyl-terminal hydrolase 2-like isoform X1 [Cyprinus carpio] >XP_018956422.1 PREDICTED: ubiquitin carboxyl-terminal hydrolase 2-like isoform X2 [Cyprinus carpio]	XM_016553339.1 PREDICTED: Sinocyclocheilus rhinocerous ubiquitin carboxyl-terminal hydrolase 2-like (LOC107740817), transcript variant X1, mRNA	Ubiquitin carboxyl-terminal hydrolase 2 {ECO:0000313|EMBL:ROJ24368.1} OS=Anabarilius grahami (Kanglang fish) (Barilius grahami) ORFNames=DPX16_21254 {ECO:0000313|EMBL:ROJ24368.1} PE=3	Ubiquitin carboxyl-terminal hydrolase	[O] KOG1868 Ubiquitin C-terminal hydrolase	http://bioinfo.life.hust.edu.cn/AnimalTFDB#!/seach_result?type=Ensembl_Gene_ID&query=ENSXMAP00000008923
gene_SCHocov5_0009032-RA		1.985	0.29	-2.70717	0.00872438	0.000334203	0.000334203	0.00872438	-2.70717	K13403//methylenetetrahydrofolate dehydrogenase(NAD+) / 5,10-methenyltetrahydrofolate cyclohydrolase [EC:1.5.1.15 3.5.4.9]	GO:0004488//molecular_function methylenetetrahydrofolate dehydrogenase (NADP+) activity;GO:0055114//biological_process oxidation-reduction process	PREDICTED: bifunctional methylenetetrahydrofolate dehydrogenase/cyclohydrolase, mitochondrial-like [Sinocyclocheilus rhinocerous]	XM_016470451.1 PREDICTED: Sinocyclocheilus anshuiensis bifunctional methylenetetrahydrofolate dehydrogenase/cyclohydrolase, mitochondrial-like (LOC107675952), mRNA	Methylenetetrahydrofolate dehydrogenase (NADP+-dependent) 2, methenyltetrahydrofolate cyclohydrolase {ECO:0000313|EMBL:AAH74043.1, ECO:0000313|Ensembl:ENSDARP00000132963} Mthfd2 protein {ECO:0000313|EMBL:AAI55263.1} OS=Danio rerio (Zebrafish) (Brachydanio rerio) ECO:0000313|ZFIN:ZDB-GENE-040704-20} PE=2	Tetrahydrofolate dehydrogenase/cyclohydrolase, NAD(P)-binding domain	[H] KOG0089 Methylenetetrahydrofolate dehydrogenase/methylenetetrahydrofolate cyclohydrolase
gene_SCHocov5_0009069-RA		8.9975	5.015	-1.12402	0.0402259	0.00303721	0.00303721	0.0402259	-1.12402	K16684//merlin	GO:0008092//molecular_function cytoskeletal protein binding;GO:0005856//cellular_component cytoskeleton	PREDICTED: merlin-like [Sinocyclocheilus rhinocerous]	XM_016536419.1 PREDICTED: Sinocyclocheilus rhinocerous merlin-like (LOC107726729), mRNA	Neurofibromin 2a (merlin) {ECO:0000313|Ensembl:ENSDARP00000120670} Similar to neurofibromin 2 {ECO:0000313|EMBL:AAI62439.1} OS=Danio rerio (Zebrafish) (Brachydanio rerio) Synonyms=LOC561184 {ECO:0000313|EMBL:AAI62439.1} PE=2	Ezrin/radixin/moesin family	[R] KOG3529 Radixin, moesin and related proteins of the ERM family
gene_SCHocov5_0009135-RA		0.1375	1.585	2.46906	0.032865	0.00226408	0.00226408	0.032865	2.46906		GO:0000166//molecular_function nucleotide binding;GO:0003677//molecular_function DNA binding;GO:0003887//molecular_function DNA-directed DNA polymerase activity;GO:0006260//biological_process DNA replication	uncharacterized protein LOC110438038 isoform X1 [Danio rerio]	LN596507.1 Cyprinus carpio genome assembly common carp genome ,scaffold 000008968	Novel protein similar to DNA polymerases {ECO:0000313|EMBL:CAD60788.1} OS=Danio rerio (Zebrafish) (Brachydanio rerio) ORFNames=dZ180O5.3-001 {ECO:0000313|EMBL:CAD60788.1} PE=4	DNA polymerase type B, organellar and viral
gene_SCHocov5_0009162-RB		0.1	0.93	2.56537	0.00648236	0.000221169	0.000221169	0.00648236	2.56537	K10486//BTB/POZ domain-containing protein 14	GO:0005515//molecular_function protein binding	PREDICTED: nucleus accumbens-associated protein 1-like isoform X1 [Sinocyclocheilus rhinocerous]	XM_016566719.1 PREDICTED: Sinocyclocheilus rhinocerous nucleus accumbens-associated protein 1-like (LOC107751113), transcript variant X3, mRNA	Nucleus accumbens-associated 1, BEN and BTB (POZ) domain-containing b {ECO:0000313|Ensembl:ENSDARP00000133639} OS=Danio rerio (Zebrafish) (Brachydanio rerio) Synonyms=nacc1 {ECO:0000313|ZFIN:ZDB-GENE-121212-1} PE=4	BEN domain	[R] KOG1721 FOG: Zn-finger	http://bioinfo.life.hust.edu.cn/AnimalTFDB#!/seach_result?type=Ensembl_Gene_ID&query=ENSDARP00000062628
gene_SCHocov5_0009201-RA		6.2325	3.665	-1.07878	0.0396299	0.00295958	0.00295958	0.0396299	-1.07878		GO:0016021//cellular_component integral component of membrane	PREDICTED: XK-related protein 8-like isoform X1 [Sinocyclocheilus rhinocerous]	XM_016550354.1 PREDICTED: Sinocyclocheilus rhinocerous XK-related protein 8-like (LOC107738589), transcript variant X1, mRNA	XK-related protein {ECO:0000256|RuleBase:RU910716} OS=Anabarilius grahami (Kanglang fish) (Barilius grahami) ORFNames=DPX16_17412 {ECO:0000313|EMBL:ROK35669.1} PE=3	XK-related protein	[S] KOG4790 Uncharacterized conserved protein
gene_SCHocov5_0009202-RA		2.495	0.09	-4.06959	2.73093e-06	1.10074e-08	1.10074e-08	2.73093e-06	-4.06959		GO:0016021//cellular_component integral component of membrane	PREDICTED: XK-related protein 8-like isoform X1 [Sinocyclocheilus grahami]	XM_016289494.1 PREDICTED: Sinocyclocheilus grahami XK-related protein 8-like (LOC107598215), transcript variant X1, mRNA	XK-related protein {ECO:0000256|RuleBase:RU910716} OS=Anabarilius grahami (Kanglang fish) (Barilius grahami) ORFNames=DPX16_17412 {ECO:0000313|EMBL:ROK35669.1} PE=3	XK-related protein
gene_SCHocov5_0009237-RA		0.1475	1.5225	2.2546	0.0464031	0.0037352	0.0037352	0.0464031	2.2546	K12664//cytochrome P450 family 26 subfamily B	GO:0005506//molecular_function iron ion binding;GO:0016705//molecular_function oxidoreductase activity, acting on paired donors, with incorporation or reduction of molecular oxygen;GO:0020037//molecular_function heme binding;GO:0055114//biological_process oxidation-reduction process;GO:0004497//molecular_function monooxygenase activity	PREDICTED: cytochrome P450 26B1-like [Sinocyclocheilus grahami]	XM_016566067.1 PREDICTED: Sinocyclocheilus rhinocerous cytochrome P450 26B1 (LOC107750587), mRNA	Cytochrome P450 26B1 {ECO:0000313|Ensembl:ENSDARP00000101543} OS=Danio rerio (Zebrafish) (Brachydanio rerio) ECO:0000313|ZFIN:ZDB-GENE-030131-2908} PE=1	Cytochrome P450	[QI] KOG0157 Cytochrome P450 CYP4/CYP19/CYP26 subfamilies
gene_SCHocov5_0009312-RA		12.965	1.7025	-2.66939	0.00394757	0.000111379	0.000111379	0.00394757	-2.66939			PREDICTED: cytochrome b5-like [Sinocyclocheilus anshuiensis]	XM_019107067.1 PREDICTED: Cyprinus carpio cytochrome b5-like (LOC109093341), transcript variant X2, mRNA	Cytochrome b5 type B {ECO:0000313|EMBL:AAH66748.1, ECO:0000313|Ensembl:ENSDARP00000138902} OS=Danio rerio (Zebrafish) (Brachydanio rerio) ECO:0000313|ZFIN:ZDB-GENE-040426-2614} PE=2	Cytochrome b5-like Heme/Steroid binding domain	[C] KOG0537 Cytochrome b5
gene_SCHocov5_0009370-RA		2.065	8.195	1.65359	0.0365339	0.00264438	0.00264438	0.0365339	1.65359			hypothetical protein cypCar_00040208, partial [Cyprinus carpio]	XM_016252234.1 PREDICTED: Sinocyclocheilus grahami NACHT, LRR and PYD domains-containing protein 3-like (LOC107566705), mRNA	NLR family CARD domain-containing protein 3 {ECO:0000313|EMBL:ROL54955.1} OS=Anabarilius grahami (Kanglang fish) (Barilius grahami) ORFNames=DPX16_1827 {ECO:0000313|EMBL:ROL54955.1} PE=4	NACHT domain		http://bioinfo.life.hust.edu.cn/AnimalTFDB#!/seach_result?type=Ensembl_Gene_ID&query=ENSDARP00000125566
gene_SCHocov5_0009420-RB		35.14	7.815	-2.2759	0.00333026	8.7723e-05	8.7723e-05	0.00333026	-2.2759	K04696//suppressor of cytokine signaling 3	GO:0007259//biological_process JAK-STAT cascade;GO:0043066//biological_process negative regulation of apoptotic process	PREDICTED: suppressor of cytokine signaling 3-like [Sinocyclocheilus anshuiensis]	XM_016572281.1 PREDICTED: Sinocyclocheilus rhinocerous suppressor of cytokine signaling 3-like (LOC107755481), mRNA	Suppressor of cytokine signaling 3 {ECO:0000313|EMBL:ROI81933.1} OS=Anabarilius grahami (Kanglang fish) (Barilius grahami) ORFNames=DPX16_22168 {ECO:0000313|EMBL:ROI81933.1} PE=4	SH2 domain	[T] KOG4566 Cytokine-inducible SH2 protein
gene_SCHocov5_0009423-RA		6	18.6875	1.42418	0.00378784	0.000104507	0.000104507	0.00378784	1.42418		GO:0008191//molecular_function metalloendopeptidase inhibitor activity;GO:0005515//molecular_function protein binding;GO:0010951//biological_process negative regulation of endopeptidase activity	PREDICTED: metalloproteinase inhibitor 2-like [Sinocyclocheilus rhinocerous]	XM_016572287.1 PREDICTED: Sinocyclocheilus rhinocerous metalloproteinase inhibitor 2-like (LOC107755484), mRNA	TIMP metallopeptidase inhibitor 2a {ECO:0000313|Ensembl:ENSDARP00000081499} Timp2 protein {ECO:0000313|EMBL:AAI25892.1} Tissue inhibitor of metalloproteinase 2 {ECO:0000313|EMBL:AAI15245.1} OS=Danio rerio (Zebrafish) (Brachydanio rerio) Synonyms=timp2 {ECO:0000313|EMBL:AAI15245.1} PE=2	Tissue inhibitor of metalloproteinase	[R] KOG4745 Metalloproteinase inhibitor TIMP and related proteins
gene_SCHocov5_0009426-RA		7.875	4.1025	-1.12827	0.032911	0.00227098	0.00227098	0.032911	-1.12827	K12001//tripartite motif-containing protein 8 [EC:2.3.2.27]		hypothetical protein cypCar_00027935 [Cyprinus carpio]	XM_016572291.1 PREDICTED: Sinocyclocheilus rhinocerous probable E3 ubiquitin-protein ligase TRIM8 (LOC107755490), mRNA	Novel protein similar to vertebrate tripartite motif-containing 8 (TRIM8) {ECO:0000313|EMBL:CAK04460.1} Tripartite motif-containing 8b {ECO:0000313|Ensembl:ENSDARP00000157617} OS=Danio rerio (Zebrafish) (Brachydanio rerio) ORFNames=CH211-208D15.5-001 {ECO:0000313|EMBL:CAK04460.1} PE=4	zinc finger of C3HC4-type, RING	[O] KOG2177 Predicted E3 ubiquitin ligase	http://bioinfo.life.hust.edu.cn/AnimalTFDB#!/seach_result?type=Ensembl_Gene_ID&query=ENSPFOP00000014588
gene_SCHocov5_0009430-RA		1.715	4.815	1.13737	0.00423327	0.000123053	0.000123053	0.00423327	1.13737	K17680//twinkle protein [EC:3.6.4.12]	GO:0003678//molecular_function DNA helicase activity;GO:0005524//molecular_function ATP binding;GO:0006260//biological_process DNA replication	PREDICTED: twinkle protein, mitochondrial-like [Sinocyclocheilus rhinocerous] >XP_016427699.1 PREDICTED: twinkle protein, mitochondrial-like [Sinocyclocheilus rhinocerous] >XP_016427700.1 PREDICTED: twinkle protein, mitochondrial-like [Sinocyclocheilus rhinocerous]	XM_016572214.1 PREDICTED: Sinocyclocheilus rhinocerous twinkle protein, mitochondrial-like (LOC107755431), transcript variant X3, mRNA	Twinkle mtDNA helicase {ECO:0000313|Ensembl:ENSDARP00000130722} OS=Danio rerio (Zebrafish) (Brachydanio rerio) Synonyms=peo1 {ECO:0000313|ZFIN:ZDB-GENE-030131-5569} PE=1	AAA domain	[L] KOG2373 Predicted mitochondrial DNA helicase twinkle
gene_SCHocov5_0009433-RC		0.42	4.9625	2.45409	0.0267243	0.00166608	0.00166608	0.0267243	2.45409	K10361//myosin XV	GO:0005515//molecular_function protein binding	hypothetical protein cypCar_00013033, partial [Cyprinus carpio]	XM_016572215.1 PREDICTED: Sinocyclocheilus rhinocerous unconventional myosin-XVB-like (LOC107755432), mRNA	Unconventional myosin-XV {ECO:0000313|EMBL:ROI81922.1} OS=Anabarilius grahami (Kanglang fish) (Barilius grahami) ORFNames=DPX16_22157 {ECO:0000313|EMBL:ROI81922.1} PE=3	Variant SH3 domain	[N] KOG4229 Myosin VII, myosin IXB and related myosins
gene_SCHocov5_0009441-RA		1.625	58.1025	4.35288	5.13495e-13	1.6033e-16	1.6033e-16	5.13495e-13	4.35288	K00665//fatty acid synthase, animal type [EC:2.3.1.85]	GO:0016491//molecular_function oxidoreductase activity;GO:0031177//molecular_function phosphopantetheine binding;GO:0055114//biological_process oxidation-reduction process;GO:0009058//biological_process biosynthetic process;GO:0016788//molecular_function hydrolase activity, acting on ester bonds	PREDICTED: fatty acid synthase [Sinocyclocheilus grahami] >XP_016122692.1 PREDICTED: fatty acid synthase [Sinocyclocheilus grahami]	XM_016572307.1 PREDICTED: Sinocyclocheilus rhinocerous fatty acid synthase (fasn), mRNA	Fatty acid synthase {ECO:0000313|EMBL:AGT29869.1} OS=Hypophthalmichthys nobilis (Bighead carp) (Aristichthys nobilis) Name=FASN {ECO:0000313|EMBL:AGT29869.1} PE=2	Thioesterase domain	[I] KOG1202 Animal-type fatty acid synthase and related proteins
gene_SCHocov5_0009526-RF		0.92	4.0225	1.66855	0.0234803	0.00136744	0.00136744	0.0234803	1.66855			PREDICTED: von Willebrand factor A domain-containing protein 5A-like isoform X2 [Cyprinus carpio] >XP_018975736.1 PREDICTED: von Willebrand factor A domain-containing protein 5A-like isoform X6 [Cyprinus carpio]	XM_019120191.1 PREDICTED: Cyprinus carpio von Willebrand factor A domain-containing protein 5A-like (LOC109106915), transcript variant X6, mRNA	von Willebrand factor A domain-containing protein 5A {ECO:0000313|EMBL:ROJ42697.1} OS=Anabarilius grahami (Kanglang fish) (Barilius grahami) ORFNames=DPX16_9957 {ECO:0000313|EMBL:ROJ42697.1} PE=4	von Willebrand factor type A domain	[A] LSE0221 H Predicted poly(ADP-ribose) polymerase
gene_SCHocov5_0009549-RA		0.8625	3.445	1.64194	0.0350815	0.00249174	0.00249174	0.0350815	1.64194	K00949//thiamine pyrophosphokinase [EC:2.7.6.2]	GO:0004788//molecular_function thiamine diphosphokinase activity;GO:0005524//molecular_function ATP binding;GO:0009229//biological_process thiamine diphosphate biosynthetic process;GO:0030975//molecular_function thiamine binding	PREDICTED: thiamin pyrophosphokinase 1-like [Sinocyclocheilus grahami]	XM_016285452.1 PREDICTED: Sinocyclocheilus grahami thiamin pyrophosphokinase 1-like (LOC107595135), mRNA	Thiamine pyrophosphokinase {ECO:0000256|PIRNR:PIRNR031057} EC=2.7.6.2 {ECO:0000256|PIRNR:PIRNR031057} OS=Danio rerio (Zebrafish) (Brachydanio rerio) ECO:0000313|ZFIN:ZDB-GENE-041010-176} PE=1	Thiamin pyrophosphokinase, vitamin B1 binding domain	[H] KOG3153 Thiamine pyrophosphokinase
gene_SCHocov5_0009567-RA		3.34	1.3725	-1.53777	0.0149984	0.000710967	0.000710967	0.0149984	-1.53777	K09504//DnaJ homolog subfamily A member 3	GO:0031072//molecular_function heat shock protein binding;GO:0051082//molecular_function unfolded protein binding	PREDICTED: dnaJ homolog subfamily A member 3, mitochondrial-like isoform X2 [Sinocyclocheilus rhinocerous]	XM_016554985.1 PREDICTED: Sinocyclocheilus rhinocerous dnaJ homolog subfamily A member 3, mitochondrial-like (LOC107742100), transcript variant X2, mRNA	DnaJ (Hsp40) homolog, subfamily A, member 3A {ECO:0000313|EMBL:AAH47809.1} DnaJ heat shock protein family (Hsp40) member A3a {ECO:0000313|Ensembl:ENSDARP00000075810} Dnaja3a protein {ECO:0000313|EMBL:AAH66630.1} OS=Danio rerio (Zebrafish) (Brachydanio rerio) ECO:0000313|ZFIN:ZDB-GENE-030131-7837} PE=1	DnaJ central domain	[O] KOG0715 Molecular chaperone (DnaJ superfamily)
gene_SCHocov5_0009592-RD		260.28	84.89	-1.62553	0.0444542	0.00352513	0.00352513	0.0444542	-1.62553	K01758//cystathionine gamma-lyase [EC:4.4.1.1]	GO:0006807//biological_process nitrogen compound metabolic process;GO:0016810//molecular_function hydrolase activity, acting on carbon-nitrogen (but not peptide) bonds;GO:0030170//molecular_function pyridoxal phosphate binding	hypothetical protein cypCar_00005424 [Cyprinus carpio]	XM_016516035.1 PREDICTED: Sinocyclocheilus rhinocerous cystathionine gamma-lyase (cth), mRNA	Cystathionine gamma-lyase {ECO:0000313|EMBL:ROL44497.1} OS=Anabarilius grahami (Kanglang fish) (Barilius grahami) ORFNames=DPX16_20766 {ECO:0000313|EMBL:ROL44497.1} PE=4	Cys/Met metabolism PLP-dependent enzyme	[E] KOG0053 Cystathionine beta-lyases/cystathionine gamma-synthases
gene_SCHocov5_0009621-RB		1.7875	4.98	1.19521	0.00775245	0.00028306	0.00028306	0.00775245	1.19521	K16527//A-kinase anchor protein 11		hypothetical protein cypCar_00015938, partial [Cyprinus carpio]	XM_016450827.1 PREDICTED: Sinocyclocheilus anshuiensis A-kinase anchoring protein 11 (akap11), transcript variant X2, mRNA	A-kinase anchor protein 11 {ECO:0000313|EMBL:ROL54920.1} OS=Anabarilius grahami (Kanglang fish) (Barilius grahami) ORFNames=DPX16_12789 {ECO:0000313|EMBL:ROL54920.1} PE=4	A-kinase anchor protein 110 kDa (AKAP 110)	[X] LSE2703 H Unnamed protein
gene_SCHocov5_0009629-RA		9.7275	1.955	-2.26914	0.000714443	1.14781e-05	1.14781e-05	0.000714443	-2.26914	K09491//stress 70 protein chaperone microsome-associated 60kDa protein		hypothetical protein cypCar_00028905 [Cyprinus carpio]	XM_016457387.1 PREDICTED: Sinocyclocheilus anshuiensis heat shock 70 kDa protein 13-like (LOC107666191), mRNA	Heat shock 70 kDa protein 13 {ECO:0000313|EMBL:ROK23403.1} OS=Anabarilius grahami (Kanglang fish) (Barilius grahami) ORFNames=DPX16_16447 {ECO:0000313|EMBL:ROK23403.1} PE=3	Hsp70 protein	[O] KOG0101 Molecular chaperones HSP70/HSC70, HSP70 superfamily
gene_SCHocov5_0009637-RA		2.325	0.3025	-2.41482	0.0331314	0.00228995	0.00228995	0.0331314	-2.41482		GO:0046983//molecular_function protein dimerization activity	PREDICTED: class A basic helix-loop-helix protein 9-like [Cyprinus carpio] >KTG45004.1 hypothetical protein cypCar_00037204 [Cyprinus carpio]	XM_019109796.1 PREDICTED: Cyprinus carpio class A basic helix-loop-helix protein 9-like (LOC109096116), mRNA	Class A basic helix-loop-helix protein 9 {ECO:0000313|EMBL:ROJ66340.1} OS=Anabarilius grahami (Kanglang fish) (Barilius grahami) ORFNames=DPX16_16603 {ECO:0000313|EMBL:ROJ66340.1} PE=4	Helix-loop-helix DNA-binding domain		http://bioinfo.life.hust.edu.cn/AnimalTFDB#!/seach_result?type=Ensembl_Gene_ID&query=ENSAMXP00000026627
gene_SCHocov5_0009638-RA		6.485	2.5125	-1.68575	0.00460193	0.000137679	0.000137679	0.00460193	-1.68575		GO:0003723//molecular_function RNA binding	PREDICTED: nuclear fragile X mental retardation-interacting protein 2-like [Sinocyclocheilus anshuiensis]	XM_016457395.1 PREDICTED: Sinocyclocheilus anshuiensis nuclear fragile X mental retardation-interacting protein 2-like (LOC107666195), mRNA	Nuclear fragile X mental retardation-interacting protein 2 {ECO:0000313|EMBL:ROJ66339.1} OS=Anabarilius grahami (Kanglang fish) (Barilius grahami) ORFNames=DPX16_16602 {ECO:0000313|EMBL:ROJ66339.1} PE=4	Nuclear fragile X mental retardation-interacting protein 2
gene_SCHocov5_0009662-RA		13.65	7.625	-1.14282	0.0258294	0.00158795	0.00158795	0.0258294	-1.14282	K08007//villin 2 (ezrin)	GO:0005856//cellular_component cytoskeleton;GO:0008092//molecular_function cytoskeletal protein binding	PREDICTED: ezrin-like [Sinocyclocheilus rhinocerous]	XM_016551251.1 PREDICTED: Sinocyclocheilus rhinocerous ezrin-like (LOC107739227), mRNA	Ezrin {ECO:0000313|EMBL:ROL51923.1} OS=Anabarilius grahami (Kanglang fish) (Barilius grahami) ORFNames=DPX16_19442 {ECO:0000313|EMBL:ROL51923.1} PE=4	FERM central domain	[R] KOG3529 Radixin, moesin and related proteins of the ERM family
gene_SCHocov5_0009696-RA		26.8775	9.415	-1.78458	0.011831	0.000515821	0.000515821	0.011831	-1.78458		GO:0005515//molecular_function protein binding	PREDICTED: leucine-rich repeat-containing protein 58-like [Sinocyclocheilus anshuiensis]	XM_016233801.1 PREDICTED: Sinocyclocheilus grahami leucine-rich repeat-containing protein 58-like (LOC107551992), mRNA	Leucine-rich repeat-containing 58b {ECO:0000313|Ensembl:ENSDARP00000087316} OS=Danio rerio (Zebrafish) (Brachydanio rerio) ECO:0000313|ZFIN:ZDB-GENE-050309-29} PE=4	Leucine rich repeat	[R] KOG0619 FOG: Leucine rich repeat
gene_SCHocov5_0009788-RB		2.575	0.9125	-1.71551	0.00870359	0.000332036	0.000332036	0.00870359	-1.71551	K13160//heterogeneous nuclear ribonucleoprotein Q	GO:0003676//molecular_function nucleic acid binding	Synaptotagmin binding, cytoplasmic RNA interacting protein, like [Danio rerio]	XM_016568747.1 PREDICTED: Sinocyclocheilus rhinocerous heterogeneous nuclear ribonucleoprotein Q-like (LOC107752722), mRNA	Synaptotagmin-binding, cytoplasmic RNA-interacting protein,-like {ECO:0000313|EMBL:AAH66570.1, ECO:0000313|Ensembl:ENSDARP00000127882} OS=Danio rerio (Zebrafish) (Brachydanio rerio) ECO:0000313|ZFIN:ZDB-GENE-030131-3104} PE=1	RNA recognition motif. (a.k.a. RRM, RBD, or RNP domain)	[A] KOG0117 Heterogeneous nuclear ribonucleoprotein R (RRM superfamily)
gene_SCHocov5_0009828-RB		1.67	0.295	-2.44547	0.011831	0.000515788	0.000515788	0.011831	-2.44547	K15108//solute carrier family 25 (mitochondrial thiamine pyrophosphate transporter), member 19	GO:0055085//biological_process transmembrane transport	PREDICTED: mitochondrial thiamine pyrophosphate carrier [Sinocyclocheilus rhinocerous]	XM_016569985.1 PREDICTED: Sinocyclocheilus rhinocerous solute carrier family 25 member 19 (slc25a19), mRNA	Zgc:111878 protein {ECO:0000313|EMBL:AAI64105.1} OS=Danio rerio (Zebrafish) (Brachydanio rerio) Synonyms=zgc:111878 {ECO:0000313|EMBL:AAH93123.1} PE=2	Mitochondrial carrier protein	[C] KOG0752 Mitochondrial solute carrier protein
gene_SCHocov5_0009867-RA		0.1725	0.835	1.75746	0.0481525	0.00395963	0.00395963	0.0481525	1.75746		GO:0003924//molecular_function GTPase activity;GO:0005525//molecular_function GTP binding	PREDICTED: guanylate-binding protein 1-like isoform X1 [Sinocyclocheilus grahami]	XM_016295180.1 PREDICTED: Sinocyclocheilus grahami guanylate-binding protein 1-like (LOC107602627), transcript variant X1, mRNA	Guanylate-binding protein 1 {ECO:0000313|EMBL:ROJ35278.1} OS=Anabarilius grahami (Kanglang fish) (Barilius grahami) ORFNames=DPX16_2792 {ECO:0000313|EMBL:ROJ35278.1} PE=4	Guanylate-binding protein, N-terminal domain	[R] KOG2037 Guanylate-binding protein
gene_SCHocov5_0009905-RB		0.665	2.71	1.57843	0.0320861	0.00218816	0.00218816	0.0320861	1.57843	K06240//laminin, alpha 3/5	GO:0007155//biological_process cell adhesion;GO:0005102//molecular_function signaling receptor binding;GO:0030155//biological_process regulation of cell adhesion;GO:0030334//biological_process regulation of cell migration;GO:0045995//biological_process regulation of embryonic development	PREDICTED: LOW QUALITY PROTEIN: laminin subunit alpha-5-like [Sinocyclocheilus rhinocerous]	XM_016477662.1 PREDICTED: Sinocyclocheilus anshuiensis laminin subunit alpha-5-like (LOC107681381), mRNA	Laminin, alpha 5 {ECO:0000313|Ensembl:ENSDARP00000045125} OS=Danio rerio (Zebrafish) (Brachydanio rerio) ECO:0000313|ZFIN:ZDB-GENE-030131-9823} PE=1	Laminin Domain I	[W] KOG1836 Extracellular matrix glycoprotein Laminin subunits alpha and gamma
gene_SCHocov5_0009982-RA		8.455	39.8125	1.73634	0.0246473	0.00147292	0.00147292	0.0246473	1.73634	K01958//pyruvate carboxylase [EC:6.4.1.1]	GO:0005524//molecular_function ATP binding;GO:0046872//molecular_function metal ion binding;GO:0005509//molecular_function calcium ion binding;GO:0004075//molecular_function biotin carboxylase activity	PREDICTED: pyruvate carboxylase, mitochondrial-like [Sinocyclocheilus rhinocerous]	XM_016501430.1 PREDICTED: Sinocyclocheilus anshuiensis pyruvate carboxylase, mitochondrial-like (LOC107699966), mRNA	Pyruvate carboxylase, mitochondrial {ECO:0000313|EMBL:ROL47682.1} OS=Anabarilius grahami (Kanglang fish) (Barilius grahami) ORFNames=DPX16_13397 {ECO:0000313|EMBL:ROL47682.1} PE=4	EF-hand domain pair	[C] KOG0369 Pyruvate carboxylase	http://bioinfo.life.hust.edu.cn/AnimalTFDB#!/seach_result?type=Ensembl_Gene_ID&query=ENSAMXP00000000700
gene_SCHocov5_0009988-RA		2.3775	10.9725	1.78884	0.0126845	0.000566356	0.000566356	0.0126845	1.78884	K08552//estrogen-related receptor alpha	GO:0003700//molecular_function DNA-binding transcription factor activity;GO:0005634//cellular_component nucleus;GO:0006355//biological_process regulation of transcription, DNA-templated;GO:0008270//molecular_function zinc ion binding;GO:0043565//molecular_function sequence-specific DNA binding;GO:0043401//biological_process steroid hormone mediated signaling pathway;GO:0003677//molecular_function…	steroid hormone receptor ERR1 isoform X1 [Danio rerio]	XM_016501513.1 PREDICTED: Sinocyclocheilus anshuiensis steroid hormone receptor ERR1-like (LOC107700023), transcript variant X1, mRNA	Estrogen-related receptor alpha {ECO:0000313|EMBL:AAS66634.1, ECO:0000313|Ensembl:ENSDARP00000144183} OS=Danio rerio (Zebrafish) (Brachydanio rerio) {ECO:0000313|ZFIN:ZDB-GENE-990415-68} PE=1	Ligand-binding domain of nuclear hormone receptor	[T] KOG3575 FOG: Hormone receptors	http://bioinfo.life.hust.edu.cn/AnimalTFDB#!/seach_result?type=Ensembl_Gene_ID&query=ENSDARP00000144183
gene_SCHocov5_0010057-RC		0.6	2.065	1.73485	0.00782096	0.00028682	0.00028682	0.00782096	1.73485	K04358//fibroblast growth factor	GO:0008083//molecular_function growth factor activity;GO:0008543//biological_process fibroblast growth factor receptor signaling pathway	PREDICTED: fibroblast growth factor 12 isoform X2 [Sinocyclocheilus rhinocerous]	XM_016535151.1 PREDICTED: Sinocyclocheilus rhinocerous fibroblast growth factor 12 (fgf12), transcript variant X2, mRNA	Fibroblast growth factor {ECO:0000256|RuleBase:RU049442} Short=FGF {ECO:0000256|RuleBase:RU049442} OS=Pygocentrus nattereri (Red-bellied piranha) PE=3	Fibroblast growth factor	[T] KOG3885 Fibroblast growth factor
gene_SCHocov5_0010094-RA		1.065	0.5225	-1.44261	0.0170396	0.000858973	0.000858973	0.0170396	-1.44261	K05310//ethanolaminephosphotransferase [EC:2.7.-.-]	GO:0003824//molecular_function catalytic activity	PREDICTED: GPI ethanolamine phosphate transferase 2-like [Sinocyclocheilus grahami]	XM_016277489.1 PREDICTED: Sinocyclocheilus grahami GPI ethanolamine phosphate transferase 2-like (LOC107589138), mRNA	Si:ch73-49o8.1 {ECO:0000313|Ensembl:ENSDARP00000055816} OS=Danio rerio (Zebrafish) (Brachydanio rerio) ECO:0000313|ZFIN:ZDB-GENE-141215-6} PE=4	Type I phosphodiesterase / nucleotide pyrophosphatase	[T] KOG2125 Glycosylphosphatidylinositol anchor synthesis protein
gene_SCHocov5_0010126-RA		2.135	11.2875	1.68424	0.0252824	0.0015379	0.0015379	0.0252824	1.68424	K09602//ubiquitin thioesterase protein OTUB1 [EC:3.4.19.12]	GO:0004843//molecular_function thiol-dependent ubiquitin-specific protease activity;GO:0016579//biological_process protein deubiquitination	PREDICTED: ubiquitin thioesterase OTUB1-like isoform X1 [Sinocyclocheilus anshuiensis]	XM_016490761.1 PREDICTED: Sinocyclocheilus anshuiensis ubiquitin thioesterase OTUB1-like (LOC107691913), transcript variant X2, mRNA	Ubiquitin thioesterase OTUB1 {ECO:0000313|EMBL:ROJ33094.1} OS=Anabarilius grahami (Kanglang fish) (Barilius grahami) ORFNames=DPX16_17916 {ECO:0000313|EMBL:ROJ33094.1} PE=4	Peptidase C65 Otubain	[S] KOG3991 Uncharacterized conserved protein
gene_SCHocov5_0010141-RA		0.72	2.92	1.27677	0.00464132	0.000139516	0.000139516	0.00464132	1.27677	K11588//methyl CpG binding protein 2	GO:0003677//molecular_function DNA binding;GO:0005634//cellular_component nucleus;GO:0000122//biological_process negative regulation of transcription by RNA polymerase II;GO:0010385//molecular_function double-stranded methylated DNA binding	PREDICTED: methyl-CpG-binding protein 2-like [Sinocyclocheilus anshuiensis]	XM_016556236.1 PREDICTED: Sinocyclocheilus rhinocerous methyl-CpG-binding protein 2-like (LOC107743113), mRNA	MeCP2-4n2 {ECO:0000313|EMBL:ANR02438.1} OS=Carassius auratus red var. x Cyprinus carpio (red crucian carp x common carp) PE=2	Methyl-CpG binding domain	[KB] KOG4161 Methyl-CpG binding transcription regulators	http://bioinfo.life.hust.edu.cn/AnimalTFDB#!/seach_result?type=Ensembl_Gene_ID&query=ENSDARP00000109399
gene_SCHocov5_0010172-RA		65.1975	409.26	1.98209	0.0192029	0.00103182	0.00103182	0.0192029	1.98209			PREDICTED: protein LEG1 homolog [Sinocyclocheilus grahami]	XM_016250222.1 PREDICTED: Sinocyclocheilus grahami chromosome unknown open reading frame, human C6orf58 (LOC107565037), mRNA	Protein leg1a {ECO:0000313|EMBL:ROL44036.1} OS=Anabarilius grahami (Kanglang fish) (Barilius grahami) ORFNames=DPX16_10320 {ECO:0000313|EMBL:ROL44036.1} PE=4	Leg1	[X] LSE3353 H Unnamed protein
gene_SCHocov5_0010175-RA		13.4875	7.39	-1.10386	0.00622225	0.000209469	0.000209469	0.00622225	-1.10386			Akirin 2 [Danio rerio]	XM_016523687.1 PREDICTED: Sinocyclocheilus rhinocerous akirin 2 (akirin2), mRNA	Akirin 2 {ECO:0000313|EMBL:AAH45294.1} OS=Danio rerio (Zebrafish) (Brachydanio rerio) ECO:0000313|ZFIN:ZDB-GENE-040426-2944} PE=2		[S] KOG4330 Uncharacterized conserved protein
gene_SCHocov5_0010185-RA		8.4675	2.445	-1.87079	0.0422919	0.00329284	0.00329284	0.0422919	-1.87079	K14847//ribosome production factor 2		PREDICTED: ribosome production factor 2 homolog [Sinocyclocheilus anshuiensis]	XM_016498314.1 PREDICTED: Sinocyclocheilus anshuiensis ribosome production factor 2 homolog (rpf2), mRNA	Brix domain containing 1 {ECO:0000313|EMBL:AAH65672.1} Ribosome production factor 2 homolog {ECO:0000313|Ensembl:ENSDARP00000064541} OS=Danio rerio (Zebrafish) (Brachydanio rerio) Synonyms=bxdc1 {ECO:0000313|EMBL:AAH65672.1} PE=1	Brix domain	[J] KOG3031 Protein required for biogenesis of the ribosomal 60S subunit
gene_SCHocov5_0010202-RA		0.2875	1.3675	1.80325	0.00806508	0.000299207	0.000299207	0.00806508	1.80325		GO:0005525//molecular_function GTP binding	PREDICTED: GTPase IMAP family member 8-like [Sinocyclocheilus grahami]	XM_016262362.1 PREDICTED: Sinocyclocheilus grahami GTPase IMAP family member 8-like (LOC107576104), mRNA	GTPase IMAP family member 4 {ECO:0000313|EMBL:ROL48305.1} OS=Anabarilius grahami (Kanglang fish) (Barilius grahami) ORFNames=DPX16_5699 {ECO:0000313|EMBL:ROL48305.1} PE=4	AIG1 family	[V] TWOG0191 Protein involved in control of unknown local host defense mechanisms to pathogens	http://bioinfo.life.hust.edu.cn/AnimalTFDB#!/seach_result?type=Ensembl_Gene_ID&query=ENSMGAP00000000459
gene_SCHocov5_0010208-RA		0.0225	0.205	2.35622	0.0377355	0.00276754	0.00276754	0.0377355	2.35622		GO:0005525//molecular_function GTP binding	PREDICTED: GTPase IMAP family member 8-like [Sinocyclocheilus anshuiensis]	XM_016475018.1 PREDICTED: Sinocyclocheilus anshuiensis GTPase IMAP family member 8-like (LOC107679465), mRNA	GTPase IMAP family member 8 {ECO:0000313|EMBL:ROL45099.1} OS=Anabarilius grahami (Kanglang fish) (Barilius grahami) ORFNames=DPX16_5406 {ECO:0000313|EMBL:ROL45099.1} PE=4	AIG1 family	[V] TWOG0191 Protein involved in control of unknown local host defense mechanisms to pathogens	http://bioinfo.life.hust.edu.cn/AnimalTFDB#!/seach_result?type=Ensembl_Gene_ID&query=ENSMGAP00000000459
gene_SCHocov5_0010224-RA		0.4375	2.0925	1.69015	0.0339727	0.0023722	0.0023722	0.0339727	1.69015	K05852//phospholamban	GO:0005246//molecular_function calcium channel regulator activity;GO:0006816//biological_process calcium ion transport;GO:0016020//cellular_component membrane;GO:0042030//molecular_function ATPase inhibitor activity	PREDICTED: cardiac phospholamban [Cyprinus carpio]	XM_016537546.1 PREDICTED: Sinocyclocheilus rhinocerous cardiac phospholamban-like (LOC107727621), mRNA	Cardiac phospholamban {ECO:0000256|PIRNR:PIRNR001665} Short=PLB {ECO:0000256|PIRNR:PIRNR001665} OS=Pygocentrus nattereri (Red-bellied piranha) Name=PLN {ECO:0000313|Ensembl:ENSPNAP00000028443} PE=3	Phospholamban
gene_SCHocov5_0010227-RB		3.735	1.0375	-1.94241	0.00699809	0.000245718	0.000245718	0.00699809	-1.94241	K19177//dehydrodolichyl diphosphate syntase complex subunit NUS1 [EC:2.5.1.87]		PREDICTED: dehydrodolichyl diphosphate syntase complex subunit NUS1 [Sinocyclocheilus rhinocerous]	XM_016537627.1 PREDICTED: Sinocyclocheilus rhinocerous NUS1 dehydrodolichyl diphosphate synthase subunit (nus1), mRNA	Dehydrodolichyl diphosphate synthase complex subunit nus1 {ECO:0000313|EMBL:ROL52496.1} OS=Anabarilius grahami (Kanglang fish) (Barilius grahami) ORFNames=DPX16_6180 {ECO:0000313|EMBL:ROL52496.1} PE=4		[I] KOG2818 Predicted undecaprenyl diphosphate synthase
gene_SCHocov5_0010284-RA		21.0925	75.2725	1.5254	0.00105951	1.88865e-05	1.88865e-05	0.00105951	1.5254	K13347//peroxisomal membrane protein 2	GO:0016021//cellular_component integral component of membrane	PREDICTED: peroxisomal membrane protein 2 [Sinocyclocheilus anshuiensis]	XM_016441760.1 PREDICTED: Sinocyclocheilus anshuiensis peroxisomal membrane protein 2 (pxmp2), mRNA	Peroxisomal membrane protein 2 {ECO:0000313|Ensembl:ENSDARP00000026766} Zgc:92599 {ECO:0000313|EMBL:AAH81668.1} OS=Danio rerio (Zebrafish) (Brachydanio rerio) ORFNames=zgc:92599 {ECO:0000313|EMBL:AAH81668.1} PE=1	Mpv17 / PMP22 family	[R] KOG1944 Peroxisomal membrane protein MPV17 and related proteins
gene_SCHocov5_0010307-RA		0.001	2.6675	4.34893	5.17547e-05	4.08396e-07	4.08396e-07	5.17547e-05	4.34893	K09209//krueppel-like factor 10/11	GO:0003676//molecular_function nucleic acid binding	PREDICTED: Krueppel-like factor 10 isoform X4 [Cyprinus carpio]	XM_016472645.1 PREDICTED: Sinocyclocheilus anshuiensis Krueppel-like factor 10 (LOC107677652), mRNA	Krueppel-like factor 10 {ECO:0000313|EMBL:ROL41494.1} OS=Anabarilius grahami (Kanglang fish) (Barilius grahami) ORFNames=DPX16_6892 {ECO:0000313|EMBL:ROL41494.1} PE=4	Zinc finger, C2H2 type	[R] KOG1721 FOG: Zn-finger	http://bioinfo.life.hust.edu.cn/AnimalTFDB#!/seach_result?type=Ensembl_Gene_ID&query=ENSMAUP00000000479
gene_SCHocov5_0010336-RA		116.585	58.9	-1.22488	0.0222655	0.00126713	0.00126713	0.0222655	-1.22488				XM_016482536.1 PREDICTED: Sinocyclocheilus anshuiensis selenoprotein W-like (LOC107685796), transcript variant X3, mRNA
gene_SCHocov5_0010343-RA		7.7325	23.735	1.27328	0.0468401	0.00379587	0.00379587	0.0468401	1.27328	K15047//heterogeneous nuclear ribonucleoprotein U-like protein 1	GO:0006396//biological_process RNA processing;GO:0009615//biological_process response to virus;GO:0005515//molecular_function protein binding	PREDICTED: heterogeneous nuclear ribonucleoprotein U-like protein 1 isoform X1 [Sinocyclocheilus anshuiensis] >XP_016337839.1 PREDICTED: heterogeneous nuclear ribonucleoprotein U-like protein 1 isoform X2 [Sinocyclocheilus anshuiensis]	XM_016482353.1 PREDICTED: Sinocyclocheilus anshuiensis heterogeneous nuclear ribonucleoprotein U-like protein 1 (LOC107685667), transcript variant X2, mRNA	Heterogeneous nuclear ribonucleoprotein U-like 1 like {ECO:0000313|Ensembl:ENSDARP00000098055} OS=Danio rerio (Zebrafish) (Brachydanio rerio) ECO:0000313|ZFIN:ZDB-GENE-030131-890} PE=1	SPRY domain	[A] KOG2242 Scaffold/matrix specific factor hnRNP-U/SAF-A, contains SPRY domain	http://bioinfo.life.hust.edu.cn/AnimalTFDB#!/seach_result?type=Ensembl_Gene_ID&query=ENSODEP00000002778
gene_SCHocov5_0010387-RB		8.2925	4.5025	-1.4928	0.000492143	7.11044e-06	7.11044e-06	0.000492143	-1.4928		GO:0004860//molecular_function protein kinase inhibitor activity	calcium/calmodulin-dependent protein kinase II inhibitor 2 [Danio rerio] >XP_002662861.1 calcium/calmodulin-dependent protein kinase II inhibitor 2 [Danio rerio] >XP_021333456.1 calcium/calmodulin-dependent protein kinase II inhibitor 2 [Danio rerio] >XP_021333457.1 calcium/calmodulin-dependent protein kinase II inhibitor 2 [Danio rerio] >XP_021327569.1 calcium/calmodulin-dependent protein kinase…	XM_019100128.1 PREDICTED: Cyprinus carpio calcium/calmodulin-dependent protein kinase II inhibitor 2-like (LOC109085598), transcript variant X2, mRNA	Si:dkey-112a7.4 {ECO:0000313|Ensembl:ENSDARP00000133038} OS=Danio rerio (Zebrafish) (Brachydanio rerio) ECO:0000313|ZFIN:ZDB-GENE-030131-9661} PE=4	Calcium/calmodulin-dependent protein kinase II inhibitor
gene_SCHocov5_0010393-RA		0.1225	3.2525	3.44005	0.000679021	1.0697e-05	1.0697e-05	0.000679021	3.44005	K08426//G protein-coupled receptor 132	GO:0004930//molecular_function G protein-coupled receptor activity;GO:0007186//biological_process G protein-coupled receptor signaling pathway;GO:0016021//cellular_component integral component of membrane	hypothetical protein cypCar_00000044 [Cyprinus carpio]	XM_016258995.1 PREDICTED: Sinocyclocheilus grahami probable G-protein coupled receptor 132 (LOC107572570), mRNA	Si:dkey-165a24.9 {ECO:0000313|Ensembl:ENSDARP00000146237} OS=Danio rerio (Zebrafish) (Brachydanio rerio) ECO:0000313|ZFIN:ZDB-GENE-141209-1} PE=3	7 transmembrane receptor (rhodopsin family)	[TV] LSE0316 H G-protein-coupled receptor
gene_SCHocov5_0010397-RB		6.9525	1.4	-2.5365	5.15058e-10	3.36257e-13	3.36257e-13	5.15058e-10	-2.5365			PREDICTED: LOW QUALITY PROTEIN: transmembrane anterior posterior transformation protein 1 homolog [Cyprinus carpio]	XM_016464923.1 PREDICTED: Sinocyclocheilus anshuiensis transmembrane anterior posterior transformation protein 1 homolog (LOC107671913), mRNA	Transmembrane anterior posterior transformation 1b {ECO:0000313|Ensembl:ENSDARP00000157558} OS=Danio rerio (Zebrafish) (Brachydanio rerio) ECO:0000313|ZFIN:ZDB-GENE-030131-4025} PE=4		[S] KOG2490 Predicted membrane protein
gene_SCHocov5_0010468-RA		1.8725	5.4675	1.18143	0.0185905	0.000982556	0.000982556	0.0185905	1.18143			PREDICTED: GREB1-like protein [Sinocyclocheilus anshuiensis]	XM_016537435.1 PREDICTED: Sinocyclocheilus rhinocerous GREB1-like protein (LOC107727544), mRNA	GREB1-like protein {ECO:0000313|RefSeq:XP_014047257.1} OS=Salmo salar (Atlantic salmon) Name=LOC106600431 {ECO:0000313|RefSeq:XP_014047257.1} PE=4	Gene regulated by oestrogen in breast cancer	[X] LSE2971 H Unnamed protein
gene_SCHocov5_0010504-RA		0.71	1.935	1.03353	0.0322148	0.00220514	0.00220514	0.0322148	1.03353	K10754//replication factor C subunit 1	GO:0003689//molecular_function DNA clamp loader activity;GO:0005524//molecular_function ATP binding;GO:0005663//cellular_component DNA replication factor C complex;GO:0006260//biological_process DNA replication	PREDICTED: replication factor C subunit 1-like [Sinocyclocheilus rhinocerous]	XM_016464936.1 PREDICTED: Sinocyclocheilus anshuiensis replication factor C subunit 1 (rfc1), transcript variant X1, mRNA	Replication factor C subunit 1 {ECO:0000313|EMBL:ROI16076.1} OS=Anabarilius grahami (Kanglang fish) (Barilius grahami) ORFNames=DPX16_14288 {ECO:0000313|EMBL:ROI16076.1} PE=4	ATPase family associated with various cellular activities (AAA)	[L] KOG1968 Replication factor C, subunit RFC1 (large subunit)
gene_SCHocov5_0010512-RA		12.9625	2.3175	-2.52306	2.24469e-05	1.43997e-07	1.43997e-07	2.24469e-05	-2.52306			transmembrane anterior posterior transformation protein 1 homolog [Danio rerio] >A2BIE7.1 RecName: Full=Transmembrane anterior posterior transformation protein 1 homolog	XM_016464923.1 PREDICTED: Sinocyclocheilus anshuiensis transmembrane anterior posterior transformation protein 1 homolog (LOC107671913), mRNA	Transmembrane anterior posterior transformation 1b {ECO:0000313|Ensembl:ENSDARP00000157558} OS=Danio rerio (Zebrafish) (Brachydanio rerio) ECO:0000313|ZFIN:ZDB-GENE-030131-4025} PE=4	Eukaryotic membrane protein family	[S] KOG2490 Predicted membrane protein
gene_SCHocov5_0010548-RA		44.2975	3	-3.36167	0.00147193	3.00403e-05	3.00403e-05	0.00147193	-3.36167	K05641//ATP-binding cassette, subfamily A (ABC1), member 1	GO:0005524//molecular_function ATP binding;GO:0016887//molecular_function ATPase activity;GO:0016021//cellular_component integral component of membrane;GO:0042626//molecular_function ATPase activity, coupled to transmembrane movement of substances;GO:0055085//biological_process transmembrane transport	hypothetical protein cypCar_00031575 [Cyprinus carpio]	XM_016560783.1 PREDICTED: Sinocyclocheilus rhinocerous ATP-binding cassette sub-family A member 1-like (LOC107746538), transcript variant X4, mRNA	ATP-binding cassette sub-family A member 1 {ECO:0000313|EMBL:ROL50265.1} OS=Anabarilius grahami (Kanglang fish) (Barilius grahami) ORFNames=DPX16_19069 {ECO:0000313|EMBL:ROL50265.1} PE=4	ABC transporter	[IR] KOG0059 Lipid exporter ABCA1 and related proteins, ABC superfamily
gene_SCHocov5_0010592-RA		20.275	9.5975	-1.31767	0.0238799	0.00140147	0.00140147	0.0238799	-1.31767	K09494//T-complex protein 1 subunit beta	GO:0005524//molecular_function ATP binding;GO:0006457//biological_process protein folding;GO:0051082//molecular_function unfolded protein binding	T-complex protein 1 subunit beta [Danio rerio] >AAH59558.1 Chaperonin containing TCP1, subunit 2 (beta) [Danio rerio]	XM_016482618.1 PREDICTED: Sinocyclocheilus anshuiensis T-complex protein 1 subunit beta-like (LOC107685884), mRNA	Chaperonin containing TCP1, subunit 2 (Beta) {ECO:0000313|EMBL:AAH59558.1} OS=Danio rerio (Zebrafish) (Brachydanio rerio) ECO:0000313|ZFIN:ZDB-GENE-020419-6} PE=2	TCP-1/cpn60 chaperonin family	[O] KOG0363 Chaperonin complex component, TCP-1 beta subunit (CCT2)	http://bioinfo.life.hust.edu.cn/AnimalTFDB#!/seach_result?type=Ensembl_Gene_ID&query=ENSTRUP00000001254
gene_SCHocov5_0010645-RA		2.475	0.5975	-2.16082	0.00291224	7.41493e-05	7.41493e-05	0.00291224	-2.16082	K11654//SWI/SNF-related matrix-associated actin-dependent regulator of chromatin subfamily A member 5 [EC:3.6.4.-]	GO:0016589//cellular_component NURF complex;GO:0016887//molecular_function ATPase activity;GO:0043044//biological_process ATP-dependent chromatin remodeling;GO:0031491//molecular_function nucleosome binding;GO:0003676//molecular_function nucleic acid binding;GO:0005524//molecular_function ATP binding;GO:0005634//cellular_component nucleus;GO:0006338//biological_process chromatin remodeling;GO:001…	PREDICTED: SWI/SNF-related matrix-associated actin-dependent regulator of chromatin subfamily A member 5 [Sinocyclocheilus rhinocerous]	XM_016574455.1 PREDICTED: Sinocyclocheilus rhinocerous SWI/SNF-related matrix-associated actin-dependent regulator of chromatin subfamily A member 5 (LOC107757072), mRNA	SWI/SNF-related matrix-associated actin-dependent regulator of chromatin subfamily A member 5 {ECO:0000313|EMBL:ROL46577.1} OS=Anabarilius grahami (Kanglang fish) (Barilius grahami) ORFNames=DPX16_21761 {ECO:0000313|EMBL:ROL46577.1} PE=3	Helicase conserved C-terminal domain	[K] KOG0385 Chromatin remodeling complex WSTF-ISWI, small subunit	http://bioinfo.life.hust.edu.cn/AnimalTFDB#!/seach_result?type=Ensembl_Gene_ID&query=ENSDARP00000107618
gene_SCHocov5_0010668-RB		3.0875	0.68	-2.56386	5.54205e-05	4.46762e-07	4.46762e-07	5.54205e-05	-2.56386	K20065//SH3-containing GRB2-like protein 3-interacting protein 1		PREDICTED: SH3-containing GRB2-like protein 3-interacting protein 1 isoform X15 [Sinocyclocheilus rhinocerous]	XM_016513625.1 PREDICTED: Sinocyclocheilus rhinocerous SH3-domain GRB2-like (endophilin) interacting protein 1 (sgip1), transcript variant X16, mRNA	SH3-domain GRB2-like (endophilin)-interacting protein 1a {ECO:0000313|Ensembl:ENSDARP00000129552} OS=Danio rerio (Zebrafish) (Brachydanio rerio) Synonyms=si:dkey-218b7.7 {ECO:0000313|ZFIN:ZDB-GENE-131121-25} PE=4	Muniscin C-terminal mu homology domain	[D] KOG2398 Predicted proline-serine-threonine phosphatase-interacting protein (PSTPIP)
gene_SCHocov5_0010679-RA		4.385	14.3325	1.34479	0.00168946	3.59664e-05	3.59664e-05	0.00168946	1.34479	K00825//kynurenine/2-aminoadipate aminotransferase [EC:2.6.1.7 2.6.1.39]	GO:0009058//biological_process biosynthetic process;GO:0030170//molecular_function pyridoxal phosphate binding	PREDICTED: kynurenine/alpha-aminoadipate aminotransferase, mitochondrial [Sinocyclocheilus anshuiensis] >XP_016347509.1 PREDICTED: kynurenine/alpha-aminoadipate aminotransferase, mitochondrial [Sinocyclocheilus anshuiensis] >XP_016347510.1 PREDICTED: kynurenine/alpha-aminoadipate aminotransferase, mitochondrial [Sinocyclocheilus anshuiensis] >XP_016347511.1 PREDICTED: kynurenine/alpha-aminoadipat…	XM_016492025.1 PREDICTED: Sinocyclocheilus anshuiensis aminoadipate aminotransferase (aadat), transcript variant X4, mRNA	Uncharacterized protein {ECO:0000313|Ensembl:ENSOMEP00000015081} OS=Oryzias melastigma (Marine medaka) PE=4	Aminotransferase class I and II	[E] KOG0634 Aromatic amino acid aminotransferase and related proteins
gene_SCHocov5_0010760-RA		20.0175	7.285	-1.66086	0.00106865	1.91708e-05	1.91708e-05	0.00106865	-1.66086	K04630//guanine nucleotide-binding protein G(i) subunit alpha	GO:0003924//molecular_function GTPase activity;GO:0004871//molecular_function obsolete signal transducer activity;GO:0007186//biological_process G protein-coupled receptor signaling pathway;GO:0019001//molecular_function guanyl nucleotide binding;GO:0031683//molecular_function G-protein beta/gamma-subunit complex binding;GO:0005525//molecular_function GTP binding;GO:0007188//biological_process ad…	PREDICTED: guanine nucleotide-binding protein G(i) subunit alpha-1 [Sinocyclocheilus grahami] >XP_016135254.1 PREDICTED: guanine nucleotide-binding protein G(i) subunit alpha-1 [Sinocyclocheilus grahami] >XP_016135262.1 PREDICTED: guanine nucleotide-binding protein G(i) subunit alpha-1 [Sinocyclocheilus grahami] >XP_016349319.1 PREDICTED: guanine nucleotide-binding protein G(i) subunit alpha-1-li…	XM_016493837.1 PREDICTED: Sinocyclocheilus anshuiensis guanine nucleotide-binding protein G(i) subunit alpha-1-like (LOC107694196), transcript variant X5, mRNA	Guanine nucleotide binding protein (G protein), alpha inhibiting activity polypeptide 1 {ECO:0000313|Ensembl:ENSAPEP00000028786} OS=Amphiprion percula (Orange clownfish) (Lutjanus percula) PE=4	G-protein alpha subunit	[DT] KOG0082 G-protein alpha subunit (small G protein superfamily)
gene_SCHocov5_0010787-RA		3.0875	1.56	-1.40271	0.0161375	0.00079428	0.00079428	0.0161375	-1.40271	K04490//transcription factor 7-like 1	GO:0005634//cellular_component nucleus;GO:0006357//biological_process regulation of transcription by RNA polymerase II;GO:0008013//molecular_function beta-catenin binding;GO:0060070//biological_process canonical Wnt signaling pathway;GO:0016055//biological_process Wnt signaling pathway	PREDICTED: transcription factor 7-like 1-B [Sinocyclocheilus rhinocerous]	XM_016239283.1 PREDICTED: Sinocyclocheilus grahami transcription factor 7-like 1-B (LOC107556226), mRNA	Uncharacterized protein {ECO:0000313|Ensembl:ENSAMXP00000005549} OS=Astyanax mexicanus (Blind cave fish) (Astyanax fasciatus mexicanus) PE=4	HMG (high mobility group) box	[K] KOG3248 Transcription factor TCF-4	http://bioinfo.life.hust.edu.cn/AnimalTFDB#!/seach_result?type=Ensembl_Gene_ID&query=ENSAMXP00000005549
gene_SCHocov5_0010803-RA		2.155	7.58	1.44056	0.0481706	0.00396385	0.00396385	0.0481706	1.44056	K07199//5'-AMP-activated protein kinase, regulatory beta subunit	GO:0005515//molecular_function protein binding	PREDICTED: 5'-AMP-activated protein kinase subunit beta-1-like [Cyprinus carpio] >XP_018967019.1 PREDICTED: 5'-AMP-activated protein kinase subunit beta-1-like [Cyprinus carpio] >KTF87092.1 hypothetical protein cypCar_00018409 [Cyprinus carpio]	XM_019111474.1 PREDICTED: Cyprinus carpio 5'-AMP-activated protein kinase subunit beta-1-like (LOC109097856), transcript variant X2, mRNA	5'-AMP-activated protein kinase subunit beta-1 {ECO:0000313|EMBL:ROJ26364.1} OS=Anabarilius grahami (Kanglang fish) (Barilius grahami) ORFNames=DPX16_12526 {ECO:0000313|EMBL:ROJ26364.1} PE=4	Glycogen recognition site of AMP-activated protein kinase	[G] KOG1616 Protein involved in Snf1 protein kinase complex assembly
gene_SCHocov5_0010829-RA		1.12	4.7425	1.57132	0.0484065	0.00399289	0.00399289	0.0484065	1.57132	K18412//trinucleotide repeat-containing gene 6 protein	GO:0003676//molecular_function nucleic acid binding;GO:0035278//biological_process miRNA mediated inhibition of translation	PREDICTED: trinucleotide repeat-containing gene 6C protein-like [Sinocyclocheilus rhinocerous] >XP_016426968.1 PREDICTED: trinucleotide repeat-containing gene 6C protein-like [Sinocyclocheilus rhinocerous]	XM_016503970.1 PREDICTED: Sinocyclocheilus anshuiensis trinucleotide repeat-containing gene 6C protein-like (LOC107701838), mRNA	Trinucleotide repeat-containing 6C2 {ECO:0000313|Ensembl:ENSDARP00000132648} Fragment OS=Danio rerio (Zebrafish) (Brachydanio rerio) ECO:0000313|ZFIN:ZDB-GENE-061207-48} PE=4	UBA/TS-N domain	[T] TWOG0103 Androgen receptor-related protein
gene_SCHocov5_0010855-RB		99.7625	55.59	-1.14748	0.0116417	0.000499987	0.000499987	0.0116417	-1.14748			PREDICTED: rab-like protein 6 isoform X2 [Cyprinus carpio]	XM_019082521.1 PREDICTED: Cyprinus carpio rab-like protein 6 (LOC109065560), transcript variant X2, mRNA	Rab-like protein 6 {ECO:0000313|EMBL:ROI27752.1} OS=Anabarilius grahami (Kanglang fish) (Barilius grahami) ORFNames=DPX16_23074 {ECO:0000313|EMBL:ROI27752.1} PE=4	Ras of Complex, Roc, domain of DAPkinase	[TU] KOG0084 GTPase Rab1/YPT1, small G protein superfamily, and related GTP-binding proteins
gene_SCHocov5_0010869-RA		0.8725	5.0575	2.13637	9.53114e-06	5.05569e-08	5.05569e-08	9.53114e-06	2.13637	K02166//secreted frizzled-related protein 1	GO:0005515//molecular_function protein binding	PREDICTED: secreted frizzled-related protein 1-like [Sinocyclocheilus rhinocerous]	XM_016467017.1 PREDICTED: Sinocyclocheilus anshuiensis secreted frizzled-related protein 1-like (LOC107673425), mRNA	Uncharacterized protein {ECO:0000313|EMBL:CDQ61308.1} OS=Oncorhynchus mykiss (Rainbow trout) (Salmo gairdneri) ORFNames=GSONMT00064863001 {ECO:0000313|EMBL:CDQ61308.1} PE=4	UNC-6/NTR/C345C module	[T] KOG3577 Smoothened and related G-protein-coupled receptors
gene_SCHocov5_0010897-RA		1.7475	39.9775	3.6687	6.41383e-07	1.6385e-09	1.6385e-09	6.41383e-07	3.6687	K07439//24-hydroxycholesterol 7alpha-hydroxylase [EC:1.14.14.26]	GO:0005506//molecular_function iron ion binding;GO:0016705//molecular_function oxidoreductase activity, acting on paired donors, with incorporation or reduction of molecular oxygen;GO:0020037//molecular_function heme binding;GO:0055114//biological_process oxidation-reduction process;GO:0004497//molecular_function monooxygenase activity	PREDICTED: 24-hydroxycholesterol 7-alpha-hydroxylase-like isoform X1 [Sinocyclocheilus anshuiensis]	XM_016470802.1 PREDICTED: Sinocyclocheilus anshuiensis 24-hydroxycholesterol 7-alpha-hydroxylase-like (LOC107676273), transcript variant X1, mRNA	Cytochrome P450, family 39, subfamily A, polypeptide 1 {ECO:0000313|Ensembl:ENSDARP00000016128} OS=Danio rerio (Zebrafish) (Brachydanio rerio) Synonyms=si:dkey-69h9.1 {ECO:0000313|ZFIN:ZDB-GENE-041014-339} PE=3	Cytochrome P450	[Q] KOG0684 Cytochrome P450
gene_SCHocov5_0010925-RB		8.075	1.6825	-2.93977	5.5394e-09	5.346e-12	5.346e-12	5.5394e-09	-2.93977			PREDICTED: transmembrane anterior posterior transformation protein 1 homolog [Sinocyclocheilus rhinocerous]	XM_019065649.1 PREDICTED: Cyprinus carpio transmembrane anterior posterior transformation protein 1 homolog (LOC109047983), mRNA	transmembrane anterior posterior transformation protein 1 homolog {ECO:0000313|RefSeq:XP_018591552.1} OS=Scleropages formosus (Asian bonytongue) (Osteoglossum formosum) Name=tapt1 {ECO:0000313|RefSeq:XP_018591552.1} PE=4	Eukaryotic membrane protein family	[S] KOG2490 Predicted membrane protein
gene_SCHocov5_0010938-RA		1.3925	6.27	1.71735	0.0172442	0.000880563	0.000880563	0.0172442	1.71735	K03955//NADH dehydrogenase (ubiquinone) 1 alpha/beta subcomplex 1	GO:0006633//biological_process fatty acid biosynthetic process	PREDICTED: acyl carrier protein, mitochondrial-like [Sinocyclocheilus grahami]	XM_016529599.1 PREDICTED: Sinocyclocheilus rhinocerous acyl carrier protein, mitochondrial-like (LOC107721527), mRNA	Acyl carrier protein {ECO:0000256|RuleBase:RU000722} OS=Danio rerio (Zebrafish) (Brachydanio rerio) Synonyms=ndufab1 {ECO:0000313|ZFIN:ZDB-GENE-030131-4437} PE=1	Phosphopantetheine attachment site	[CIQ] KOG1748 Acyl carrier protein/NADH-ubiquinone oxidoreductase, NDUFAB1/SDAP subunit
gene_SCHocov5_0011023-RA		0.485	2.31	1.69327	0.00115087	2.13319e-05	2.13319e-05	0.00115087	1.69327	K17455//fascin 1/2	GO:0007015//biological_process actin filament organization;GO:0051015//molecular_function actin filament binding;GO:0030674//molecular_function protein binding, bridging;GO:0016477//biological_process cell migration;GO:0030036//biological_process actin cytoskeleton organization	PREDICTED: fascin-like [Sinocyclocheilus rhinocerous]	XM_016555329.1 PREDICTED: Sinocyclocheilus rhinocerous fascin-like (LOC107742378), mRNA	Fascin {ECO:0000256|PIRNR:PIRNR005682} OS=Danio rerio (Zebrafish) (Brachydanio rerio) Synonyms=fscn1 {ECO:0000313|ZFIN:ZDB-GENE-031009-1} PE=1	Fascin domain	[ZN] TWOG0516 Fascin
gene_SCHocov5_0011035-RA		4.53	1.5575	-1.79546	0.00296094	7.58094e-05	7.58094e-05	0.00296094	-1.79546		GO:0003676//molecular_function nucleic acid binding	hypothetical protein cypCar_00012722 [Cyprinus carpio]	XM_016549352.1 PREDICTED: Sinocyclocheilus rhinocerous zinc finger protein 598 (znf598), transcript variant X1, mRNA	E3 ubiquitin-protein ligase ZNF598 {ECO:0000313|EMBL:ROL49437.1} OS=Anabarilius grahami (Kanglang fish) (Barilius grahami) ORFNames=DPX16_15763 {ECO:0000313|EMBL:ROL49437.1} PE=4		[O] KOG2231 Predicted E3 ubiquitin ligase
gene_SCHocov5_0011038-RC		3.9525	0.765	-2.4325	0.0106927	0.00044343	0.00044343	0.0106927	-2.4325	K06944//uncharacterized protein	GO:0005525//molecular_function GTP binding	PREDICTED: developmentally-regulated GTP-binding protein 2-like [Sinocyclocheilus rhinocerous]	XM_016468799.1 PREDICTED: Sinocyclocheilus anshuiensis developmentally-regulated GTP-binding protein 2 (LOC107674714), mRNA	Developmentally-regulated GTP-binding protein 2 {ECO:0000313|EMBL:ROL49436.1} OS=Anabarilius grahami (Kanglang fish) (Barilius grahami) ORFNames=DPX16_15762 {ECO:0000313|EMBL:ROL49436.1} PE=4	50S ribosome-binding GTPase	[T] KOG1486 GTP-binding protein DRG2 (ODN superfamily)
gene_SCHocov5_0011062-RA		0.5175	2.3825	1.64084	0.0173558	0.000887999	0.000887999	0.0173558	1.64084	K06547//activated leukocyte cell adhesion molecule		PREDICTED: CD166 antigen homolog A-like isoform X1 [Sinocyclocheilus rhinocerous]	XM_016535611.1 PREDICTED: Sinocyclocheilus rhinocerous CD166 antigen homolog A-like (LOC107726107), transcript variant X2, mRNA	Neurolin-b {ECO:0000313|EMBL:ABC50096.1} OS=Danio rerio (Zebrafish) (Brachydanio rerio) Synonyms=nlcam {ECO:0000313|ZFIN:ZDB-GENE-030131-1768} PE=1	Immunoglobulin V-set domain	[X] LSE3701 H Cell adhesion molecule
[truncated: 2,414 more rows]
