# Supplementary material for: Metabolome and Transcriptome Analysis of Liver and Oocytes of Schizothorax o’connori Raised in Captivity
Source: Front Genet. 2021 Oct 8;12:677066. doi: 10.3389/fgene.2021.677066 (PMC8531413; doi:10.3389/fgene.2021.677066)
Supplement: Supplementary file 1 [file DataSheet1.ZIP › table S4 GO and KEGG analyses of differentially expressed genes between LD and LW.xlsx]

## Sheet: KEGG analyse
Pathway ID	Pathway Name	Level 1	Level 2	Term Candidate Gene Num	Total Candidate Gene Num	Term Gene Num	Total Gene Num	Rich Ratio	P value	Q value
ko00720	Carbon fixation pathways in prokaryotes	Metabolism	Energy metabolism	17	1453	45	34691	0.377778	1.13475e-12	3.02979e-10
ko03320	PPAR signaling pathway	Organismal Systems	Endocrine system	34	1453	202	34691	0.168317	3.12708e-12	4.17466e-10
ko04080	Neuroactive ligand-receptor interaction	Environmental Information Processing	Signaling molecules and interaction	10	1453	1164	34691	0.00859107	1.61606e-11	1.43829e-09
ko00640	Propanoate metabolism	Metabolism	Carbohydrate metabolism	20	1453	82	34691	0.243902	1.05675e-10	7.0538e-09
ko01200	Carbon metabolism	Metabolism	Overview	40	1453	313	34691	0.127796	2.33909e-10	1.24907e-08
ko00620	Pyruvate metabolism	Metabolism	Carbohydrate metabolism	22	1453	111	34691	0.198198	8.7049e-10	3.87368e-08
ko04141	Protein processing in endoplasmic reticulum	Genetic Information Processing	Folding, sorting and degradation	49	1453	506	34691	0.0968379	2.30415e-08	8.78869e-07
ko01212	Fatty acid metabolism	Metabolism	Overview	23	1453	146	34691	0.157534	3.31802e-08	1.10739e-06
ko04152	AMPK signaling pathway	Environmental Information Processing	Signal transduction	40	1453	403	34691	0.0992556	2.32281e-07	6.89101e-06
ko00280	Valine, leucine and isoleucine degradation	Metabolism	Amino acid metabolism	19	1453	125	34691	0.152	8.51373e-07	2.27317e-05
ko00480	Glutathione metabolism	Metabolism	Metabolism of other amino acids	19	1453	134	34691	0.141791	2.40653e-06	5.84129e-05
ko04920	Adipocytokine signaling pathway	Organismal Systems	Endocrine system	28	1453	265	34691	0.10566	4.34786e-06	9.67399e-05
ko00010	Glycolysis / Gluconeogenesis	Metabolism	Carbohydrate metabolism	22	1453	181	34691	0.121547	5.09779e-06	9.94064e-05
ko04213	Longevity regulating pathway - multiple species	Organismal Systems	Aging	26	1453	238	34691	0.109244	5.21232e-06	9.94064e-05
ko00670	One carbon pool by folate	Metabolism	Metabolism of cofactors and vitamins	10	1453	44	34691	0.227273	9.32646e-06	0.000166011
ko00020	Citrate cycle (TCA cycle)	Metabolism	Carbohydrate metabolism	12	1453	67	34691	0.179104	1.58839e-05	0.000253556
ko00270	Cysteine and methionine metabolism	Metabolism	Amino acid metabolism	16	1453	114	34691	0.140351	1.6144e-05	0.000253556
ko04212	Longevity regulating pathway - worm	Organismal Systems	Aging	23	1453	215	34691	0.106977	2.3776e-05	0.000352678
ko04211	Longevity regulating pathway - mammal	Organismal Systems	Aging	30	1453	326	34691	0.0920245	2.68078e-05	0.00037672
ko01040	Biosynthesis of unsaturated fatty acids	Metabolism	Lipid metabolism	11	1453	60	34691	0.183333	2.82225e-05	0.00037677
ko00982	Drug metabolism - cytochrome P450	Metabolism	Xenobiotics biodegradation and metabolism	15	1453	108	34691	0.138889	3.27432e-05	0.000416306
ko01230	Biosynthesis of amino acids	Metabolism	Overview	23	1453	221	34691	0.104072	3.59094e-05	0.00043581
ko00564	Glycerophospholipid metabolism	Metabolism	Lipid metabolism	27	1453	286	34691	0.0944056	4.25667e-05	0.000494144
ko04020	Calcium signaling pathway	Environmental Information Processing	Signal transduction	15	1453	847	34691	0.0177096	6.00394e-05	0.000667938
ko00920	Sulfur metabolism	Metabolism	Energy metabolism	6	1453	19	34691	0.315789	8.30902e-05	0.000887403
ko04910	Insulin signaling pathway	Organismal Systems	Endocrine system	35	1453	437	34691	0.0800915	9.14742e-05	0.00093937
ko04740	Olfactory transduction	Organismal Systems	Sensory system	1	1453	264	34691	0.00378788	0.000149843	0.00148178
ko00980	Metabolism of xenobiotics by cytochrome P450	Metabolism	Xenobiotics biodegradation and metabolism	14	1453	111	34691	0.126126	0.000159832	0.00152411
ko00261	Monobactam biosynthesis	Metabolism	Biosynthesis of other secondary metabolites	4	1453	8	34691	0.5	0.000180742	0.00166408
ko03060	Protein export	Genetic Information Processing	Folding, sorting and degradation	10	1453	62	34691	0.16129	0.000187319	0.00166714
ko00561	Glycerolipid metabolism	Metabolism	Lipid metabolism	16	1453	143	34691	0.111888	0.000222385	0.00191538
ko04713	Circadian entrainment	Organismal Systems	Environmental adaptation	7	1453	494	34691	0.01417	0.000315988	0.00263652
ko00260	Glycine, serine and threonine metabolism	Metabolism	Amino acid metabolism	12	1453	93	34691	0.129032	0.000363694	0.00294262
ko00900	Terpenoid backbone biosynthesis	Metabolism	Metabolism of terpenoids and polyketides	9	1453	56	34691	0.160714	0.000392672	0.00308363
ko00680	Methane metabolism	Metabolism	Energy metabolism	12	1453	95	34691	0.126316	0.000438162	0.00331555
ko04215	Apoptosis - multiple species	Cellular Processes	Cell growth and death	13	1453	109	34691	0.119266	0.00044704	0.00331555
ko00630	Glyoxylate and dicarboxylate metabolism	Metabolism	Carbohydrate metabolism	10	1453	71	34691	0.140845	0.000547752	0.0039527
ko04024	cAMP signaling pathway	Environmental Information Processing	Signal transduction	18	1453	844	34691	0.021327	0.000603347	0.0042393
ko01051	Biosynthesis of ansamycins	Metabolism	Metabolism of terpenoids and polyketides	3	1453	5	34691	0.6	0.000673	0.00460746
ko00030	Pentose phosphate pathway	Metabolism	Carbohydrate metabolism	11	1453	87	34691	0.126437	0.000728282	0.00474271
ko00380	Tryptophan metabolism	Metabolism	Amino acid metabolism	11	1453	87	34691	0.126437	0.000728282	0.00474271
ko04922	Glucagon signaling pathway	Organismal Systems	Endocrine system	27	1453	349	34691	0.0773639	0.000804754	0.00499251
ko00071	Fatty acid degradation	Metabolism	Lipid metabolism	13	1453	117	34691	0.111111	0.000841434	0.00499251
ko04138	Autophagy - yeast	Cellular Processes	Transport and catabolism	19	1453	211	34691	0.0900474	0.00083776	0.00499251
ko03008	Ribosome biogenesis in eukaryotes	Genetic Information Processing	Translation	16	1453	162	34691	0.0987654	0.000809821	0.00499251
ko04911	Insulin secretion	Organismal Systems	Endocrine system	5	1453	380	34691	0.0131579	0.000969205	0.00550591
ko00450	Selenocompound metabolism	Metabolism	Metabolism of other amino acids	6	1453	29	34691	0.206897	0.000948625	0.00550591
ko04140	Autophagy - animal	Cellular Processes	Transport and catabolism	30	1453	415	34691	0.0722892	0.00117129	0.00651533
ko04514	Cell adhesion molecules (CAMs)	Environmental Information Processing	Signaling molecules and interaction	11	1453	581	34691	0.0189329	0.00122573	0.00667899
ko04068	FoxO signaling pathway	Environmental Information Processing	Signal transduction	30	1453	426	34691	0.0704225	0.00165939	0.00868739
ko00440	Phosphonate and phosphinate metabolism	Metabolism	Metabolism of other amino acids	5	1453	22	34691	0.227273	0.00162861	0.00868739
ko04210	Apoptosis	Cellular Processes	Cell growth and death	33	1453	494	34691	0.0668016	0.00219211	0.0112557
ko04742	Taste transduction	Organismal Systems	Sensory system	1	1453	190	34691	0.00526316	0.00250436	0.0126163
ko04650	Natural killer cell mediated cytotoxicity	Organismal Systems	Immune system	5	1453	345	34691	0.0144928	0.00262369	0.0129727
ko00061	Fatty acid biosynthesis	Metabolism	Lipid metabolism	7	1453	48	34691	0.145833	0.00284133	0.0135471
ko00120	Primary bile acid biosynthesis	Metabolism	Lipid metabolism	7	1453	48	34691	0.145833	0.00284133	0.0135471
ko00140	Steroid hormone biosynthesis	Metabolism	Lipid metabolism	11	1453	105	34691	0.104762	0.00300598	0.0140807
ko04723	Retrograde endocannabinoid signaling	Organismal Systems	Nervous system	11	1453	528	34691	0.0208333	0.00394689	0.0181693
ko04144	Endocytosis	Cellular Processes	Transport and catabolism	25	1453	953	34691	0.0262329	0.00403415	0.0182562
ko04261	Adrenergic signaling in cardiomyocytes	Organismal Systems	Circulatory system	12	1453	556	34691	0.0215827	0.00424316	0.0188821
ko00330	Arginine and proline metabolism	Metabolism	Amino acid metabolism	13	1453	144	34691	0.0902778	0.0045248	0.0198053
ko04970	Salivary secretion	Organismal Systems	Digestive system	5	1453	323	34691	0.0154799	0.00478386	0.0202745
ko04912	GnRH signaling pathway	Organismal Systems	Endocrine system	7	1453	391	34691	0.0179028	0.00471192	0.0202745
ko00300	Lysine biosynthesis	Metabolism	Amino acid metabolism	2	1453	3	34691	0.666667	0.00503851	0.0207096
ko04360	Axon guidance	Organismal Systems	Development	20	1453	790	34691	0.0253165	0.00504167	0.0207096
ko00520	Amino sugar and nucleotide sugar metabolism	Metabolism	Carbohydrate metabolism	13	1453	147	34691	0.0884354	0.00526745	0.0213092
ko04270	Vascular smooth muscle contraction	Organismal Systems	Circulatory system	10	1453	481	34691	0.02079	0.00546804	0.0217905
ko00983	Drug metabolism - other enzymes	Metabolism	Xenobiotics biodegradation and metabolism	11	1453	115	34691	0.0956522	0.00560408	0.0220043
ko04151	PI3K-Akt signaling pathway	Environmental Information Processing	Signal transduction	60	1453	1125	34691	0.0533333	0.00582523	0.0225411
ko04216	Ferroptosis	Cellular Processes	Cell growth and death	12	1453	133	34691	0.0902256	0.0060829	0.0232019
ko04921	Oxytocin signaling pathway	Organismal Systems	Endocrine system	15	1453	628	34691	0.0238854	0.00621496	0.0233717
ko04978	Mineral absorption	Organismal Systems	Digestive system	12	1453	134	34691	0.0895522	0.00640246	0.0237424
ko04015	Rap1 signaling pathway	Environmental Information Processing	Signal transduction	22	1453	830	34691	0.026506	0.00677503	0.0247799
ko04072	Phospholipase D signaling pathway	Environmental Information Processing	Signal transduction	15	1453	617	34691	0.0243112	0.00754613	0.0272273
ko04724	Glutamatergic synapse	Organismal Systems	Nervous system	13	1453	556	34691	0.0233813	0.00769493	0.027394
ko04750	Inflammatory mediator regulation of TRP channels	Organismal Systems	Sensory system	8	1453	401	34691	0.0199501	0.00790169	0.0277599
ko00254	Aflatoxin biosynthesis	Metabolism	Biosynthesis of other secondary metabolites	3	1453	11	34691	0.272727	0.00859083	0.029789
ko00521	Streptomycin biosynthesis	Metabolism	Biosynthesis of other secondary metabolites	4	1453	21	34691	0.190476	0.00886273	0.0303378
ko00770	Pantothenate and CoA biosynthesis	Metabolism	Metabolism of cofactors and vitamins	6	1453	46	34691	0.130435	0.00904555	0.0305717
ko00830	Retinol metabolism	Metabolism	Metabolism of cofactors and vitamins	12	1453	143	34691	0.0839161	0.00983614	0.0325685
ko04146	Peroxisome	Cellular Processes	Transport and catabolism	16	1453	216	34691	0.0740741	0.00988032	0.0325685
ko04114	Oocyte meiosis	Cellular Processes	Cell growth and death	7	1453	357	34691	0.0196078	0.010454	0.0336293
ko00625	Chloroalkane and chloroalkene degradation	Metabolism	Xenobiotics biodegradation and metabolism	4	1453	22	34691	0.181818	0.0103788	0.0336293
ko04137	Mitophagy - animal	Cellular Processes	Transport and catabolism	14	1453	181	34691	0.0773481	0.0106888	0.0339752
ko00760	Nicotinate and nicotinamide metabolism	Metabolism	Metabolism of cofactors and vitamins	9	1453	94	34691	0.0957447	0.0108857	0.0341938
ko04925	Aldosterone synthesis and secretion	Organismal Systems	Endocrine system	6	1453	322	34691	0.0186335	0.0113077	0.0351064
ko04726	Serotonergic synapse	Organismal Systems	Nervous system	9	1453	414	34691	0.0217391	0.0115674	0.0354998
ko04924	Renin secretion	Organismal Systems	Endocrine system	5	1453	288	34691	0.0173611	0.0118478	0.0359473
ko00350	Tyrosine metabolism	Metabolism	Amino acid metabolism	8	1453	80	34691	0.1	0.0124056	0.0372169
ko04664	Fc epsilon RI signaling pathway	Organismal Systems	Immune system	5	1453	285	34691	0.0175439	0.0127649	0.0378692
ko04728	Dopaminergic synapse	Organismal Systems	Nervous system	13	1453	524	34691	0.0248092	0.0135852	0.0398597
ko04672	Intestinal immune network for IgA production	Organismal Systems	Immune system	2	1453	180	34691	0.0111111	0.0141956	0.0407551
ko00340	Histidine metabolism	Metabolism	Amino acid metabolism	6	1453	51	34691	0.117647	0.0140465	0.0407551
ko04380	Osteoclast differentiation	Organismal Systems	Development	22	1453	348	34691	0.0632184	0.014363	0.040797
ko04120	Ubiquitin mediated proteolysis	Genetic Information Processing	Folding, sorting and degradation	24	1453	393	34691	0.0610687	0.0154549	0.043063
ko04540	Gap junction	Cellular Processes	Cellular community - eukaryotes	8	1453	369	34691	0.0216802	0.0156336	0.043063
ko04730	Long-term depression	Organismal Systems	Nervous system	6	1453	308	34691	0.0194805	0.0156446	0.043063
ko00650	Butanoate metabolism	Metabolism	Carbohydrate metabolism	6	1453	53	34691	0.113208	0.0164394	0.0447889
ko04022	cGMP - PKG signaling pathway	Environmental Information Processing	Signal transduction	18	1453	648	34691	0.0277778	0.0179586	0.0484339
ko04150	mTOR signaling pathway	Environmental Information Processing	Signal transduction	28	1453	488	34691	0.057377	0.0183679	0.0489259
ko00500	Starch and sucrose metabolism	Metabolism	Carbohydrate metabolism	8	1453	87	34691	0.091954	0.0185489	0.0489259
ko04919	Thyroid hormone signaling pathway	Organismal Systems	Endocrine system	25	1453	424	34691	0.0589623	0.0186908	0.0489259

## Sheet: GO analyse
GO Term ID	GO Term	Level 1	Level 2	Term Candidate Gene Num	Total Candidate Gene Num	Term Gene Num	Total Gene Num	Rich Ratio	P value	Q value
GO:0005488	binding	molecular_function	binding	890	2841	23900	40010	0.0372385	8.82504e-63	2.10212e-59
GO:0008152	metabolic process	biological_process	metabolic process	588	2841	11325	40010	0.0519205	2.18515e-49	2.60251e-46
GO:0003824	catalytic activity	molecular_function	catalytic activity	555	2841	10505	40010	0.052832	4.93752e-46	3.92039e-43
GO:0009987	cellular process	biological_process	cellular process	591	2841	15502	40010	0.0381241	1.00026e-20	5.95655e-18
GO:0071704	organic substance metabolic process	biological_process	metabolic process	448	2841	9874	40010	0.0453717	4.73267e-20	2.25464e-17
GO:0055114	oxidation-reduction process	biological_process	single-organism processmetabolic process	106	2841	1094	40010	0.0968921	2.30275e-19	9.14191e-17
GO:0044710	single-organism metabolic process	biological_process	single-organism processmetabolic process	187	2841	2757	40010	0.0678273	1.01213e-17	3.01362e-15
GO:0016491	oxidoreductase activity	molecular_function	catalytic activity	109	2841	1206	40010	0.0903814	8.88537e-18	3.01362e-15
GO:0044237	cellular metabolic process	biological_process	metabolic processcellular process	386	2841	8342	40010	0.0462719	3.1766e-16	8.4074e-14
GO:0099600	transmembrane receptor activity	molecular_function	molecular transducer activity	24	2841	2264	40010	0.0106007	5.27306e-15	1.25604e-12
GO:0044238	primary metabolic process	biological_process	metabolic process	414	2841	9542	40010	0.0433871	1.00514e-14	2.17659e-12
GO:0044699	single-organism process	biological_process	single-organism process	452	2841	10977	40010	0.041177	1.71175e-14	3.39783e-12
GO:0004888	transmembrane signaling receptor activity	molecular_function	molecular transducer activitysignal transducer activity	24	2841	2194	40010	0.0109389	3.2649e-14	5.9823e-12
GO:0004930	G-protein coupled receptor activity	molecular_function	molecular transducer activitysignal transducer activity	13	2841	1574	40010	0.00825921	2.49015e-13	4.23682e-11
GO:0048037	cofactor binding	molecular_function	binding	42	2841	316	40010	0.132911	1.52131e-12	2.41585e-10
GO:0007186	G-protein coupled receptor signaling pathway	biological_process	single-organism processregulation of biological processresponse to stimulussignalingcellular processbiological regulation	20	2841	1808	40010	0.0110619	5.34215e-12	7.95313e-10
GO:0043167	ion binding	molecular_function	binding	370	2841	8733	40010	0.042368	7.48175e-11	1.04833e-08
GO:0009058	biosynthetic process	biological_process	metabolic process	212	2841	3972	40010	0.0533736	7.92855e-11	1.04921e-08
GO:0015267	channel activity	molecular_function	transporter activity	7	2841	1050	40010	0.00666667	1.23178e-10	1.46704e-08
GO:0022803	passive transmembrane transporter activity	molecular_function	transporter activity	7	2841	1050	40010	0.00666667	1.23178e-10	1.46704e-08
GO:0006576	cellular biogenic amine metabolic process	biological_process	metabolic processcellular process	12	2841	28	40010	0.428571	1.51285e-10	1.63801e-08
GO:0044106	cellular amine metabolic process	biological_process	metabolic processcellular process	12	2841	28	40010	0.428571	1.51285e-10	1.63801e-08
GO:0006807	nitrogen compound metabolic process	biological_process	metabolic process	370	2841	8844	40010	0.0418363	2.58693e-10	2.67916e-08
GO:0006595	polyamine metabolic process	biological_process	metabolic processcellular process	11	2841	24	40010	0.458333	3.6782e-10	3.65062e-08
GO:0005216	ion channel activity	molecular_function	transporter activity	7	2841	1010	40010	0.00693069	4.28229e-10	3.92324e-08
GO:0022838	substrate-specific channel activity	molecular_function	transporter activity	7	2841	1010	40010	0.00693069	4.28229e-10	3.92324e-08
GO:0097159	organic cyclic compound binding	molecular_function	binding	441	2841	11552	40010	0.0381752	4.63821e-10	4.09193e-08
GO:0050662	coenzyme binding	molecular_function	binding	29	2841	200	40010	0.145	5.43867e-10	4.49596e-08
GO:1901363	heterocyclic compound binding	molecular_function	binding	440	2841	11531	40010	0.038158	5.47367e-10	4.49596e-08
GO:0005886	plasma membrane	cellular_component	membranecellcell part	10	2841	1151	40010	0.0086881	6.53367e-10	5.18773e-08
GO:0009308	amine metabolic process	biological_process	metabolic process	12	2841	34	40010	0.352941	2.15885e-09	1.65883e-07
GO:0071944	cell periphery	cellular_component	cellcell part	12	2841	1205	40010	0.00995851	2.2582e-09	1.68095e-07
GO:0006596	polyamine biosynthetic process	biological_process	metabolic processcellular process	8	2841	14	40010	0.571429	1.06073e-08	6.82883e-07
GO:0009309	amine biosynthetic process	biological_process	metabolic processcellular process	8	2841	14	40010	0.571429	1.06073e-08	6.82883e-07
GO:0042401	cellular biogenic amine biosynthetic process	biological_process	metabolic processcellular process	8	2841	14	40010	0.571429	1.06073e-08	6.82883e-07
GO:1901576	organic substance biosynthetic process	biological_process	metabolic process	197	2841	3841	40010	0.0512887	9.65519e-09	6.82883e-07
GO:0005261	cation channel activity	molecular_function	transporter activity	3	2841	686	40010	0.00437318	1.04067e-08	6.82883e-07
GO:0044459	plasma membrane part	cellular_component	membranecellmembrane partcell part	10	2841	1052	40010	0.0095057	1.12846e-08	7.07364e-07
GO:0004872	receptor activity	molecular_function	molecular transducer activity	50	2841	2719	40010	0.0183891	1.39882e-08	8.32996e-07
GO:0060089	molecular transducer activity	molecular_function	molecular transducer activity	50	2841	2719	40010	0.0183891	1.39882e-08	8.32996e-07
GO:0036094	small molecule binding	molecular_function	binding	229	2841	4752	40010	0.0481902	1.75244e-08	1.01813e-06
GO:0038023	signaling receptor activity	molecular_function	molecular transducer activitysignal transducer activity	43	2841	2388	40010	0.0180067	3.76499e-08	2.13529e-06
GO:0044249	cellular biosynthetic process	biological_process	metabolic processcellular process	190	2841	3758	40010	0.0505588	5.34201e-08	2.95923e-06
GO:0034641	cellular nitrogen compound metabolic process	biological_process	metabolic processcellular process	215	2841	4469	40010	0.0481092	8.5571e-08	4.6325e-06
GO:0000166	nucleotide binding	molecular_function	binding	214	2841	4447	40010	0.0481223	9.30972e-08	4.82081e-06
GO:1901265	nucleoside phosphate binding	molecular_function	binding	214	2841	4447	40010	0.0481223	9.30972e-08	4.82081e-06
GO:0031226	intrinsic component of plasma membrane	cellular_component	membranecellmembrane partcell part	4	2841	673	40010	0.00594354	1.07366e-07	5.44142e-06
GO:0005887	integral component of plasma membrane	cellular_component	membranecellmembrane partcell part	4	2841	670	40010	0.00597015	1.18304e-07	5.87086e-06
GO:0044271	cellular nitrogen compound biosynthetic process	biological_process	metabolic processcellular process	163	2841	3121	40010	0.0522269	1.59161e-07	7.73715e-06
GO:0016614	oxidoreductase activity, acting on CH-OH group of donors	molecular_function	catalytic activity	21	2841	148	40010	0.141892	1.73956e-07	8.28728e-06
GO:0043044	ATP-dependent chromatin remodeling	biological_process	cellular processcellular component organization or biogenesis	10	2841	34	40010	0.294118	3.31726e-07	1.54936e-05
GO:0005515	protein binding	molecular_function	binding	389	2841	10328	40010	0.0376646	3.50937e-07	1.60756e-05
GO:0004871	signal transducer activity	molecular_function	signal transducer activity	53	2841	2644	40010	0.0200454	3.67958e-07	1.65373e-05
GO:0022836	gated channel activity	molecular_function	transporter activity	7	2841	774	40010	0.00904393	5.30485e-07	2.34003e-05
GO:0031224	intrinsic component of membrane	cellular_component	membranemembrane part	120	2841	5155	40010	0.0232784	6.46744e-07	2.80099e-05
GO:0016021	integral component of membrane	cellular_component	membranemembrane part	120	2841	5136	40010	0.0233645	7.94832e-07	3.38087e-05
GO:0030162	regulation of proteolysis	biological_process	metabolic processregulation of biological processbiological regulation	7	2841	17	40010	0.411765	1.54562e-06	6.45906e-05
GO:0046906	tetrapyrrole binding	molecular_function	binding	25	2841	229	40010	0.10917	1.74048e-06	7.14795e-05
GO:0005506	iron ion binding	molecular_function	binding	30	2841	310	40010	0.0967742	2.03001e-06	8.19574e-05
GO:0016740	transferase activity	molecular_function	catalytic activity	190	2841	4010	40010	0.0473815	2.17723e-06	8.64361e-05
GO:0022890	inorganic cation transmembrane transporter activity	molecular_function	transporter activity	13	2841	986	40010	0.0131846	2.39106e-06	9.21368e-05
GO:0051287	NAD binding	molecular_function	binding	12	2841	61	40010	0.196721	2.39819e-06	9.21368e-05
GO:0020037	heme binding	molecular_function	binding	24	2841	222	40010	0.108108	3.24559e-06	0.000122714
GO:0043168	anion binding	molecular_function	binding	219	2841	4892	40010	0.044767	4.2861e-06	0.000159523
GO:0034220	ion transmembrane transport	biological_process	localization	6	2841	653	40010	0.00918836	4.50292e-06	0.000165015
GO:0046873	metal ion transmembrane transporter activity	molecular_function	transporter activity	9	2841	786	40010	0.0114504	4.91545e-06	0.000177403
GO:0006813	potassium ion transport	biological_process	localization	1	2841	384	40010	0.00260417	5.21231e-06	0.000183731
GO:0044260	cellular macromolecule metabolic process	biological_process	metabolic processcellular process	283	2841	6902	40010	0.0410026	5.32219e-06	0.000183731
GO:1901360	organic cyclic compound metabolic process	biological_process	metabolic process	189	2841	4052	40010	0.0466436	5.32204e-06	0.000183731
GO:0016765	transferase activity, transferring alkyl or aryl (other than methyl) groups	molecular_function	catalytic activity	10	2841	46	40010	0.217391	6.46396e-06	0.000219959
GO:0010467	gene expression	biological_process	metabolic process	164	2841	3387	40010	0.0484204	6.70621e-06	0.000224989
GO:0007155	cell adhesion	biological_process	biological adhesion	11	2841	851	40010	0.012926	8.4643e-06	0.000276191
GO:0022610	biological adhesion	biological_process	biological adhesion	11	2841	851	40010	0.012926	8.4643e-06	0.000276191
GO:0043170	macromolecule metabolic process	biological_process	metabolic process	318	2841	8159	40010	0.0389754	9.2822e-06	0.000298786
GO:0016589	NURF complex	cellular_component	organellemacromolecular complexcellcell partorganelle part	4	2841	5	40010	0.8	1.02139e-05	0.000324393
GO:0015276	ligand-gated ion channel activity	molecular_function	molecular transducer activitytransporter activity	1	2841	364	40010	0.00274725	1.06916e-05	0.000330747
GO:0022834	ligand-gated channel activity	molecular_function	molecular transducer activitytransporter activity	1	2841	364	40010	0.00274725	1.06916e-05	0.000330747
GO:0015079	potassium ion transmembrane transporter activity	molecular_function	transporter activity	1	2841	362	40010	0.00276243	1.14864e-05	0.000350778
GO:0006725	cellular aromatic compound metabolic process	biological_process	metabolic processcellular process	185	2841	4005	40010	0.0461923	1.1717e-05	0.00035329
GO:0070603	SWI/SNF superfamily-type complex	cellular_component	organellemacromolecular complexcellcell partorganelle part	12	2841	71	40010	0.169014	1.1945e-05	0.000355663
GO:1901362	organic cyclic compound biosynthetic process	biological_process	metabolic process	134	2841	2654	40010	0.0504898	1.38117e-05	0.000406166
GO:0016616	oxidoreductase activity, acting on the CH-OH group of donors, NAD or NADP as acceptor	molecular_function	catalytic activity	16	2841	124	40010	0.129032	1.55229e-05	0.000450922
GO:0006338	chromatin remodeling	biological_process	cellular processcellular component organization or biogenesis	12	2841	73	40010	0.164384	1.58701e-05	0.000455453
GO:0031491	nucleosome binding	molecular_function	binding	6	2841	16	40010	0.375	1.67221e-05	0.000474192
GO:0046483	heterocycle metabolic process	biological_process	metabolic processcellular process	183	2841	3988	40010	0.0458877	1.85477e-05	0.000519771
GO:0044424	intracellular part	cellular_component	cellcell part	249	2841	5954	40010	0.0418206	1.90747e-05	0.000528325
GO:0005267	potassium channel activity	molecular_function	transporter activity	1	2841	343	40010	0.00291545	2.26687e-05	0.000620653
GO:0042979	ornithine decarboxylase regulator activity	molecular_function	molecular function regulator	6	2841	17	40010	0.352941	2.48561e-05	0.000672809
GO:0043401	steroid hormone mediated signaling pathway	biological_process	single-organism processregulation of biological processresponse to stimulussignalingcellular processbiological regulation	18	2841	159	40010	0.113208	2.74697e-05	0.000711226
GO:0048545	response to steroid hormone	biological_process	response to stimulus	18	2841	159	40010	0.113208	2.74697e-05	0.000711226
GO:0071383	cellular response to steroid hormone stimulus	biological_process	response to stimuluscellular process	18	2841	159	40010	0.113208	2.74697e-05	0.000711226
GO:0003707	steroid hormone receptor activity	molecular_function	molecular transducer activitysignal transducer activity	18	2841	159	40010	0.113208	2.74697e-05	0.000711226
GO:0001905	activation of membrane attack complex	biological_process	metabolic processimmune system processregulation of biological processresponse to stimuluspositive regulation of biological processbiological regulation	4	2841	6	40010	0.666667	2.94709e-05	0.000723708
GO:0001969	regulation of activation of membrane attack complex	biological_process	metabolic processimmune system processregulation of biological processresponse to stimuluspositive regulation of biological processbiological regulation	4	2841	6	40010	0.666667	2.94709e-05	0.000723708
GO:0001971	negative regulation of activation of membrane attack complex	biological_process	metabolic processregulation of biological processimmune system processnegative regulation of biological processresponse to stimuluspositive regulation of biological processcellular processbiological regulation	4	2841	6	40010	0.666667	2.94709e-05	0.000723708
GO:0018130	heterocycle biosynthetic process	biological_process	metabolic processcellular process	131	2841	2627	40010	0.0498668	2.90209e-05	0.000723708
GO:0016717	oxidoreductase activity, acting on paired donors, with oxidation of a pair of donors resulting in the reduction of molecular oxygen to two molecules of water	molecular_function	catalytic activity	4	2841	6	40010	0.666667	2.94709e-05	0.000723708
GO:0043231	intracellular membrane-bounded organelle	cellular_component	organellecellcell part	153	2841	3206	40010	0.047723	3.02332e-05	0.000734853
GO:0044425	membrane part	cellular_component	membranemembrane part	145	2841	5710	40010	0.025394	3.10564e-05	0.000747235
GO:0019438	aromatic compound biosynthetic process	biological_process	metabolic processcellular process	130	2841	2614	40010	0.0497322	3.48713e-05	0.000830634
GO:0044281	small molecule metabolic process	biological_process	single-organism processmetabolic process	61	2841	980	40010	0.0622449	3.56426e-05	0.000840602
GO:0006629	lipid metabolic process	biological_process	single-organism processmetabolic process	42	2841	590	40010	0.0711864	3.7762e-05	0.000856658
GO:0033993	response to lipid	biological_process	response to stimulus	18	2841	163	40010	0.110429	3.77343e-05	0.000856658
GO:0071396	cellular response to lipid	biological_process	response to stimuluscellular process	18	2841	163	40010	0.110429	3.77343e-05	0.000856658
GO:0071407	cellular response to organic cyclic compound	biological_process	response to stimuluscellular process	18	2841	163	40010	0.110429	3.77343e-05	0.000856658
GO:0032559	adenyl ribonucleotide binding	molecular_function	binding	143	2841	2963	40010	0.0482619	4.05827e-05	0.000911962
GO:0030554	adenyl nucleotide binding	molecular_function	binding	143	2841	2969	40010	0.0481644	4.39222e-05	0.000977782
GO:0005524	ATP binding	molecular_function	binding	142	2841	2944	40010	0.0482337	4.47255e-05	0.000986445
GO:0015077	monovalent inorganic cation transmembrane transporter activity	molecular_function	transporter activity	9	2841	699	40010	0.0128755	4.73621e-05	0.00103502
GO:0043173	nucleotide salvage	biological_process	single-organism processmetabolic processcellular process	6	2841	19	40010	0.315789	5.04088e-05	0.00109158
GO:0016020	membrane	cellular_component	membrane	209	2841	8164	40010	0.0256002	5.20013e-05	0.00111592
GO:0016209	antioxidant activity	molecular_function	antioxidant activity	9	2841	47	40010	0.191489	5.26289e-05	0.0011193
GO:0034654	nucleobase-containing compound biosynthetic process	biological_process	metabolic processcellular process	127	2841	2572	40010	0.0493779	5.74542e-05	0.00121111
GO:0006556	S-adenosylmethionine biosynthetic process	biological_process	metabolic processcellular process	4	2841	7	40010	0.571429	6.6138e-05	0.00133509
GO:0046500	S-adenosylmethionine metabolic process	biological_process	metabolic processcellular process	4	2841	7	40010	0.571429	6.6138e-05	0.00133509
GO:0004478	methionine adenosyltransferase activity	molecular_function	catalytic activity	4	2841	7	40010	0.571429	6.6138e-05	0.00133509
GO:0004779	sulfate adenylyltransferase activity	molecular_function	catalytic activity	4	2841	7	40010	0.571429	6.6138e-05	0.00133509
GO:0004781	sulfate adenylyltransferase (ATP) activity	molecular_function	catalytic activity	4	2841	7	40010	0.571429	6.6138e-05	0.00133509
GO:0009755	hormone-mediated signaling pathway	biological_process	single-organism processregulation of biological processresponse to stimulussignalingcellular processbiological regulation	18	2841	172	40010	0.104651	7.38185e-05	0.0014653
GO:0010033	response to organic substance	biological_process	response to stimulus	34	2841	453	40010	0.0750552	7.38017e-05	0.0014653
GO:0045861	negative regulation of proteolysis	biological_process	metabolic processregulation of biological processnegative regulation of biological processcellular processbiological regulation	5	2841	13	40010	0.384615	7.62821e-05	0.00150168
GO:0043227	membrane-bounded organelle	cellular_component	organelle	155	2841	3339	40010	0.0464211	7.94746e-05	0.00155171
GO:0010468	regulation of gene expression	biological_process	metabolic processregulation of biological processbiological regulation	113	2841	2241	40010	0.0504239	8.21626e-05	0.00159115
GO:0015672	monovalent inorganic cation transport	biological_process	localization	7	2841	590	40010	0.0118644	9.04079e-05	0.00173671
GO:0019222	regulation of metabolic process	biological_process	metabolic processregulation of biological processbiological regulation	121	2841	2454	40010	0.0493073	9.49163e-05	0.00180872
GO:0098655	cation transmembrane transport	biological_process	localization	2	2841	357	40010	0.00560224	9.71094e-05	0.00183583
GO:0006886	intracellular protein transport	biological_process	localization	30	2841	385	40010	0.0779221	9.96435e-05	0.00186777
GO:0098660	inorganic ion transmembrane transport	biological_process	localization	2	2841	356	40010	0.00561798	0.000100367	0.00186777
GO:0014070	response to organic cyclic compound	biological_process	response to stimulus	19	2841	194	40010	0.0979381	0.000111153	0.00203667
GO:0032553	ribonucleotide binding	molecular_function	binding	186	2841	4242	40010	0.0438472	0.000110879	0.00203667
GO:0017076	purine nucleotide binding	molecular_function	binding	186	2841	4244	40010	0.0438266	0.000113042	0.00205547
GO:0006139	nucleobase-containing compound metabolic process	biological_process	metabolic processcellular process	174	2841	3909	40010	0.0445127	0.00012394	0.00213934
GO:0006879	cellular iron ion homeostasis	biological_process	single-organism processcellular processbiological regulation	7	2841	31	40010	0.225806	0.000121157	0.00213934
GO:0019725	cellular homeostasis	biological_process	single-organism processcellular processbiological regulation	20	2841	212	40010	0.0943396	0.000122378	0.00213934
GO:0051171	regulation of nitrogen compound metabolic process	biological_process	metabolic processregulation of biological processbiological regulation	115	2841	2320	40010	0.049569	0.000123942	0.00213934
GO:0098609	cell-cell adhesion	biological_process	biological adhesion	4	2841	448	40010	0.00892857	0.000119069	0.00213934
GO:0032555	purine ribonucleotide binding	molecular_function	binding	185	2841	4222	40010	0.0438181	0.000120889	0.00213934
GO:0035639	purine ribonucleoside triphosphate binding	molecular_function	binding	184	2841	4195	40010	0.0438617	0.000123163	0.00213934
GO:0001071	nucleic acid binding transcription factor activity	molecular_function	nucleic acid binding transcription factor activity	68	2841	1189	40010	0.0571909	0.000128219	0.00218155
GO:0003700	transcription factor activity, sequence-specific DNA binding	molecular_function	nucleic acid binding transcription factor activity	68	2841	1189	40010	0.0571909	0.000128219	0.00218155
GO:0009719	response to endogenous stimulus	biological_process	response to stimulus	26	2841	320	40010	0.08125	0.000145653	0.00241433
GO:0009725	response to hormone	biological_process	response to stimulus	18	2841	182	40010	0.0989011	0.000145955	0.00241433
GO:0032870	cellular response to hormone stimulus	biological_process	response to stimuluscellular process	18	2841	182	40010	0.0989011	0.000145955	0.00241433
GO:0071495	cellular response to endogenous stimulus	biological_process	response to stimulus	26	2841	320	40010	0.08125	0.000145653	0.00241433
GO:0060255	regulation of macromolecule metabolic process	biological_process	metabolic processregulation of biological processbiological regulation	117	2841	2384	40010	0.0490772	0.000148224	0.00243496
GO:0016514	SWI/SNF complex	cellular_component	organellemacromolecular complexcellcell partorganelle part	6	2841	23	40010	0.26087	0.000160497	0.00261851
GO:0031323	regulation of cellular metabolic process	biological_process	metabolic processregulation of biological processcellular processbiological regulation	116	2841	2366	40010	0.0490279	0.000164333	0.00266286
GO:0046916	cellular transition metal ion homeostasis	biological_process	single-organism processcellular processbiological regulation	7	2841	33	40010	0.212121	0.000182089	0.00293065
GO:0002526	acute inflammatory response	biological_process	response to stimulus	4	2841	9	40010	0.444444	0.00022025	0.00314153
GO:0002673	regulation of acute inflammatory response	biological_process	regulation of biological processresponse to stimulusbiological regulation	4	2841	9	40010	0.444444	0.00022025	0.00314153
GO:0002698	negative regulation of immune effector process	biological_process	immune system processregulation of biological processnegative regulation of biological processbiological regulation	4	2841	9	40010	0.444444	0.00022025	0.00314153
GO:0002920	regulation of humoral immune response	biological_process	immune system processregulation of biological processresponse to stimulusbiological regulation	4	2841	9	40010	0.444444	0.00022025	0.00314153
GO:0002921	negative regulation of humoral immune response	biological_process	immune system processregulation of biological processnegative regulation of biological processresponse to stimulusbiological regulation	4	2841	9	40010	0.444444	0.00022025	0.00314153
GO:0010955	negative regulation of protein processing	biological_process	metabolic processregulation of biological processnegative regulation of biological processcellular processbiological regulation	4	2841	9	40010	0.444444	0.00022025	0.00314153
GO:0030449	regulation of complement activation	biological_process	metabolic processimmune system processregulation of biological processresponse to stimuluspositive regulation of biological processbiological regulation	4	2841	9	40010	0.444444	0.00022025	0.00314153
GO:0044711	single-organism biosynthetic process	biological_process	single-organism processmetabolic process	39	2841	583	40010	0.0668954	0.000218881	0.00314153
GO:0045916	negative regulation of complement activation	biological_process	metabolic processregulation of biological processimmune system processnegative regulation of biological processresponse to stimuluspositive regulation of biological processcellular processbiological regulation	4	2841	9	40010	0.444444	0.00022025	0.00314153
GO:0050777	negative regulation of immune response	biological_process	immune system processregulation of biological processnegative regulation of biological processresponse to stimulusbiological regulation	4	2841	9	40010	0.444444	0.00022025	0.00314153
GO:0070613	regulation of protein processing	biological_process	metabolic processregulation of biological processbiological regulation	4	2841	9	40010	0.444444	0.00022025	0.00314153
GO:0071310	cellular response to organic substance	biological_process	response to stimuluscellular process	30	2841	403	40010	0.0744417	0.000206675	0.00314153
GO:0080090	regulation of primary metabolic process	biological_process	metabolic processregulation of biological processbiological regulation	114	2841	2330	40010	0.048927	0.000201668	0.00314153
GO:0098742	cell-cell adhesion via plasma-membrane adhesion molecules	biological_process	biological adhesion	3	2841	384	40010	0.0078125	0.000200242	0.00314153
GO:1903317	regulation of protein maturation	biological_process	metabolic processregulation of biological processbiological regulation	4	2841	9	40010	0.444444	0.00022025	0.00314153
GO:1903318	negative regulation of protein maturation	biological_process	metabolic processregulation of biological processnegative regulation of biological processbiological regulation	4	2841	9	40010	0.444444	0.00022025	0.00314153
GO:2000258	negative regulation of protein activation cascade	biological_process	metabolic processregulation of biological processnegative regulation of biological processresponse to stimulusbiological regulation	4	2841	9	40010	0.444444	0.00022025	0.00314153
GO:0016787	hydrolase activity	molecular_function	catalytic activity	194	2841	4546	40010	0.0426749	0.000209592	0.00314153
GO:0046912	transferase activity, transferring acyl groups, acyl groups converted into alkyl on transfer	molecular_function	catalytic activity	4	2841	9	40010	0.444444	0.00022025	0.00314153
GO:0045184	establishment of protein localization	biological_process	localization	37	2841	543	40010	0.06814	0.000223118	0.00316349
GO:0008134	transcription factor binding	molecular_function	binding	8	2841	45	40010	0.177778	0.000227729	0.00320976
GO:0097367	carbohydrate derivative binding	molecular_function	binding	189	2841	4409	40010	0.0428669	0.000230434	0.00322879
GO:0030054	cell junction	cellular_component	cell junction	2	2841	329	40010	0.00607903	0.000243177	0.00338741
GO:0007156	homophilic cell adhesion via plasma membrane adhesion molecules	biological_process	biological adhesion	3	2841	377	40010	0.00795756	0.000248221	0.00343757
GO:0016705	oxidoreductase activity, acting on paired donors, with incorporation or reduction of molecular oxygen	molecular_function	catalytic activity	25	2841	314	40010	0.0796178	0.000253377	0.00348869
GO:0042592	homeostatic process	biological_process	biological regulation	24	2841	296	40010	0.0810811	0.000256895	0.00351681
GO:0090544	BAF-type complex	cellular_component	organellemacromolecular complexcellcell partorganelle part	6	2841	25	40010	0.24	0.000260476	0.00354545
GO:0007154	cell communication	biological_process	cellular process	134	2841	5031	40010	0.0266349	0.000263802	0.00357032
GO:0033036	macromolecule localization	biological_process	localization	51	2841	845	40010	0.060355	0.000274833	0.0036986
GO:0016070	RNA metabolic process	biological_process	metabolic processcellular process	137	2841	2966	40010	0.0461902	0.00029359	0.00392883
GO:0015031	protein transport	biological_process	localization	36	2841	532	40010	0.0676692	0.000299282	0.00398263
GO:0006351	transcription, DNA-templated	biological_process	metabolic processcellular process	112	2841	2310	40010	0.0484848	0.000304348	0.00398328
GO:0097659	nucleic acid-templated transcription	biological_process	metabolic processcellular process	112	2841	2310	40010	0.0484848	0.000304348	0.00398328
GO:0005634	nucleus	cellular_component	organellecellcell part	115	2841	2387	40010	0.0481776	0.000302772	0.00398328
GO:0007275	multicellular organism development	biological_process	developmental processsingle-organism processmulticellular organismal process	16	2841	886	40010	0.0180587	0.000319072	0.00415317
GO:0006790	sulfur compound metabolic process	biological_process	metabolic processcellular process	11	2841	86	40010	0.127907	0.000323002	0.00418147
GO:0008299	isoprenoid biosynthetic process	biological_process	single-organism processmetabolic processcellular process	6	2841	26	40010	0.230769	0.000325687	0.00419344
GO:0015833	peptide transport	biological_process	localization	36	2841	535	40010	0.0672897	0.0003288	0.00421077
GO:0044700	single organism signaling	biological_process	single-organism processsignaling	132	2841	4925	40010	0.026802	0.000339006	0.00431825
GO:0098662	inorganic cation transmembrane transport	biological_process	localization	2	2841	318	40010	0.00628931	0.000347503	0.00440294
GO:2000257	regulation of protein activation cascade	biological_process	metabolic processregulation of biological processresponse to stimulusbiological regulation	4	2841	10	40010	0.4	0.000353059	0.00444966
GO:0031326	regulation of cellular biosynthetic process	biological_process	metabolic processregulation of biological processcellular processbiological regulation	106	2841	2170	40010	0.0488479	0.000363714	0.00455982
GO:0034613	cellular protein localization	biological_process	localization	33	2841	478	40010	0.0690377	0.000368605	0.00456769
GO:0070727	cellular macromolecule localization	biological_process	localization	33	2841	478	40010	0.0690377	0.000368605	0.00456769
GO:0005249	voltage-gated potassium channel activity	molecular_function	transporter activity	1	2841	264	40010	0.00378788	0.000370094	0.00456769
GO:0009889	regulation of biosynthetic process	biological_process	metabolic processregulation of biological processbiological regulation	106	2841	2172	40010	0.0488029	0.000373387	0.00458458
GO:0023052	signaling	biological_process	signaling	133	2841	4945	40010	0.0268959	0.000382	0.00464886
GO:0032774	RNA biosynthetic process	biological_process	metabolic processcellular process	112	2841	2328	40010	0.04811	0.000382525	0.00464886
GO:0071705	nitrogen compound transport	biological_process	localization	42	2841	665	40010	0.0631579	0.00038496	0.0046547
GO:0009108	coenzyme biosynthetic process	biological_process	metabolic processcellular process	9	2841	61	40010	0.147541	0.000388465	0.00467335
GO:0008199	ferric iron binding	molecular_function	binding	5	2841	18	40010	0.277778	0.000417972	0.00497804
GO:0016646	oxidoreductase activity, acting on the CH-NH group of donors, NAD or NADP as acceptor	molecular_function	catalytic activity	5	2841	18	40010	0.277778	0.000417972	0.00497804
GO:0005622	intracellular	cellular_component	cellcell part	266	2841	6930	40010	0.0383838	0.000425631	0.00504404
GO:0042886	amide transport	biological_process	localization	36	2841	544	40010	0.0661765	0.000432888	0.00510465
GO:0016684	oxidoreductase activity, acting on peroxide as acceptor	molecular_function	catalytic activity	7	2841	38	40010	0.184211	0.000442775	0.00519307
GO:0022891	substrate-specific transmembrane transporter activity	molecular_function	transporter activity	40	2841	1705	40010	0.0234604	0.000444746	0.00519307
GO:2000112	regulation of cellular macromolecule biosynthetic process	biological_process	metabolic processregulation of biological processcellular processbiological regulation	104	2841	2136	40010	0.0486891	0.00045421	0.0052777
GO:0042221	response to chemical	biological_process	response to stimulus	41	2841	651	40010	0.06298	0.000466357	0.00539254
GO:0008324	cation transmembrane transporter activity	molecular_function	transporter activity	24	2841	1150	40010	0.0208696	0.000474491	0.00546008
GO:0071702	organic substance transport	biological_process	localization	53	2841	914	40010	0.0579869	0.000484935	0.00555343
GO:0022843	voltage-gated cation channel activity	molecular_function	transporter activity	3	2841	354	40010	0.00847458	0.000499127	0.00568862
GO:0000153	cytoplasmic ubiquitin ligase complex	cellular_component	macromolecular complexcellcell part	3	2841	5	40010	0.6	0.00051518	0.00570771
GO:0000835	ER ubiquitin ligase complex	cellular_component	organellemacromolecular complexmembranecellmembrane partcell partorganelle part	3	2841	5	40010	0.6	0.00051518	0.00570771
GO:0000836	Hrd1p ubiquitin ligase complex	cellular_component	organellemacromolecular complexmembranecellmembrane partcell partorganelle part	3	2841	5	40010	0.6	0.00051518	0.00570771
GO:0005577	fibrinogen complex	cellular_component	macromolecular complexextracellular region partextracellular region	3	2841	5	40010	0.6	0.00051518	0.00570771
GO:0004145	diamine N-acetyltransferase activity	molecular_function	catalytic activity	3	2841	5	40010	0.6	0.00051518	0.00570771
GO:0015245	fatty acid transporter activity	molecular_function	transporter activity	3	2841	5	40010	0.6	0.00051518	0.00570771
GO:0010556	regulation of macromolecule biosynthetic process	biological_process	metabolic processregulation of biological processbiological regulation	104	2841	2147	40010	0.0484397	0.000523019	0.00576774
GO:1901564	organonitrogen compound metabolic process	biological_process	metabolic process	220	2841	5460	40010	0.040293	0.000526647	0.00578098
GO:0070566	adenylyltransferase activity	molecular_function	catalytic activity	4	2841	11	40010	0.363636	0.00053361	0.00583055
GO:0050660	flavin adenine dinucleotide binding	molecular_function	binding	10	2841	78	40010	0.128205	0.000574602	0.00624978
GO:0070887	cellular response to chemical stimulus	biological_process	response to stimuluscellular process	30	2841	432	40010	0.0694444	0.000586293	0.00634796
GO:0006826	iron ion transport	biological_process	localization	6	2841	29	40010	0.206897	0.000597888	0.00641518
GO:0008536	Ran GTPase binding	molecular_function	binding	6	2841	29	40010	0.206897	0.000597888	0.00641518
GO:0055072	iron ion homeostasis	biological_process	biological regulation	7	2841	40	40010	0.175	0.000605108	0.00646353
GO:0051188	cofactor biosynthetic process	biological_process	metabolic processcellular process	11	2841	93	40010	0.11828	0.00061313	0.00651998
GO:0044712	single-organism catabolic process	biological_process	single-organism processmetabolic process	22	2841	280	40010	0.0785714	0.000646123	0.00684029
GO:0090407	organophosphate biosynthetic process	biological_process	metabolic processcellular process	24	2841	319	40010	0.0752351	0.000682858	0.0071972
GO:0030001	metal ion transport	biological_process	localization	15	2841	809	40010	0.0185414	0.000710399	0.0074545
GO:0043094	cellular metabolic compound salvage	biological_process	metabolic processcellular process	6	2841	30	40010	0.2	0.00071882	0.00750978
GO:0090304	nucleic acid metabolic process	biological_process	metabolic processcellular process	151	2841	3444	40010	0.0438444	0.000733585	0.00763056
GO:0015075	ion transmembrane transporter activity	molecular_function	transporter activity	40	2841	1667	40010	0.0239952	0.000738758	0.00765097
GO:0007165	signal transduction	biological_process	single-organism processregulation of biological processresponse to stimulussignalingcellular processbiological regulation	130	2841	4738	40010	0.0274377	0.00077805	0.00792015
GO:0008104	protein localization	biological_process	localization	39	2841	628	40010	0.0621019	0.000777967	0.00792015
GO:0005911	cell-cell junction	cellular_component	cell junction	2	2841	293	40010	0.00682594	0.000775361	0.00792015
GO:0031010	ISWI-type complex	cellular_component	organellemacromolecular complexcellcell partorganelle part	4	2841	12	40010	0.333333	0.000769837	0.00792015
GO:0006355	regulation of transcription, DNA-templated	biological_process	metabolic processregulation of biological processcellular processbiological regulation	99	2841	2056	40010	0.0481518	0.000831411	0.00835621
GO:1903506	regulation of nucleic acid-templated transcription	biological_process	metabolic processregulation of biological processcellular processbiological regulation	99	2841	2056	40010	0.0481518	0.000831411	0.00835621
GO:2001141	regulation of RNA biosynthetic process	biological_process	metabolic processregulation of biological processcellular processbiological regulation	99	2841	2056	40010	0.0481518	0.000831411	0.00835621
GO:0051716	cellular response to stimulus	biological_process	response to stimuluscellular process	141	2841	5112	40010	0.0275822	0.000883013	0.00883755
GO:0009059	macromolecule biosynthetic process	biological_process	metabolic process	144	2841	3270	40010	0.0440367	0.000899582	0.00885456
GO:0034645	cellular macromolecule biosynthetic process	biological_process	metabolic processcellular process	143	2841	3242	40010	0.0441086	0.000899134	0.00885456
GO:0048878	chemical homeostasis	biological_process	biological regulation	14	2841	145	40010	0.0965517	0.000889801	0.00885456
GO:0051252	regulation of RNA metabolic process	biological_process	metabolic processregulation of biological processcellular processbiological regulation	100	2841	2088	40010	0.0478927	0.000898095	0.00885456
GO:0003682	chromatin binding	molecular_function	binding	9	2841	69	40010	0.130435	0.000929984	0.00911614
GO:0009056	catabolic process	biological_process	metabolic process	38	2841	614	40010	0.0618893	0.000939675	0.00917339
GO:0006222	UMP biosynthetic process	biological_process	single-organism processmetabolic processcellular process	3	2841	6	40010	0.5	0.000990989	0.00922085
GO:0006238	CMP salvage	biological_process	single-organism processmetabolic processcellular process	3	2841	6	40010	0.5	0.000990989	0.00922085
GO:0008655	pyrimidine-containing compound salvage	biological_process	metabolic processcellular process	3	2841	6	40010	0.5	0.000990989	0.00922085
GO:0009173	pyrimidine ribonucleoside monophosphate metabolic process	biological_process	single-organism processmetabolic processcellular process	3	2841	6	40010	0.5	0.000990989	0.00922085
GO:0009174	pyrimidine ribonucleoside monophosphate biosynthetic process	biological_process	single-organism processmetabolic processcellular process	3	2841	6	40010	0.5	0.000990989	0.00922085
GO:0009224	CMP biosynthetic process	biological_process	single-organism processmetabolic processcellular process	3	2841	6	40010	0.5	0.000990989	0.00922085
GO:0010138	pyrimidine ribonucleotide salvage	biological_process	single-organism processmetabolic processcellular process	3	2841	6	40010	0.5	0.000990989	0.00922085
GO:0032262	pyrimidine nucleotide salvage	biological_process	single-organism processmetabolic processcellular process	3	2841	6	40010	0.5	0.000990989	0.00922085
GO:0043097	pyrimidine nucleoside salvage	biological_process	single-organism processmetabolic processcellular process	3	2841	6	40010	0.5	0.000990989	0.00922085
GO:0044206	UMP salvage	biological_process	single-organism processmetabolic processcellular process	3	2841	6	40010	0.5	0.000990989	0.00922085
GO:0046035	CMP metabolic process	biological_process	single-organism processmetabolic processcellular process	3	2841	6	40010	0.5	0.000990989	0.00922085
GO:0046049	UMP metabolic process	biological_process	single-organism processmetabolic processcellular process	3	2841	6	40010	0.5	0.000990989	0.00922085
GO:0032502	developmental process	biological_process	developmental process	22	2841	1036	40010	0.0212355	0.000996962	0.00924032
GO:0048731	system development	biological_process	developmental processsingle-organism processmulticellular organismal process	12	2841	681	40010	0.0176211	0.00104798	0.00967549
GO:0016645	oxidoreductase activity, acting on the CH-NH group of donors	molecular_function	catalytic activity	5	2841	22	40010	0.227273	0.00109934	0.0101105
GO:0005783	endoplasmic reticulum	cellular_component	organellecellcell part	19	2841	237	40010	0.0801688	0.00111683	0.0102319
GO:0007010	cytoskeleton organization	biological_process	cellular processcellular component organization or biogenesis	16	2841	820	40010	0.0195122	0.00113309	0.0103016
GO:1901575	organic substance catabolic process	biological_process	metabolic process	33	2841	515	40010	0.0640777	0.00112938	0.0103016
GO:0043229	intracellular organelle	cellular_component	organellecellcell part	199	2841	4922	40010	0.0404307	0.00116561	0.010557
GO:0048856	anatomical structure development	biological_process	developmental process	20	2841	957	40010	0.0208986	0.0011802	0.0106486
GO:0072593	reactive oxygen species metabolic process	biological_process	metabolic processcellular process	6	2841	33	40010	0.181818	0.00119301	0.0107236
GO:0044763	single-organism cellular process	biological_process	single-organism processcellular process	197	2841	4870	40010	0.0404517	0.00124332	0.0111337
GO:0044767	single-organism developmental process	biological_process	developmental processsingle-organism process	22	2841	1022	40010	0.0215264	0.00125369	0.0111847
GO:0019219	regulation of nucleobase-containing compound metabolic process	biological_process	metabolic processregulation of biological processcellular processbiological regulation	100	2841	2121	40010	0.0471476	0.00132094	0.0117406
GO:0032269	negative regulation of cellular protein metabolic process	biological_process	metabolic processregulation of biological processnegative regulation of biological processcellular processbiological regulation	9	2841	73	40010	0.123288	0.00136358	0.0119854
GO:0044282	small molecule catabolic process	biological_process	single-organism processmetabolic process	9	2841	73	40010	0.123288	0.00136358	0.0119854
GO:0051248	negative regulation of protein metabolic process	biological_process	metabolic processregulation of biological processnegative regulation of biological processbiological regulation	9	2841	73	40010	0.123288	0.00136358	0.0119854
GO:0055076	transition metal ion homeostasis	biological_process	biological regulation	7	2841	46	40010	0.152174	0.00137543	0.0120451
GO:0002697	regulation of immune effector process	biological_process	immune system processregulation of biological processbiological regulation	4	2841	14	40010	0.285714	0.00144011	0.0121971
GO:0006516	glycoprotein catabolic process	biological_process	metabolic processcellular process	2	2841	2	40010	1	0.00145936	0.0121971
GO:0008216	spermidine metabolic process	biological_process	metabolic processcellular process	2	2841	2	40010	1	0.00145936	0.0121971
GO:0008295	spermidine biosynthetic process	biological_process	metabolic processcellular process	2	2841	2	40010	1	0.00145936	0.0121971
GO:0030325	adrenal gland development	biological_process	developmental processsingle-organism processmulticellular organismal process	2	2841	2	40010	1	0.00145936	0.0121971
GO:0046475	glycerophospholipid catabolic process	biological_process	single-organism processmetabolic processcellular process	2	2841	2	40010	1	0.00145936	0.0121971
GO:0046503	glycerolipid catabolic process	biological_process	single-organism processmetabolic processcellular process	2	2841	2	40010	1	0.00145936	0.0121971
GO:0048732	gland development	biological_process	developmental processsingle-organism processmulticellular organismal process	2	2841	2	40010	1	0.00145936	0.0121971
GO:0004014	adenosylmethionine decarboxylase activity	molecular_function	catalytic activity	2	2841	2	40010	1	0.00145936	0.0121971
GO:0004096	catalase activity	molecular_function	antioxidant activitycatalytic activity	2	2841	2	40010	1	0.00145936	0.0121971
GO:0004421	hydroxymethylglutaryl-CoA synthase activity	molecular_function	catalytic activity	2	2841	2	40010	1	0.00145936	0.0121971
GO:0031704	apelin receptor binding	molecular_function	binding	2	2841	2	40010	1	0.00145936	0.0121971
GO:0047389	glycerophosphocholine phosphodiesterase activity	molecular_function	catalytic activity	2	2841	2	40010	1	0.00145936	0.0121971
GO:0006066	alcohol metabolic process	biological_process	single-organism processmetabolic process	8	2841	60	40010	0.133333	0.00150792	0.012559
GO:0016741	transferase activity, transferring one-carbon groups	molecular_function	catalytic activity	23	2841	321	40010	0.0716511	0.00152074	0.0126216
GO:1901617	organic hydroxy compound biosynthetic process	biological_process	metabolic process	7	2841	47	40010	0.148936	0.00155444	0.0128565
GO:0043226	organelle	cellular_component	organelle	199	2841	4968	40010	0.0400564	0.0015695	0.0129362
GO:0044432	endoplasmic reticulum part	cellular_component	organellecellcell partorganelle part	13	2841	138	40010	0.0942029	0.00160556	0.0131877
GO:0009129	pyrimidine nucleoside monophosphate metabolic process	biological_process	single-organism processmetabolic processcellular process	3	2841	7	40010	0.428571	0.00166797	0.0133774
GO:0009130	pyrimidine nucleoside monophosphate biosynthetic process	biological_process	single-organism processmetabolic processcellular process	3	2841	7	40010	0.428571	0.00166797	0.0133774
GO:0030433	ubiquitin-dependent ERAD pathway	biological_process	single-organism processmetabolic processresponse to stimuluscellular process	3	2841	7	40010	0.428571	0.00166797	0.0133774
GO:0036503	ERAD pathway	biological_process	single-organism processmetabolic processresponse to stimuluscellular process	3	2841	7	40010	0.428571	0.00166797	0.0133774
GO:0046164	alcohol catabolic process	biological_process	single-organism processmetabolic process	3	2841	7	40010	0.428571	0.00166797	0.0133774
GO:1901616	organic hydroxy compound catabolic process	biological_process	metabolic process	3	2841	7	40010	0.428571	0.00166797	0.0133774
GO:0042978	ornithine decarboxylase activator activity	molecular_function	molecular function regulator	3	2841	7	40010	0.428571	0.00166797	0.0133774
GO:0044283	small molecule biosynthetic process	biological_process	single-organism processmetabolic process	14	2841	156	40010	0.0897436	0.00169398	0.0134827
GO:1901361	organic cyclic compound catabolic process	biological_process	metabolic process	11	2841	106	40010	0.103774	0.00168692	0.0134827
GO:0004857	enzyme inhibitor activity	molecular_function	molecular function regulator	21	2841	285	40010	0.0736842	0.00169808	0.0134827
GO:0004222	metalloendopeptidase activity	molecular_function	catalytic activity	3	2841	312	40010	0.00961538	0.00172946	0.0136863
GO:0016874	ligase activity	molecular_function	catalytic activity	17	2841	211	40010	0.0805687	0.00181336	0.0143027
GO:0002474	antigen processing and presentation of peptide antigen via MHC class I	biological_process	immune system process	4	2841	15	40010	0.266667	0.00188876	0.0145981
GO:0002483	antigen processing and presentation of endogenous peptide antigen	biological_process	immune system process	4	2841	15	40010	0.266667	0.00188876	0.0145981
GO:0019883	antigen processing and presentation of endogenous antigen	biological_process	immune system process	4	2841	15	40010	0.266667	0.00188876	0.0145981
GO:0019885	antigen processing and presentation of endogenous peptide antigen via MHC class I	biological_process	immune system process	4	2841	15	40010	0.266667	0.00188876	0.0145981
GO:0048002	antigen processing and presentation of peptide antigen	biological_process	immune system process	4	2841	15	40010	0.266667	0.00188876	0.0145981
GO:0005789	endoplasmic reticulum membrane	cellular_component	organellemembranecellmembrane partcell partorganelle part	12	2841	124	40010	0.0967742	0.00189371	0.0145981
GO:0098827	endoplasmic reticulum subcompartment	cellular_component	organellecellcell partorganelle part	12	2841	124	40010	0.0967742	0.00189371	0.0145981
GO:0050727	regulation of inflammatory response	biological_process	regulation of biological processresponse to stimulusbiological regulation	5	2841	25	40010	0.2	0.00197341	0.0151635
GO:0019842	vitamin binding	molecular_function	binding	14	2841	159	40010	0.0880503	0.00199174	0.015255
GO:0032501	multicellular organismal process	biological_process	multicellular organismal process	36	2841	1454	40010	0.0247593	0.00206237	0.0156951
GO:0055082	cellular chemical homeostasis	biological_process	single-organism processcellular processbiological regulation	10	2841	93	40010	0.107527	0.00205911	0.0156951
GO:0006720	isoprenoid metabolic process	biological_process	single-organism processmetabolic processcellular process	6	2841	37	40010	0.162162	0.00214303	0.016257
GO:0044877	macromolecular complex binding	molecular_function	binding	27	2841	413	40010	0.0653753	0.00217253	0.0164285
GO:0016746	transferase activity, transferring acyl groups	molecular_function	catalytic activity	22	2841	313	40010	0.0702875	0.0022924	0.01728
GO:0000041	transition metal ion transport	biological_process	localization	6	2841	38	40010	0.157895	0.00244769	0.0181041
GO:0002683	negative regulation of immune system process	biological_process	immune system processregulation of biological processnegative regulation of biological processbiological regulation	4	2841	16	40010	0.25	0.00242215	0.0181041
GO:0008610	lipid biosynthetic process	biological_process	single-organism processmetabolic process	15	2841	181	40010	0.0828729	0.00245492	0.0181041
GO:0019751	polyol metabolic process	biological_process	single-organism processmetabolic process	6	2841	38	40010	0.157895	0.00244769	0.0181041
GO:0072330	monocarboxylic acid biosynthetic process	biological_process	single-organism processmetabolic processcellular process	7	2841	51	40010	0.137255	0.00244902	0.0181041
GO:0072528	pyrimidine-containing compound biosynthetic process	biological_process	metabolic processcellular process	6	2841	38	40010	0.157895	0.00244769	0.0181041
GO:0004075	biotin carboxylase activity	molecular_function	catalytic activity	4	2841	16	40010	0.25	0.00242215	0.0181041
GO:0052547	regulation of peptidase activity	biological_process	metabolic processregulation of biological processbiological regulation	3	2841	8	40010	0.375	0.00256678	0.0185838
GO:0052548	regulation of endopeptidase activity	biological_process	metabolic processregulation of biological processbiological regulation	3	2841	8	40010	0.375	0.00256678	0.0185838
GO:0042175	nuclear outer membrane-endoplasmic reticulum membrane network	cellular_component	membranecellcell part	12	2841	129	40010	0.0930233	0.00256173	0.0185838
GO:0004467	long-chain fatty acid-CoA ligase activity	molecular_function	catalytic activity	3	2841	8	40010	0.375	0.00256678	0.0185838
GO:0015645	fatty acid ligase activity	molecular_function	catalytic activity	3	2841	8	40010	0.375	0.00256678	0.0185838
GO:0031957	very long-chain fatty acid-CoA ligase activity	molecular_function	catalytic activity	3	2841	8	40010	0.375	0.00256678	0.0185838
GO:0046907	intracellular transport	biological_process	localization	36	2841	614	40010	0.0586319	0.00263858	0.0190457
GO:0019637	organophosphate metabolic process	biological_process	metabolic processcellular process	38	2841	659	40010	0.0576631	0.00266836	0.0192025
GO:0046434	organophosphate catabolic process	biological_process	metabolic processcellular process	8	2841	66	40010	0.121212	0.00268032	0.0192305
GO:0050801	ion homeostasis	biological_process	biological regulation	10	2841	97	40010	0.103093	0.00274368	0.0195088
GO:0055080	cation homeostasis	biological_process	biological regulation	10	2841	97	40010	0.103093	0.00274368	0.0195088
GO:0098771	inorganic ion homeostasis	biological_process	biological regulation	10	2841	97	40010	0.103093	0.00274368	0.0195088
GO:0009063	cellular amino acid catabolic process	biological_process	single-organism processmetabolic processcellular process	6	2841	39	40010	0.153846	0.00278228	0.0197244
GO:0051172	negative regulation of nitrogen compound metabolic process	biological_process	metabolic processregulation of biological processnegative regulation of biological processbiological regulation	15	2841	184	40010	0.0815217	0.00282445	0.0199639
GO:0010629	negative regulation of gene expression	biological_process	metabolic processregulation of biological processnegative regulation of biological processbiological regulation	14	2841	166	40010	0.0843373	0.00284657	0.0200607
GO:0006873	cellular ion homeostasis	biological_process	single-organism processcellular processbiological regulation	7	2841	53	40010	0.132075	0.0030165	0.0210712
GO:0006875	cellular metal ion homeostasis	biological_process	single-organism processcellular processbiological regulation	7	2841	53	40010	0.132075	0.0030165	0.0210712
GO:0030003	cellular cation homeostasis	biological_process	single-organism processcellular processbiological regulation	7	2841	53	40010	0.132075	0.0030165	0.0210712
GO:0070403	NAD+ binding	molecular_function	binding	4	2841	17	40010	0.235294	0.00304643	0.0212181
GO:0044427	chromosomal part	cellular_component	organellecellcell partorganelle part	10	2841	554	40010	0.0180505	0.00322719	0.0224116
GO:0006006	glucose metabolic process	biological_process	single-organism processmetabolic process	5	2841	28	40010	0.178571	0.00324797	0.0224251
GO:0032958	inositol phosphate biosynthetic process	biological_process	single-organism processmetabolic processcellular process	5	2841	28	40010	0.178571	0.00324797	0.0224251
GO:0010605	negative regulation of macromolecule metabolic process	biological_process	metabolic processregulation of biological processnegative regulation of biological processbiological regulation	16	2841	206	40010	0.0776699	0.00327874	0.0225721
GO:0065007	biological regulation	biological_process	biological regulation	293	2841	8315	40010	0.0352375	0.00335105	0.0230035
GO:0032268	regulation of cellular protein metabolic process	biological_process	metabolic processregulation of biological processcellular processbiological regulation	15	2841	188	40010	0.0797872	0.00338244	0.0231522
GO:0019318	hexose metabolic process	biological_process	single-organism processmetabolic process	8	2841	69	40010	0.115942	0.00347222	0.0236986
GO:0006979	response to oxidative stress	biological_process	response to stimulus	6	2841	41	40010	0.146341	0.00354723	0.0240726
GO:0008168	methyltransferase activity	molecular_function	catalytic activity	21	2841	306	40010	0.0686275	0.00353748	0.0240726
GO:0030170	pyridoxal phosphate binding	molecular_function	binding	9	2841	85	40010	0.105882	0.0036266	0.0244718
GO:0070279	vitamin B6 binding	molecular_function	binding	9	2841	85	40010	0.105882	0.0036266	0.0244718
GO:0043174	nucleoside salvage	biological_process	single-organism processmetabolic processcellular process	3	2841	9	40010	0.333333	0.00370307	0.0247773
GO:0004367	glycerol-3-phosphate dehydrogenase [NAD+] activity	molecular_function	catalytic activity	3	2841	9	40010	0.333333	0.00370307	0.0247773
GO:0004616	phosphogluconate dehydrogenase (decarboxylating) activity	molecular_function	catalytic activity	3	2841	9	40010	0.333333	0.00370307	0.0247773
GO:0000096	sulfur amino acid metabolic process	biological_process	single-organism processmetabolic processcellular process	4	2841	18	40010	0.222222	0.00376723	0.0249763
GO:0006220	pyrimidine nucleotide metabolic process	biological_process	single-organism processmetabolic processcellular process	5	2841	29	40010	0.172414	0.00377475	0.0249763
GO:0006221	pyrimidine nucleotide biosynthetic process	biological_process	single-organism processmetabolic processcellular process	5	2841	29	40010	0.172414	0.00377475	0.0249763
GO:0046173	polyol biosynthetic process	biological_process	single-organism processmetabolic process	5	2841	29	40010	0.172414	0.00377475	0.0249763
GO:0072527	pyrimidine-containing compound metabolic process	biological_process	metabolic processcellular process	6	2841	42	40010	0.142857	0.00398044	0.0262643
GO:0031324	negative regulation of cellular metabolic process	biological_process	metabolic processregulation of biological processnegative regulation of biological processcellular processbiological regulation	15	2841	192	40010	0.078125	0.0040211	0.0264593
GO:0008234	cysteine-type peptidase activity	molecular_function	catalytic activity	23	2841	352	40010	0.0653409	0.00411493	0.0270021
GO:0016757	transferase activity, transferring glycosyl groups	molecular_function	catalytic activity	13	2841	645	40010	0.020155	0.00414044	0.0270949
GO:0004489	methylenetetrahydrofolate reductase (NAD(P)H) activity	molecular_function	catalytic activity	2	2841	3	40010	0.666667	0.00421077	0.0273298
GO:0008434	calcitriol receptor activity	molecular_function	molecular transducer activitysignal transducer activitynucleic acid binding transcription factor activity	2	2841	3	40010	0.666667	0.00421077	0.0273298
GO:0030284	estrogen receptor activity	molecular_function	molecular transducer activitysignal transducer activity	2	2841	3	40010	0.666667	0.00421077	0.0273298
GO:0090066	regulation of anatomical structure size	biological_process	biological regulation	2	2841	238	40010	0.00840336	0.00429569	0.0277696
GO:0005102	receptor binding	molecular_function	binding	21	2841	909	40010	0.0231023	0.00430184	0.0277696
GO:0044272	sulfur compound biosynthetic process	biological_process	metabolic processcellular process	5	2841	30	40010	0.166667	0.00435673	0.0280479
GO:0051186	cofactor metabolic process	biological_process	metabolic processcellular process	15	2841	194	40010	0.0773196	0.00437273	0.0280751
GO:0055065	metal ion homeostasis	biological_process	biological regulation	8	2841	73	40010	0.109589	0.00477779	0.0305113
GO:0016887	ATPase activity	molecular_function	catalytic activity	26	2841	421	40010	0.0617577	0.00477159	0.0305113
GO:0044707	single-multicellular organism process	biological_process	single-organism processmulticellular organismal process	26	2841	1061	40010	0.0245052	0.00494888	0.0314415
GO:0048523	negative regulation of cellular process	biological_process	regulation of biological processnegative regulation of biological processcellular processbiological regulation	31	2841	532	40010	0.0582707	0.00494986	0.0314415
GO:0046165	alcohol biosynthetic process	biological_process	single-organism processmetabolic process	5	2841	31	40010	0.16129	0.00499621	0.0315675
GO:0050661	NADP binding	molecular_function	binding	5	2841	31	40010	0.16129	0.00499621	0.0315675
GO:0006811	ion transport	biological_process	localization	49	2841	1791	40010	0.027359	0.0050274	0.0316806
GO:0046168	glycerol-3-phosphate catabolic process	biological_process	metabolic processcellular process	3	2841	10	40010	0.3	0.00508799	0.0317267
GO:0004345	glucose-6-phosphate dehydrogenase activity	molecular_function	catalytic activity	3	2841	10	40010	0.3	0.00508799	0.0317267
GO:0004800	thyroxine 5'-deiodinase activity	molecular_function	catalytic activity	3	2841	10	40010	0.3	0.00508799	0.0317267
GO:0008073	ornithine decarboxylase inhibitor activity	molecular_function	molecular function regulator	3	2841	10	40010	0.3	0.00508799	0.0317267
GO:0080134	regulation of response to stress	biological_process	regulation of biological processresponse to stimulusbiological regulation	8	2841	74	40010	0.108108	0.00515258	0.0319621
GO:0005201	extracellular matrix structural constituent	molecular_function	structural molecule activity	8	2841	74	40010	0.108108	0.00515258	0.0319621
GO:0005244	voltage-gated ion channel activity	molecular_function	transporter activity	7	2841	424	40010	0.0165094	0.005235	0.0323051
GO:0022832	voltage-gated channel activity	molecular_function	transporter activity	7	2841	424	40010	0.0165094	0.005235	0.0323051
GO:0016779	nucleotidyltransferase activity	molecular_function	catalytic activity	13	2841	161	40010	0.0807453	0.0053134	0.0327042
GO:0022892	substrate-specific transporter activity	molecular_function	transporter activity	52	2841	1877	40010	0.0277038	0.00546407	0.0335449
GO:0005996	monosaccharide metabolic process	biological_process	single-organism processmetabolic process	8	2841	75	40010	0.106667	0.00554781	0.0339714
GO:0051246	regulation of protein metabolic process	biological_process	metabolic processregulation of biological processbiological regulation	15	2841	200	40010	0.075	0.00556635	0.0339976
GO:0045454	cell redox homeostasis	biological_process	single-organism processregulation of biological processcellular processbiological regulation	10	2841	109	40010	0.0917431	0.00583447	0.0354578
GO:0005694	chromosome	cellular_component	organellecellcell part	12	2841	592	40010	0.0202703	0.00583521	0.0354578
GO:0022857	transmembrane transporter activity	molecular_function	transporter activity	59	2841	2089	40010	0.0282432	0.00592098	0.0358875
GO:0008135	translation factor activity, RNA binding	molecular_function	binding	11	2841	127	40010	0.0866142	0.00596959	0.0360903
GO:0007268	chemical synaptic transmission	biological_process	single-organism processsignalingcellular process	1	2841	181	40010	0.00552486	0.006324	0.0378487
GO:0098916	anterograde trans-synaptic signaling	biological_process	single-organism processsignalingcellular process	1	2841	181	40010	0.00552486	0.006324	0.0378487
GO:0099536	synaptic signaling	biological_process	single-organism processsignalingcellular process	1	2841	181	40010	0.00552486	0.006324	0.0378487
GO:0099537	trans-synaptic signaling	biological_process	single-organism processsignalingcellular process	1	2841	181	40010	0.00552486	0.006324	0.0378487
GO:1901615	organic hydroxy compound metabolic process	biological_process	metabolic process	8	2841	77	40010	0.103896	0.00640161	0.0382171
GO:0043647	inositol phosphate metabolic process	biological_process	single-organism processmetabolic processcellular process	5	2841	33	40010	0.151515	0.00645604	0.0382544
GO:0005730	nucleolus	cellular_component	organellemembrane-enclosed lumencellcell partorganelle part	5	2841	33	40010	0.151515	0.00645604	0.0382544
GO:0016877	ligase activity, forming carbon-sulfur bonds	molecular_function	catalytic activity	5	2841	33	40010	0.151515	0.00645604	0.0382544
GO:0044248	cellular catabolic process	biological_process	metabolic processcellular process	27	2841	456	40010	0.0592105	0.00653103	0.0386028
GO:0044270	cellular nitrogen compound catabolic process	biological_process	metabolic processcellular process	9	2841	94	40010	0.0957447	0.00660304	0.0389318
GO:0004488	methylenetetrahydrofolate dehydrogenase (NADP+) activity	molecular_function	catalytic activity	3	2841	11	40010	0.272727	0.0067287	0.0393803
GO:0005518	collagen binding	molecular_function	binding	3	2841	11	40010	0.272727	0.0067287	0.0393803
GO:0016778	diphosphotransferase activity	molecular_function	catalytic activity	3	2841	11	40010	0.272727	0.0067287	0.0393803
GO:0005737	cytoplasm	cellular_component	cellcell part	93	2841	2107	40010	0.0441386	0.00699268	0.0408249
GO:0019439	aromatic compound catabolic process	biological_process	metabolic processcellular process	9	2841	95	40010	0.0947368	0.00701596	0.0408607
GO:0051649	establishment of localization in cell	biological_process	localization	36	2841	664	40010	0.0542169	0.00704162	0.0409101
GO:0005509	calcium ion binding	molecular_function	binding	40	2841	1471	40010	0.0271924	0.00719828	0.0417185
GO:0072594	establishment of protein localization to organelle	biological_process	localization	8	2841	79	40010	0.101266	0.00734307	0.0424544
GO:0033365	protein localization to organelle	biological_process	localization	9	2841	96	40010	0.09375	0.00744661	0.0429487
GO:0043565	sequence-specific DNA binding	molecular_function	binding	28	2841	485	40010	0.057732	0.00756177	0.0435076
GO:0006597	spermine biosynthetic process	biological_process	metabolic processcellular process	2	2841	4	40010	0.5	0.00809974	0.0440248
GO:0006793	phosphorus metabolic process	biological_process	metabolic processcellular process	112	2841	2647	40010	0.0423121	0.0078847	0.0440248
GO:0006796	phosphate-containing compound metabolic process	biological_process	metabolic processcellular process	112	2841	2646	40010	0.042328	0.00783181	0.0440248
GO:0006801	superoxide metabolic process	biological_process	metabolic processcellular process	4	2841	22	40010	0.181818	0.00770657	0.0440248
GO:0006919	activation of cysteine-type endopeptidase activity involved in apoptotic process	biological_process	single-organism processmetabolic processregulation of biological processcellular processpositive regulation of biological processbiological regulation	2	2841	4	40010	0.5	0.00809974	0.0440248
GO:0007399	nervous system development	biological_process	developmental processsingle-organism processmulticellular organismal process	7	2841	405	40010	0.017284	0.00788275	0.0440248
GO:0008215	spermine metabolic process	biological_process	metabolic processcellular process	2	2841	4	40010	0.5	0.00809974	0.0440248
GO:0009892	negative regulation of metabolic process	biological_process	metabolic processregulation of biological processnegative regulation of biological processbiological regulation	16	2841	229	40010	0.069869	0.00777728	0.0440248
GO:0010950	positive regulation of endopeptidase activity	biological_process	metabolic processregulation of biological processcellular processpositive regulation of biological processbiological regulation	2	2841	4	40010	0.5	0.00809974	0.0440248
GO:0010952	positive regulation of peptidase activity	biological_process	metabolic processregulation of biological processcellular processpositive regulation of biological processbiological regulation	2	2841	4	40010	0.5	0.00809974	0.0440248
GO:0043280	positive regulation of cysteine-type endopeptidase activity involved in apoptotic process	biological_process	single-organism processmetabolic processregulation of biological processcellular processpositive regulation of biological processbiological regulation	2	2841	4	40010	0.5	0.00809974	0.0440248
GO:0045862	positive regulation of proteolysis	biological_process	metabolic processregulation of biological processcellular processpositive regulation of biological processbiological regulation	2	2841	4	40010	0.5	0.00809974	0.0440248
GO:0050896	response to stimulus	biological_process	response to stimulus	172	2841	5780	40010	0.0297578	0.00811372	0.0440248
GO:0055001	muscle cell development	biological_process	developmental processsingle-organism processcellular process	4	2841	22	40010	0.181818	0.00770657	0.0440248
GO:2001056	positive regulation of cysteine-type endopeptidase activity	biological_process	metabolic processregulation of biological processcellular processpositive regulation of biological processbiological regulation	2	2841	4	40010	0.5	0.00809974	0.0440248
GO:0032993	protein-DNA complex	cellular_component	macromolecular complex	7	2841	405	40010	0.017284	0.00788275	0.0440248
GO:0044815	DNA packaging complex	cellular_component	macromolecular complex	7	2841	404	40010	0.0173267	0.0080511	0.0440248
GO:0003756	protein disulfide isomerase activity	molecular_function	catalytic activity	2	2841	4	40010	0.5	0.00809974	0.0440248
GO:0004559	alpha-mannosidase activity	molecular_function	catalytic activity	6	2841	49	40010	0.122449	0.00808034	0.0440248
GO:0004611	phosphoenolpyruvate carboxykinase activity	molecular_function	catalytic activity	2	2841	4	40010	0.5	0.00809974	0.0440248
GO:0015923	mannosidase activity	molecular_function	catalytic activity	6	2841	49	40010	0.122449	0.00808034	0.0440248
GO:0016864	intramolecular oxidoreductase activity, transposing S-S bonds	molecular_function	catalytic activity	2	2841	4	40010	0.5	0.00809974	0.0440248
GO:0072509	divalent inorganic cation transmembrane transporter activity	molecular_function	transporter activity	2	2841	217	40010	0.00921659	0.00805256	0.0440248
GO:0097153	cysteine-type endopeptidase activity involved in apoptotic process	molecular_function	catalytic activity	2	2841	4	40010	0.5	0.00809974	0.0440248
GO:0097200	cysteine-type endopeptidase activity involved in execution phase of apoptosis	molecular_function	catalytic activity	2	2841	4	40010	0.5	0.00809974	0.0440248
GO:0006520	cellular amino acid metabolic process	biological_process	single-organism processmetabolic processcellular process	16	2841	231	40010	0.0692641	0.00831129	0.0449943
GO:0046700	heterocycle catabolic process	biological_process	metabolic processcellular process	9	2841	98	40010	0.0918367	0.00836225	0.0451675
GO:0055088	lipid homeostasis	biological_process	biological regulation	3	2841	12	40010	0.25	0.00862885	0.0459819
GO:0000786	nucleosome	cellular_component	organellemacromolecular complexcellcell partorganelle part	7	2841	401	40010	0.0174564	0.00857583	0.0459819
GO:0009331	glycerol-3-phosphate dehydrogenase complex	cellular_component	macromolecular complexcellcell part	3	2841	12	40010	0.25	0.00862885	0.0459819
GO:0043228	non-membrane-bounded organelle	cellular_component	organelle	57	2841	1981	40010	0.0287733	0.0085563	0.0459819
GO:0043232	intracellular non-membrane-bounded organelle	cellular_component	organellecellcell part	57	2841	1981	40010	0.0287733	0.0085563	0.0459819
GO:0051920	peroxiredoxin activity	molecular_function	antioxidant activitycatalytic activity	3	2841	12	40010	0.25	0.00862885	0.0459819
GO:1901566	organonitrogen compound biosynthetic process	biological_process	metabolic process	53	2841	1089	40010	0.0486685	0.00869854	0.0462498
GO:0034976	response to endoplasmic reticulum stress	biological_process	response to stimuluscellular process	4	2841	23	40010	0.173913	0.0089727	0.0476013
