# Supplementary material for: Metabolome and Transcriptome Analysis of Liver and Oocytes of Schizothorax o’connori Raised in Captivity
Source: Front Genet. 2021 Oct 8;12:677066. doi: 10.3389/fgene.2021.677066 (PMC8531413; doi:10.3389/fgene.2021.677066)
Supplement: Supplementary file 1 [file DataSheet1.ZIP › table S5 Primers used for qRT-PCR analysis.xlsx]

## Sheet: Primers used for qRT-PCR analys
	F	R	TM
ACACA	CGCTGAGTTTGTCACCCGAT	CCTCCGGGGTAACCATGACT	61
ELOV6	AGAGTTTCTACAACGGACCAGT	ACCAGCCACCATGTCCTTG	60
FADS2	ATCCTGCATCTGGGTCACA	TGCACTAAGTGATTCCATCGAGA	59
FAS	ATCGGCTCAACCAAATCCAAC	CTCCGACACCACACGCAAC	60
PGM1	ACCCCAACTTAACATATGCTG	TAATGTTGGCACCGATGACT	58
SCD5	CGGATCTTTCTCGCCTTAGCAA	GCGTCCCTTCTCGATGACA	59
LYAG	CTCTCCACCAGCATGGCTT	CATGTGCCTGTCCATCACCT	61
G6PC3	CGTTCTTCTTTCGCTGTAGCTTG	CCAGACCCAGCAGAACCCC	60
HXK2	CTGAGCAAAGAAGATCTAGAGGA	CTTTCACCAGCATCACTCGAA	57
ACBG1	AGCAAAAGAGGAAACAAATGGGA	AGCAATAAACCACTCTGCGGAA	60
ACTB1	CCCAGAGGAGCACCCCGTC	ACGACCAGAGGCATACAGGGACA	60
