# Supplementary material for: Metabolome and Transcriptome Analysis of Liver and Oocytes of Schizothorax o’connori Raised in Captivity
Source: Front Genet. 2021 Oct 8;12:677066. doi: 10.3389/fgene.2021.677066 (PMC8531413; doi:10.3389/fgene.2021.677066)
Supplement: Supplementary file 1 [file DataSheet1.ZIP › table S6 Metabolite-gene pairs.xlsx]

## Sheet: LD vs LW
Metabolite-gene pairs	Type	log2 FC
C00636_gene_SCHocov5_0002241-RA	Metabolics	2.65311
C00636_gene_SCHocov5_0002241-RA	mRNA	-1.55899
C00008_gene_SCHocov5_0041463-RD	Metabolics	0.979791
C00008_gene_SCHocov5_0041463-RD	mRNA	1.33249
C00008_gene_SCHocov5_0053776-RA	Metabolics	0.979791
C00008_gene_SCHocov5_0053776-RA	mRNA	1.61306
C00008_gene_SCHocov5_0000016-RA	Metabolics	0.979791
C00008_gene_SCHocov5_0000016-RA	mRNA	1.48327
C00008_gene_SCHocov5_0034988-RA	Metabolics	0.979791
C00008_gene_SCHocov5_0034988-RA	mRNA	-1.7295
C00318_gene_SCHocov5_0053859-RB	Metabolics	-1.45572
C00318_gene_SCHocov5_0053859-RB	mRNA	-1.89997
C01953_gene_SCHocov5_0015447-RA	Metabolics	-1.20064
C01953_gene_SCHocov5_0015447-RA	mRNA	1.83322
C00881_gene_SCHocov5_0020621-RB	Metabolics	3.187
C00881_gene_SCHocov5_0020621-RB	mRNA	2.70345
C00008_gene_SCHocov5_0022477-RA	Metabolics	0.979791
C00008_gene_SCHocov5_0022477-RA	mRNA	-2.77235
C00144_gene_SCHocov5_0018872-RA	Metabolics	0.780718
C00144_gene_SCHocov5_0018872-RA	mRNA	-1.83383
C00008_gene_SCHocov5_0048742-RE	Metabolics	0.979791
C00008_gene_SCHocov5_0048742-RE	mRNA	1.82059
C00008_gene_SCHocov5_0007870-RA	Metabolics	0.979791
C00008_gene_SCHocov5_0007870-RA	mRNA	-2.18704
C00008_gene_SCHocov5_0007942-RA	Metabolics	0.979791
C00008_gene_SCHocov5_0007942-RA	mRNA	-1.46221
C00008_gene_SCHocov5_0041997-RA	Metabolics	0.979791
C00008_gene_SCHocov5_0041997-RA	mRNA	-2.18653
C00008_gene_SCHocov5_0001664-RA	Metabolics	0.979791
C00008_gene_SCHocov5_0001664-RA	mRNA	-2.66627
C01595_gene_SCHocov5_0047070-RA	Metabolics	2.28654
C01595_gene_SCHocov5_0047070-RA	mRNA	2.74515
C00130_gene_SCHocov5_0018196-RC	Metabolics	2.35706
C00130_gene_SCHocov5_0018196-RC	mRNA	1.53313
C00299_gene_SCHocov5_0046058-RA	Metabolics	-1.20823
C00299_gene_SCHocov5_0046058-RA	mRNA	-1.8358
C01953_gene_SCHocov5_0024513-RA	Metabolics	-1.20064
C01953_gene_SCHocov5_0024513-RA	mRNA	1.68311
C00130_gene_SCHocov5_0020621-RB	Metabolics	2.35706
C00130_gene_SCHocov5_0020621-RB	mRNA	2.70345
C00130_gene_SCHocov5_0021133-RA	Metabolics	2.35706
C00130_gene_SCHocov5_0021133-RA	mRNA	1.01454
C00299_gene_SCHocov5_0021133-RA	Metabolics	-1.20823
C00299_gene_SCHocov5_0021133-RA	mRNA	1.01454
C00008_gene_SCHocov5_0035723-RA	Metabolics	0.979791
C00008_gene_SCHocov5_0035723-RA	mRNA	2.10204
C00008_gene_SCHocov5_0017473-RA	Metabolics	0.979791
C00008_gene_SCHocov5_0017473-RA	mRNA	-3.22841
C00008_gene_SCHocov5_0025675-RA	Metabolics	0.979791
C00008_gene_SCHocov5_0025675-RA	mRNA	2.16787
C01595_gene_SCHocov5_0035467-RA	Metabolics	2.28654
C01595_gene_SCHocov5_0035467-RA	mRNA	-3.48261
C00130_gene_SCHocov5_0028518-RC	Metabolics	2.35706
C00130_gene_SCHocov5_0028518-RC	mRNA	2.00079
C00092_gene_SCHocov5_0034362-RA	Metabolics	2.49314
C00092_gene_SCHocov5_0034362-RA	mRNA	1.72836
C00020_gene_SCHocov5_0058853-RA	Metabolics	1.04251
C00020_gene_SCHocov5_0058853-RA	mRNA	-2.68737
C00008_gene_SCHocov5_0033727-RA	Metabolics	0.979791
C00008_gene_SCHocov5_0033727-RA	mRNA	-2.32213
C00008_gene_SCHocov5_0000656-RB	Metabolics	0.979791
C00008_gene_SCHocov5_0000656-RB	mRNA	-1.55742
C00020_gene_SCHocov5_0021780-RA	Metabolics	1.04251
C00020_gene_SCHocov5_0021780-RA	mRNA	-2.69703
C00008_gene_SCHocov5_0054871-RA	Metabolics	0.979791
C00008_gene_SCHocov5_0054871-RA	mRNA	1.09907
C00008_gene_SCHocov5_0014030-RD	Metabolics	0.979791
C00008_gene_SCHocov5_0014030-RD	mRNA	-1.29956
C00712_gene_SCHocov5_0033682-RB	Metabolics	1.06037
C00712_gene_SCHocov5_0033682-RB	mRNA	-2.21501
C00008_gene_SCHocov5_0005665-RA	Metabolics	0.979791
C00008_gene_SCHocov5_0005665-RA	mRNA	1.20488
C00020_gene_SCHocov5_0048742-RE	Metabolics	1.04251
C00020_gene_SCHocov5_0048742-RE	mRNA	1.82059
C00008_gene_SCHocov5_0041090-RA	Metabolics	0.979791
C00008_gene_SCHocov5_0041090-RA	mRNA	-2.85032
C00008_gene_SCHocov5_0038272-RA	Metabolics	0.979791
C00008_gene_SCHocov5_0038272-RA	mRNA	-2.32007
C00376_gene_SCHocov5_0004358-RA	Metabolics	-1.28427
C00376_gene_SCHocov5_0004358-RA	mRNA	1.30459
C00008_gene_SCHocov5_0046717-RA	Metabolics	0.979791
C00008_gene_SCHocov5_0046717-RA	mRNA	-1.02033
C00020_gene_SCHocov5_0020621-RB	Metabolics	1.04251
C00020_gene_SCHocov5_0020621-RB	mRNA	2.70345
C00020_gene_SCHocov5_0060621-RB	Metabolics	1.04251
C00020_gene_SCHocov5_0060621-RB	mRNA	-1.60135
C00346_gene_SCHocov5_0012334-RA	Metabolics	-3.03325
C00346_gene_SCHocov5_0012334-RA	mRNA	-1.34497
C00299_gene_SCHocov5_0020621-RB	Metabolics	-1.20823
C00299_gene_SCHocov5_0020621-RB	mRNA	2.70345
C00157_gene_SCHocov5_0043247-RA	Metabolics	-0.955111
C00157_gene_SCHocov5_0043247-RA	mRNA	-1.7934
C00008_gene_SCHocov5_0059052-RA	Metabolics	0.979791
C00008_gene_SCHocov5_0059052-RA	mRNA	-2.09023
C00020_gene_SCHocov5_0009549-RA	Metabolics	1.04251
C00020_gene_SCHocov5_0009549-RA	mRNA	1.64194
C00008_gene_SCHocov5_0018366-RA	Metabolics	0.979791
C00008_gene_SCHocov5_0018366-RA	mRNA	-1.78268
C00008_gene_SCHocov5_0002448-RA	Metabolics	0.979791
C00008_gene_SCHocov5_0002448-RA	mRNA	-1.5638
C00318_gene_SCHocov5_0058571-RA	Metabolics	-1.45572
C00318_gene_SCHocov5_0058571-RA	mRNA	-2.57478
C00020_gene_SCHocov5_0004546-RA	Metabolics	1.04251
C00020_gene_SCHocov5_0004546-RA	mRNA	-2.48637
C00008_gene_SCHocov5_0054435-RB	Metabolics	0.979791
C00008_gene_SCHocov5_0054435-RB	mRNA	-3.49505
C00157_gene_SCHocov5_0013817-RD	Metabolics	-0.955111
C00157_gene_SCHocov5_0013817-RD	mRNA	-1.52607
C00157_gene_SCHocov5_0032828-RA	Metabolics	-0.955111
C00157_gene_SCHocov5_0032828-RA	mRNA	-1.10353
C00008_gene_SCHocov5_0001022-RA	Metabolics	0.979791
C00008_gene_SCHocov5_0001022-RA	mRNA	-2.44578
C00008_gene_SCHocov5_0021289-RA	Metabolics	0.979791
C00008_gene_SCHocov5_0021289-RA	mRNA	-1.86583
C00318_gene_SCHocov5_0045651-RE	Metabolics	-1.45572
C00318_gene_SCHocov5_0045651-RE	mRNA	-2.19493
C00299_gene_SCHocov5_0008150-RA	Metabolics	-1.20823
C00299_gene_SCHocov5_0008150-RA	mRNA	-1.37914
C00020_gene_SCHocov5_0017458-RA	Metabolics	1.04251
C00020_gene_SCHocov5_0017458-RA	mRNA	-2.70623
C00636_gene_SCHocov5_0040386-RA	Metabolics	2.65311
C00636_gene_SCHocov5_0040386-RA	mRNA	-2.83284
C00008_gene_SCHocov5_0046058-RA	Metabolics	0.979791
C00008_gene_SCHocov5_0046058-RA	mRNA	-1.8358
C00881_gene_SCHocov5_0019738-RB	Metabolics	3.187
C00881_gene_SCHocov5_0019738-RB	mRNA	-1.3803
C00020_gene_SCHocov5_0025604-RA	Metabolics	1.04251
C00020_gene_SCHocov5_0025604-RA	mRNA	-1.69863
C01595_gene_SCHocov5_0029071-RA	Metabolics	2.28654
C01595_gene_SCHocov5_0029071-RA	mRNA	1.65874
C00588_gene_SCHocov5_0038497-RA	Metabolics	2.00618
C00588_gene_SCHocov5_0038497-RA	mRNA	-2.59288
C00008_gene_SCHocov5_0020715-RA	Metabolics	0.979791
C00008_gene_SCHocov5_0020715-RA	mRNA	-1.37935
C00008_gene_SCHocov5_0015659-RA	Metabolics	0.979791
C00008_gene_SCHocov5_0015659-RA	mRNA	-2.69951
C00008_gene_SCHocov5_0011130-RB	Metabolics	0.979791
C00008_gene_SCHocov5_0011130-RB	mRNA	-1.85605
C00020_gene_SCHocov5_0060294-RB	Metabolics	1.04251
C00020_gene_SCHocov5_0060294-RB	mRNA	2.30349
C00008_gene_SCHocov5_0020231-RA	Metabolics	0.979791
C00008_gene_SCHocov5_0020231-RA	mRNA	-1.23595
C00008_gene_SCHocov5_0009982-RA	Metabolics	0.979791
C00008_gene_SCHocov5_0009982-RA	mRNA	1.73634
C06425_gene_SCHocov5_0035467-RA	Metabolics	-0.797393
C06425_gene_SCHocov5_0035467-RA	mRNA	-3.48261
C00092_gene_SCHocov5_0048791-RA	Metabolics	2.49314
C00092_gene_SCHocov5_0048791-RA	mRNA	-2.10595
C00130_gene_SCHocov5_0018872-RA	Metabolics	2.35706
C00130_gene_SCHocov5_0018872-RA	mRNA	-1.83383
C00008_gene_SCHocov5_0055539-RB	Metabolics	0.979791
C00008_gene_SCHocov5_0055539-RB	mRNA	2.54218
C00106_gene_SCHocov5_0008150-RA	Metabolics	-3.79129
C00106_gene_SCHocov5_0008150-RA	mRNA	-1.37914
C00008_gene_SCHocov5_0011539-RA	Metabolics	0.979791
C00008_gene_SCHocov5_0011539-RA	mRNA	1.38498
C00008_gene_SCHocov5_0029769-RC	Metabolics	0.979791
C00008_gene_SCHocov5_0029769-RC	mRNA	-1.52144
C00008_gene_SCHocov5_0003810-RC	Metabolics	0.979791
C00008_gene_SCHocov5_0003810-RC	mRNA	-1.16994
C01953_gene_SCHocov5_0007809-RD	Metabolics	-1.20064
C01953_gene_SCHocov5_0007809-RD	mRNA	1.13425
C00376_gene_SCHocov5_0032494-RA	Metabolics	-1.28427
C00376_gene_SCHocov5_0032494-RA	mRNA	-2.32885
C00020_gene_SCHocov5_0028518-RC	Metabolics	1.04251
C00020_gene_SCHocov5_0028518-RC	mRNA	2.00079
C00020_gene_SCHocov5_0042658-RA	Metabolics	1.04251
C00020_gene_SCHocov5_0042658-RA	mRNA	-2.54391
C00008_gene_SCHocov5_0016882-RA	Metabolics	0.979791
C00008_gene_SCHocov5_0016882-RA	mRNA	-1.88195
C00008_gene_SCHocov5_0020174-RA	Metabolics	0.979791
C00008_gene_SCHocov5_0020174-RA	mRNA	1.13043
C00020_gene_SCHocov5_0060622-RA	Metabolics	1.04251
C00020_gene_SCHocov5_0060622-RA	mRNA	-2.48181
C00376_gene_SCHocov5_0031449-RA	Metabolics	-1.28427
C00376_gene_SCHocov5_0031449-RA	mRNA	-3.45848
C00299_gene_SCHocov5_0019738-RB	Metabolics	-1.20823
C00299_gene_SCHocov5_0019738-RB	mRNA	-1.3803
C00008_gene_SCHocov5_0049036-RA	Metabolics	0.979791
C00008_gene_SCHocov5_0049036-RA	mRNA	-1.08197
C00008_gene_SCHocov5_0014045-RA	Metabolics	0.979791
C00008_gene_SCHocov5_0014045-RA	mRNA	1.86456
C00299_gene_SCHocov5_0041090-RA	Metabolics	-1.20823
C00299_gene_SCHocov5_0041090-RA	mRNA	-2.85032
C00020_gene_SCHocov5_0008906-RA	Metabolics	1.04251
C00020_gene_SCHocov5_0008906-RA	mRNA	-1.29261
C00008_gene_SCHocov5_0032821-RA	Metabolics	0.979791
C00008_gene_SCHocov5_0032821-RA	mRNA	1.93589
C00008_gene_SCHocov5_0016899-RA	Metabolics	0.979791
C00008_gene_SCHocov5_0016899-RA	mRNA	2.76616
C00020_gene_SCHocov5_0026082-RA	Metabolics	1.04251
C00020_gene_SCHocov5_0026082-RA	mRNA	-2.07778
C00008_gene_SCHocov5_0016460-RA	Metabolics	0.979791
C00008_gene_SCHocov5_0016460-RA	mRNA	1.58226
C00008_gene_SCHocov5_0038262-RA	Metabolics	0.979791
C00008_gene_SCHocov5_0038262-RA	mRNA	-1.53974
C00008_gene_SCHocov5_0023758-RB	Metabolics	0.979791
C00008_gene_SCHocov5_0023758-RB	mRNA	-1.51533
C00008_gene_SCHocov5_0000341-RC	Metabolics	0.979791
C00008_gene_SCHocov5_0000341-RC	mRNA	-1.74407
C00008_gene_SCHocov5_0040957-RA	Metabolics	0.979791
C00008_gene_SCHocov5_0040957-RA	mRNA	-2.27141
C00008_gene_SCHocov5_0021858-RB	Metabolics	0.979791
C00008_gene_SCHocov5_0021858-RB	mRNA	1.68921
C00346_gene_SCHocov5_0001022-RA	Metabolics	-3.03325
C00346_gene_SCHocov5_0001022-RA	mRNA	-2.44578
C00008_gene_SCHocov5_0004851-RA	Metabolics	0.979791
C00008_gene_SCHocov5_0004851-RA	mRNA	1.81976
C00157_gene_SCHocov5_0037988-RA	Metabolics	-0.955111
C00157_gene_SCHocov5_0037988-RA	mRNA	-2.01262
C00008_gene_SCHocov5_0055380-RA	Metabolics	0.979791
C00008_gene_SCHocov5_0055380-RA	mRNA	-4.08109
C00008_gene_SCHocov5_0000050-RC	Metabolics	0.979791
C00008_gene_SCHocov5_0000050-RC	mRNA	1.01269
C01530_gene_SCHocov5_0035467-RA	Metabolics	-0.948998
C01530_gene_SCHocov5_0035467-RA	mRNA	-3.48261
C00008_gene_SCHocov5_0062728-RA	Metabolics	0.979791
C00008_gene_SCHocov5_0062728-RA	mRNA	1.81136
C00008_gene_SCHocov5_0020308-RB	Metabolics	0.979791
C00008_gene_SCHocov5_0020308-RB	mRNA	1.5332
C00157_gene_SCHocov5_0033529-RA	Metabolics	-0.955111
C00157_gene_SCHocov5_0033529-RA	mRNA	3.02117
C00008_gene_SCHocov5_0057781-RA	Metabolics	0.979791
C00008_gene_SCHocov5_0057781-RA	mRNA	-3.386
C00008_gene_SCHocov5_0003368-RA	Metabolics	0.979791
C00008_gene_SCHocov5_0003368-RA	mRNA	2.97931
C00881_gene_SCHocov5_0021133-RA	Metabolics	3.187
C00881_gene_SCHocov5_0021133-RA	mRNA	1.01454
C00376_gene_SCHocov5_0035589-RA	Metabolics	-1.28427
C00376_gene_SCHocov5_0035589-RA	mRNA	2.20062
C00020_gene_SCHocov5_0050425-RD	Metabolics	1.04251
C00020_gene_SCHocov5_0050425-RD	mRNA	1.24498
C00008_gene_SCHocov5_0033090-RB	Metabolics	0.979791
C00008_gene_SCHocov5_0033090-RB	mRNA	2.02665
C01595_gene_SCHocov5_0033529-RA	Metabolics	2.28654
C01595_gene_SCHocov5_0033529-RA	mRNA	3.02117
C00020_gene_SCHocov5_0030291-RA	Metabolics	1.04251
C00020_gene_SCHocov5_0030291-RA	mRNA	-1.29069
C00588_gene_SCHocov5_0024840-RA	Metabolics	2.00618
C00588_gene_SCHocov5_0024840-RA	mRNA	1.6434
C00008_gene_SCHocov5_0031513-RA	Metabolics	0.979791
C00008_gene_SCHocov5_0031513-RA	mRNA	2.68617
C00008_gene_SCHocov5_0059260-RC	Metabolics	0.979791
C00008_gene_SCHocov5_0059260-RC	mRNA	-2.59371
C00144_gene_SCHocov5_0020621-RB	Metabolics	0.780718
C00144_gene_SCHocov5_0020621-RB	mRNA	2.70345
C00020_gene_SCHocov5_0006286-RA	Metabolics	1.04251
C00020_gene_SCHocov5_0006286-RA	mRNA	-3.56604
C08323_gene_SCHocov5_0038192-RA	Metabolics	-2.67334
C08323_gene_SCHocov5_0038192-RA	mRNA	2.63161
C00008_gene_SCHocov5_0048214-RA	Metabolics	0.979791
C00008_gene_SCHocov5_0048214-RA	mRNA	-1.10302
C01953_gene_SCHocov5_0048830-RA	Metabolics	-1.20064
C01953_gene_SCHocov5_0048830-RA	mRNA	-2.67627
C00322_gene_SCHocov5_0021105-RA	Metabolics	0.717372
C00322_gene_SCHocov5_0021105-RA	mRNA	1.18877
C00020_gene_SCHocov5_0007870-RA	Metabolics	1.04251
C00020_gene_SCHocov5_0007870-RA	mRNA	-2.18704
C00157_gene_SCHocov5_0025183-RA	Metabolics	-0.955111
C00157_gene_SCHocov5_0025183-RA	mRNA	-2.23238
C00144_gene_SCHocov5_0020715-RA	Metabolics	0.780718
C00144_gene_SCHocov5_0020715-RA	mRNA	-1.37935
C00376_gene_SCHocov5_0057829-RA	Metabolics	-1.28427
C00376_gene_SCHocov5_0057829-RA	mRNA	-2.23261
C00144_gene_SCHocov5_0021133-RA	Metabolics	0.780718
C00144_gene_SCHocov5_0021133-RA	mRNA	1.01454
C00008_gene_SCHocov5_0041295-RA	Metabolics	0.979791
C00008_gene_SCHocov5_0041295-RA	mRNA	-2.97323
C00008_gene_SCHocov5_0019192-RA	Metabolics	0.979791
C00008_gene_SCHocov5_0019192-RA	mRNA	1.40708
C00130_gene_SCHocov5_0049633-RC	Metabolics	2.35706
C00130_gene_SCHocov5_0049633-RC	mRNA	-1.09265
C00376_gene_SCHocov5_0018551-RB	Metabolics	-1.28427
C00376_gene_SCHocov5_0018551-RB	mRNA	-1.60688
C00008_gene_SCHocov5_0058058-RA	Metabolics	0.979791
C00008_gene_SCHocov5_0058058-RA	mRNA	-1.96782
C00008_gene_SCHocov5_0029364-RB	Metabolics	0.979791
C00008_gene_SCHocov5_0029364-RB	mRNA	1.67501
C00008_gene_SCHocov5_0020132-RA	Metabolics	0.979791
C00008_gene_SCHocov5_0020132-RA	mRNA	-1.91788
C04230_gene_SCHocov5_0033529-RA	Metabolics	-1.16686
C04230_gene_SCHocov5_0033529-RA	mRNA	3.02117
C00008_gene_SCHocov5_0030979-RA	Metabolics	0.979791
C00008_gene_SCHocov5_0030979-RA	mRNA	-1.63759
C00008_gene_SCHocov5_0050379-RB	Metabolics	0.979791
C00008_gene_SCHocov5_0050379-RB	mRNA	1.26513
C00008_gene_SCHocov5_0012033-RA	Metabolics	0.979791
C00008_gene_SCHocov5_0012033-RA	mRNA	-2.28244
C00008_gene_SCHocov5_0022220-RI	Metabolics	0.979791
C00008_gene_SCHocov5_0022220-RI	mRNA	-1.39113
C00106_gene_SCHocov5_0053438-RA	Metabolics	-3.79129
C00106_gene_SCHocov5_0053438-RA	mRNA	1.22716
C00008_gene_SCHocov5_0025604-RA	Metabolics	0.979791
C00008_gene_SCHocov5_0025604-RA	mRNA	-1.69863
C00008_gene_SCHocov5_0023891-RA	Metabolics	0.979791
C00008_gene_SCHocov5_0023891-RA	mRNA	-3.41012
C00008_gene_SCHocov5_0028093-RA	Metabolics	0.979791
C00008_gene_SCHocov5_0028093-RA	mRNA	2.54467
C00008_gene_SCHocov5_0014436-RA	Metabolics	0.979791
C00008_gene_SCHocov5_0014436-RA	mRNA	-2.1288
C00299_gene_SCHocov5_0033727-RA	Metabolics	-1.20823
C00299_gene_SCHocov5_0033727-RA	mRNA	-2.32213
C00020_gene_SCHocov5_0061707-RA	Metabolics	1.04251
C00020_gene_SCHocov5_0061707-RA	mRNA	2.37726
C00092_gene_SCHocov5_0023891-RA	Metabolics	2.49314
C00092_gene_SCHocov5_0023891-RA	mRNA	-3.41012
C00008_gene_SCHocov5_0055889-RA	Metabolics	0.979791
C00008_gene_SCHocov5_0055889-RA	mRNA	-1.95686
C00008_gene_SCHocov5_0005663-RA	Metabolics	0.979791
C00008_gene_SCHocov5_0005663-RA	mRNA	1.714
C00008_gene_SCHocov5_0025219-RA	Metabolics	0.979791
C00008_gene_SCHocov5_0025219-RA	mRNA	-1.99184
C00008_gene_SCHocov5_0053888-RA	Metabolics	0.979791
C00008_gene_SCHocov5_0053888-RA	mRNA	-1.28506
C00020_gene_SCHocov5_0021133-RA	Metabolics	1.04251
C00020_gene_SCHocov5_0021133-RA	mRNA	1.01454
C00318_gene_SCHocov5_0060815-RA	Metabolics	-1.45572
C00318_gene_SCHocov5_0060815-RA	mRNA	-2.57478
C00157_gene_SCHocov5_0015178-RC	Metabolics	-0.955111
C00157_gene_SCHocov5_0015178-RC	mRNA	-1.03411
C04230_gene_SCHocov5_0015178-RC	Metabolics	-1.16686
C04230_gene_SCHocov5_0015178-RC	mRNA	-1.03411
C00008_gene_SCHocov5_0008627-RB	Metabolics	0.979791
C00008_gene_SCHocov5_0008627-RB	mRNA	-1.21385
C00008_gene_SCHocov5_0001652-RA	Metabolics	0.979791
C00008_gene_SCHocov5_0001652-RA	mRNA	1.62507
C00008_gene_SCHocov5_0002763-RA	Metabolics	0.979791
C00008_gene_SCHocov5_0002763-RA	mRNA	-4.00858
C00130_gene_SCHocov5_0060294-RB	Metabolics	2.35706
C00130_gene_SCHocov5_0060294-RB	mRNA	2.30349
C06428_gene_SCHocov5_0035467-RA	Metabolics	-2.07157
C06428_gene_SCHocov5_0035467-RA	mRNA	-3.48261
C00008_gene_SCHocov5_0020704-RA	Metabolics	0.979791
C00008_gene_SCHocov5_0020704-RA	mRNA	1.31424
C00318_gene_SCHocov5_0060479-RA	Metabolics	-1.45572
C00318_gene_SCHocov5_0060479-RA	mRNA	-2.212
C00346_gene_SCHocov5_0062728-RA	Metabolics	-3.03325
C00346_gene_SCHocov5_0062728-RA	mRNA	1.81136
C00008_gene_SCHocov5_0038441-RA	Metabolics	0.979791
C00008_gene_SCHocov5_0038441-RA	mRNA	2.70684
C00008_gene_SCHocov5_0023870-RC	Metabolics	0.979791
C00008_gene_SCHocov5_0023870-RC	mRNA	-2.31342
C00712_gene_SCHocov5_0035467-RA	Metabolics	1.06037
C00712_gene_SCHocov5_0035467-RA	mRNA	-3.48261
C00008_gene_SCHocov5_0053833-RA	Metabolics	0.979791
C00008_gene_SCHocov5_0053833-RA	mRNA	-2.27589
C00376_gene_SCHocov5_0029023-RA	Metabolics	-1.28427
C00376_gene_SCHocov5_0029023-RA	mRNA	2.15793
C00008_gene_SCHocov5_0015067-RB	Metabolics	0.979791
C00008_gene_SCHocov5_0015067-RB	mRNA	-1.53769
C00092_gene_SCHocov5_0016151-RA	Metabolics	2.49314
C00092_gene_SCHocov5_0016151-RA	mRNA	1.67253
C00020_gene_SCHocov5_0018196-RC	Metabolics	1.04251
C00020_gene_SCHocov5_0018196-RC	mRNA	1.53313
C00346_gene_SCHocov5_0031602-RA	Metabolics	-3.03325
C00346_gene_SCHocov5_0031602-RA	mRNA	1.5522
C00020_gene_SCHocov5_0046123-RA	Metabolics	1.04251
C00020_gene_SCHocov5_0046123-RA	mRNA	2.47844
C00020_gene_SCHocov5_0052639-RA	Metabolics	1.04251
C00020_gene_SCHocov5_0052639-RA	mRNA	-2.70623
C00008_gene_SCHocov5_0004546-RA	Metabolics	0.979791
C00008_gene_SCHocov5_0004546-RA	mRNA	-2.48637

## Sheet: OD vs OW
Metabolite-gene pairs	Type	log2 FC
C00008_gene_SCHocov5_0037883-RB	Metabolics	2.24856
C00008_gene_SCHocov5_0037883-RB	mRNA	-2.15176
C00008_gene_SCHocov5_0037558-RA	Metabolics	2.24856
C00008_gene_SCHocov5_0037558-RA	mRNA	2.46945
C00020_gene_SCHocov5_0014395-RA	Metabolics	1.51406
C00020_gene_SCHocov5_0014395-RA	mRNA	-1.85619
C00008_gene_SCHocov5_0014395-RA	Metabolics	2.24856
C00008_gene_SCHocov5_0014395-RA	mRNA	-1.85619
C00003_gene_SCHocov5_0041219-RA	Metabolics	1.17414
C00003_gene_SCHocov5_0041219-RA	mRNA	1.27763
C00008_gene_SCHocov5_0059860-RA	Metabolics	2.24856
C00008_gene_SCHocov5_0059860-RA	mRNA	-1.83012
